# Supplementary material for: A genome-wide analysis in cluster headache points to neprilysin and PACAP receptor gene variants
Source: J Headache Pain. 2016 Dec 13;17(1):114. doi: 10.1186/s10194-016-0705-y (PMC5153392; doi:10.1186/s10194-016-0705-y)
Supplement: Additional file 1: — Supplemental Methods. Table S1. list of selected candidate genes, GO terms annotations, number of rare protein altering variants (PAV) contained in each gene, and gene-level P-values obtained from SKAT analysis. Table S2. list of rare PAV (MAF < 0.05) identified in CH cases and controls in 745 candidate genes. Table S3. P-values for single marker P-values of all tested SNPs. Table S4. logistic regression analysis. P-values for additive effect of SNPs controlling for sex as a covariate (P sex), and for sex, age and cigarettes per day (P sex, age, CPD). Table S5. Association analysis in CH cases and controls for significant migraine susceptibility SNPs emerged in meta-analysis. Figure S1. Principal component analysis (PCA) plot. Figure S2. Quantile-quantile (Q-Q) plot of Fisher’s exact test P-values for association with cluster headache (CH). Figure S3. Local association plots for chromosome 14 locus (A) and the chromosome 7 locus (B) [17, 18, 24, 41]. (ZIP 6963 kb) [file 10194_2016_705_MOESM1_ESM.zip › Table_e1.xlsx]

## Sheet: selected genes
GENE		N of rare PAV/gene	SKAT P-value	GO term	Go_term description
MME	Neprilysin	3	2.54835e-05	GO:0019233	sensory_perception_of_pain
NPY1R	Neuropeptide Y receptor type 1	2	0.00117532	GO:0004983|GO:0007218|GO:0008015|GO:0008217|GO:0019233|GO:0045907	neuropeptide_Y_receptor_activity|neuropeptide_signaling_pathway|blood_circulation|regulation_of_blood_pressure|sensory_perception_of_pain|positive_regulation_of_vasoconstriction
BDKRB1	B1 bradykinin receptor	2	0.00329732	GO:0019233	sensory_perception_of_pain
SLC5A3	Sodium/myo-inositol cotransporter	2	0.00493582	GO:0006814	sodium_ion_transport
CCL26	C-C motif chemokine 26	1	0.00702441	GO:0071356	cellular_response_to_tumor_necrosis_factor
GRM1	Metabotropic glutamate receptor 1	5	0.00945404	GO:0019233|GO:0051930	sensory_perception_of_pain|regulation_of_sensory_perception_of_pain
KCNJ16	Inward rectifier potassium channel 16	6	0.0110543	GO:0006813	potassium_ion_transport
OPN4	Melanopsin	2	0.0147454	GO:0042752	regulation_of_circadian_rhythm
KCND3	Potassium voltage-gated channel subfamily D member 3	3	0.015166	GO:0006813	potassium_ion_transport
NPR3	Atrial natriuretic peptide receptor 3	2	0.016396	GO:0008217	regulation_of_blood_pressure
SERPINE1	Plasminogen activator inhibitor 1	1	0.0166651	GO:0007623	circadian_rhythm
SCN11A	Sodium channel protein type 11 subunit alpha	6	0.0182909	GO:0001518|GO:0006814|GO:0051930	voltage-gated_sodium_channel_complex|sodium_ion_transport|regulation_of_sensory_perception_of_pain
HRH1	Histamine H1 receptor	4	0.0213046	GO:0019229|GO:0045907	regulation_of_vasoconstriction|positive_regulation_of_vasoconstriction
COL4A3	Collagen alpha-3(IV) chain	11	0.021912	GO:0008015	blood_circulation
HCRTR2	Orexin receptor type 2	3	0.0241265	GO:0007218|GO:0008188|GO:0045187	neuropeptide_signaling_pathway|neuropeptide_receptor_activity|regulation_of_circadian_sleep/wake_cycle,_sleep
KDM5A	Lysine-specific demethylase 5A	5	0.0260678	GO:0032922	circadian_regulation_of_gene_expression
HOXB2	Homeobox protein Hox-B2	2	0.0266158	GO:0008015	blood_circulation
SORCS1	VPS10 domain-containing receptor SorCS1	6	0.0312909	GO:0007218|GO:0008188	neuropeptide_signaling_pathway|neuropeptide_receptor_activity
ATP7B	Copper-transporting ATPase 2	11	0.0318771	GO:0007623	circadian_rhythm
RAI1	Retinoic acid-induced protein 1	5	0.0348623	GO:0032922	circadian_regulation_of_gene_expression
APOE	Apolipoprotein E	2	0.0348715	GO:0042311	vasodilation
TNFRSF11B	Tumor necrosis factor receptor superfamily member 11B	2	0.0348715	GO:0005031|GO:0033209	tumor_necrosis_factor_receptor_activity|tumor_necrosis_factor-mediated_signaling_pathway
SLC38A8	Putative sodium-coupled neutral amino acid transporter 8	6	0.0349728	GO:0006814	sodium_ion_transport
RBM4B	RNA-binding protein 4B	1	0.0362293	GO:0007623|GO:0032922|GO:0043153	circadian_rhythm|circadian_regulation_of_gene_expression|entrainment_of_circadian_clock_by_photoperiod
EDA2R	Tumor necrosis factor receptor superfamily member 27	2	0.0390642	GO:0005031|GO:0033209	tumor_necrosis_factor_receptor_activity|tumor_necrosis_factor-mediated_signaling_pathway
STXBP5	Syntaxin-binding protein 5	2	0.0392248	GO:0005892	nicotinic_acetylcholine-gated_receptor-channel_complex
GSTP1	Glutathione S-transferase P	2	0.0394134	GO:0010804	negative_regulation_of_tumor_necrosis_factor-mediated_signaling_pathway
DBH	Dopamine beta-hydroxylase	9	0.044287	GO:0045907|GO:0048265	positive_regulation_of_vasoconstriction|response_to_pain
SLC24A4	Sodium/potassium/calcium exchanger 4	7	0.0453409	GO:0005262|GO:0006813	calcium_channel_activity|potassium_ion_transport
GIT2	ARF GTPase-activating protein GIT2	2	0.0525322	GO:0048266	behavioral_response_to_pain
ANKRD1	Ankyrin repeat domain-containing protein 1	2	0.0540795	GO:0071356	cellular_response_to_tumor_necrosis_factor
TRPM2	Transient receptor potential cation channel subfamily M member 2	15	0.0550532	GO:0005262	calcium_channel_activity
SLC24A2	Sodium/potassium/calcium exchanger 2	1	0.056509	GO:0005262|GO:0006813	calcium_channel_activity|potassium_ion_transport
ASS1	Argininosuccinate synthase	3	0.0567614	GO:0071356	cellular_response_to_tumor_necrosis_factor
CASP8	Caspase-8	3	0.0568366	GO:0005164|GO:0010803	tumor_necrosis_factor_receptor_binding|regulation_of_tumor_necrosis_factor-mediated_signaling_pathway|response_to_tumor_necrosis_factor
HMOX1	Heme oxygenase 1	3	0.0568366	GO:0008217|GO:0045909	regulation_of_blood_pressure|positive_regulation_of_vasodilation
MEOX2	Homeobox protein MOX-2	3	0.0568366	GO:0008015	blood_circulation
CACNG4	Voltage-dependent calcium channel gamma-4 subunit	1	0.0568744	GO:0005262|GO:0005891	calcium_channel_activity|voltage-gated_calcium_channel_complex
CACNG6	Voltage-dependent calcium channel gamma-6 subunit	1	0.0568744	GO:0005891	voltage-gated_calcium_channel_complex
CNR1	Cannabinoid receptor 1	1	0.0568744	GO:0019233	sensory_perception_of_pain
COMMD9	COMM domain-containing protein 9	1	0.0568744	GO:0006814	sodium_ion_transport
CXCL16	C-X-C motif chemokine 16	1	0.0568744	GO:0034612	response_to_tumor_necrosis_factor
FAM19A4	Protein FAM19A4	1	0.0568744	GO:0051930	regulation_of_sensory_perception_of_pain
GJA4	Gap junction alpha-4 protein	1	0.0568744	GO:0048265	response_to_pain
IL18BP	Interleukin-18-binding protein	1	0.0568744	GO:0071356	cellular_response_to_tumor_necrosis_factor
MAP3K14	Mitogen-activated protein kinase kinase kinase 14	1	0.0568744	GO:0033209	tumor_necrosis_factor-mediated_signaling_pathway
MAPK9	Mitogen-activated protein kinase 9	1	0.0568744	GO:0042752|GO:0071356	regulation_of_circadian_rhythm|cellular_response_to_tumor_necrosis_factor
NR1D2	Nuclear receptor subfamily 1 group D member 2	1	0.0568744	GO:0042752	regulation_of_circadian_rhythm
NXPH2	Neurexophilin-2	1	0.0568744	GO:0007218	neuropeptide_signaling_pathway
P2RX1	P2X purinoceptor 1	1	0.0568744	GO:0008217|GO:0042310	regulation_of_blood_pressure|vasoconstriction
PRKAA2	5'-AMP-activated protein kinase catalytic subunit alpha-2	1	0.0568744	GO:0042752	regulation_of_circadian_rhythm
PRKCG	Protein kinase C gamma type	1	0.0568744	GO:0042752|GO:0048265	regulation_of_circadian_rhythm|response_to_pain
SLC9A1	Sodium/hydrogen exchanger 1	1	0.0568744	GO:0051930	regulation_of_sensory_perception_of_pain
TAC3	Tachykinin-3	1	0.0568744	GO:0007218	neuropeptide_signaling_pathway
TRADD	Tumor necrosis factor receptor type 1-associated DEATH domain protein	1	0.0568744	GO:0005164|GO:0010803|GO:0033209	tumor_necrosis_factor_receptor_binding|regulation_of_tumor_necrosis_factor-mediated_signaling_pathway|tumor_necrosis_factor-mediated_signaling_pathway
ZC3H12A	Bifunctional endoribonuclease and deubiquitinase ZC3H12A	1	0.0568744	GO:0071356	cellular_response_to_tumor_necrosis_factor
ADH1C	Alcohol dehydrogenase 1C	1	0.0570235	GO:0004022|GO:0004024	alcohol_dehydrogenase_(NAD)_activity|alcohol_dehydrogenase_activity,_zinc-dependent
CCL25	C-C motif chemokine 25	1	0.0570235	GO:0071356	cellular_response_to_tumor_necrosis_factor
PTGER3	Prostaglandin E2 receptor EP3 subtype	1	0.0574538	GO:0045907|GO:0046010	positive_regulation_of_vasoconstriction|positive_regulation_of_circadian_sleep/wake_cycle,_non-REM_sleep
RXFP4	Relaxin-3 receptor 2	5	0.059587	GO:0007218	neuropeptide_signaling_pathway
AVPR2	Vasopressin V2 receptor	3	0.0607048	GO:0045907	positive_regulation_of_vasoconstriction
MTNR1B	Melatonin receptor type 1B	3	0.0617139	GO:0007623|GO:0045909|GO:0046010	circadian_rhythm|positive_regulation_of_vasodilation|positive_regulation_of_circadian_sleep/wake_cycle,_non-REM_sleep
OPN3	Opsin-3	3	0.0641644	GO:0042752	regulation_of_circadian_rhythm
NMUR1	Neuromedin-U receptor 1	2	0.0726446	GO:0007218|GO:0008188	neuropeptide_signaling_pathway|neuropeptide_receptor_activity
SLC6A4	Sodium-dependent serotonin transporter	2	0.0726446	GO:0007623|GO:0042310	circadian_rhythm|vasoconstriction
KCNA5	Potassium voltage-gated channel subfamily A member 5	3	0.0728626	GO:0006813|GO:0019229	potassium_ion_transport|regulation_of_vasoconstriction
CCL23	C-C motif chemokine 23	1	0.0789334	GO:0071356	cellular_response_to_tumor_necrosis_factor
RELN	Reelin	17	0.0826901	GO:0048265	response_to_pain
NFIL3	Nuclear factor interleukin-3-regulated protein	2	0.0849039	GO:0007623	circadian_rhythm
SLC38A7	Putative sodium-coupled neutral amino acid transporter 7	2	0.0850439	GO:0006814	sodium_ion_transport
ECE1	Endothelin-converting enzyme 1	4	0.0857943	GO:0003100|GO:0019229|GO:0042312	regulation_of_systemic_arterial_blood_pressure_by_endothelin|regulation_of_vasoconstriction|regulation_of_vasodilation
NPPA	Natriuretic peptides A	2	0.0877433	GO:0005184|GO:0007218	neuropeptide_hormone_activity|neuropeptide_signaling_pathway|regulation_of_blood_pressure
ALOX12	Arachidonate 12-lipoxygenase, 12S-type	4	0.0917936	GO:0045909	positive_regulation_of_vasodilation
FBXL21	F-box/LRR-repeat protein 21	4	0.092039	GO:0043153	entrainment_of_circadian_clock_by_photoperiod
GRIN3A	Glutamate receptor ionotropic, NMDA 3A	11	0.0930872	GO:0005262	calcium_channel_activity
KCNK7	Potassium channel subfamily K member 7	1	0.0932366	GO:0005267|GO:0006813	potassium_channel_activity|potassium_ion_transport
PSMB6	Proteasome subunit beta type-6	1	0.0932366	GO:0033209	tumor_necrosis_factor-mediated_signaling_pathway
ADM	ADM	1	0.0934999	GO:0008015	blood_circulation
ARNTL2	Aryl hydrocarbon receptor nuclear translocator-like protein 2	6	0.0944347	GO:0007623|GO:0009649|GO:0042753	circadian_rhythm|entrainment_of_circadian_clock|positive_regulation_of_circadian_rhythm
PROKR1	Prokineticin receptor 1	1	0.0961994	GO:0004983|GO:0007218|GO:0007623	neuropeptide_Y_receptor_activity|neuropeptide_signaling_pathway|circadian_rhythm
TRPV3	Transient receptor potential cation channel subfamily V member 3	8	0.0991323	GO:0005262	calcium_channel_activity
QRFP	Orexigenic neuropeptide QRFP	3	0.0998705	GO:0005184|GO:0007218	neuropeptide_hormone_activity|neuropeptide_signaling_pathway
NPFFR2	Neuropeptide FF receptor 2	6	0.101168	GO:0007218|GO:0008188	neuropeptide_signaling_pathway|neuropeptide_receptor_activity
CD34	Hematopoietic progenitor cell antigen CD34	2	0.103222	GO:0008217	regulation_of_blood_pressure
NPSR1	Neuropeptide S receptor	5	0.103617	GO:0007218|GO:0008188	neuropeptide_signaling_pathway|neuropeptide_receptor_activity
SETX	Probable helicase senataxin	12	0.10423	GO:0007623	circadian_rhythm
TNFRSF1B	Tumor necrosis factor receptor superfamily member 1B	1	0.110226	GO:0005031|GO:0033209	tumor_necrosis_factor_receptor_activity|tumor_necrosis_factor-mediated_signaling_pathway
TIMELESS	Protein timeless homolog	11	0.110455	GO:0007623|GO:0042752	circadian_rhythm|regulation_of_circadian_rhythm
A2M	Alpha-2-macroglobulin	6	0.111103	GO:0043120	tumor_necrosis_factor_binding
PSME4	Proteasome activator complex subunit 4	2	0.11192	GO:0033209	tumor_necrosis_factor-mediated_signaling_pathway
CHGA	Chromogranin-A	5	0.112405	GO:0008217|GO:0045908	regulation_of_blood_pressure|negative_regulation_of_vasodilation
BAG4	BAG family molecular chaperone regulator 4	3	0.115738	GO:0033209|GO:0071356	tumor_necrosis_factor-mediated_signaling_pathway|cellular_response_to_tumor_necrosis_factor
ALDH3B2	Aldehyde dehydrogenase family 3 member B2	9	0.12033	GO:0006066	alcohol_metabolic_process
HMGCR	3-hydroxy-3-methylglutaryl-coenzyme A reductase	2	0.121219	GO:0045908	negative_regulation_of_vasodilation
MC1R	Melanocyte-stimulating hormone receptor	10	0.121361	GO:0019233	sensory_perception_of_pain
KCNK18	Potassium channel subfamily K member 18	3	0.125455	GO:0005267|GO:0006813	potassium_channel_activity|potassium_ion_transport
ALDH3B1	Aldehyde dehydrogenase family 3 member B1	4	0.126019	GO:0006066	alcohol_metabolic_process
OTULIN	Ubiquitin thioesterase otulin	2	0.127477	GO:0010803	regulation_of_tumor_necrosis_factor-mediated_signaling_pathway
AGT	Angiotensinogen	7	0.129952	GO:0008217|GO:0019229|GO:0042311|GO:0042312	regulation_of_blood_pressure|regulation_of_vasoconstriction|vasodilation|positive_regulation_of_vasodilation
ADCY6	Adenylate cyclase type 6	4	0.130017	GO:0042312	regulation_of_vasodilation
SIK1	Serine/threonine-protein kinase SIK1	3	0.133358	GO:0043153	entrainment_of_circadian_clock_by_photoperiod
HTR1B	5-hydroxytryptamine receptor 1B	1	0.134442	GO:0042310	vasoconstriction
PKD2	Polycystin-2	5	0.13569	GO:0005267	potassium_channel_activity
AFF3	AF4/FMR2 family member 3	4	0.137493	GO:0034612	response_to_tumor_necrosis_factor
F5	Coagulation factor V	10	0.141829	GO:0008015	blood_circulation
CHRNA4	Neuronal acetylcholine receptor subunit alpha-4	2	0.14203	GO:0004889|GO:0005892|GO:0019233	nicotinic_acetylcholine-activated_cation-selective_channel_activity|nicotinic_acetylcholine-gated_receptor-channel_complex|sensory_perception_of_pain
ACVRL1	Serine/threonine-protein kinase receptor R3	2	0.14213	GO:0008015|GO:0008217	blood_circulation|regulation_of_blood_pressure
CACNA1D	Voltage-dependent L-type calcium channel subunit alpha-1D	2	0.14213	GO:0005891	voltage-gated_calcium_channel_complex
DRD1	D(1A) dopamine receptor	2	0.14213	GO:0019229|GO:0042311|GO:0042321	regulation_of_vasoconstriction|vasodilation|negative_regulation_of_circadian_sleep/wake_cycle,_sleep
HTR3E	5-hydroxytryptamine receptor 3E	2	0.14213	GO:0004889|GO:0005892	nicotinic_acetylcholine-activated_cation-selective_channel_activity|nicotinic_acetylcholine-gated_receptor-channel_complex
KCNMB1	Calcium-activated potassium channel subunit beta-1	2	0.14213	GO:0006813	potassium_ion_transport
NLGN1	Neuroligin-1	2	0.14213	GO:0010841	positive_regulation_of_circadian_sleep/wake_cycle,_wakefulness
PAX4	Paired box protein Pax-4	2	0.14213	GO:0007623	circadian_rhythm
TRAF3	TNF receptor-associated factor 3	2	0.14213	GO:0005164|GO:0033209	tumor_necrosis_factor_receptor_binding|tumor_necrosis_factor-mediated_signaling_pathway
QRFPR	Pyroglutamylated RFamide peptide receptor	5	0.146194	GO:0004983|GO:0007218	neuropeptide_Y_receptor_activity|neuropeptide_signaling_pathway
NPPB	Natriuretic peptides B	2	0.148916	GO:0008217|GO:0042312	regulation_of_blood_pressure|regulation_of_vasodilation
KCNJ11	ATP-sensitive inward rectifier potassium channel 11	1	0.153729	GO:0071356	cellular_response_to_tumor_necrosis_factor
UBE3A	Ubiquitin-protein ligase E3A	1	0.153729	GO:0042752	regulation_of_circadian_rhythm
CCDC109B	Calcium uniporter regulatory subunit MCUb, mitochondrial	4	0.156076	GO:0005262	calcium_channel_activity
NPFFR1	Neuropeptide FF receptor 1	5	0.166243	GO:0007218|GO:0008188	neuropeptide_signaling_pathway|neuropeptide_receptor_activity
MC4R	Melanocortin receptor 4	1	0.166453	GO:0042923	neuropeptide_binding
TNF	Tumor necrosis factor	1	0.166453	GO:0005164|GO:0010803|GO:0033209	tumor_necrosis_factor_receptor_binding|regulation_of_tumor_necrosis_factor-mediated_signaling_pathway|tumor_necrosis_factor-mediated_signaling_pathway
POSTN	Periostin	3	0.167541	GO:0071356	cellular_response_to_tumor_necrosis_factor
KCNK5	Potassium channel subfamily K member 5	3	0.17408	GO:0005267|GO:0006813	potassium_channel_activity|potassium_ion_transport
CRHR2	Corticotropin-releasing factor receptor 2	3	0.179429	GO:0019233	sensory_perception_of_pain
HTR3C	5-hydroxytryptamine receptor 3C	3	0.180125	GO:0004889|GO:0005892	nicotinic_acetylcholine-activated_cation-selective_channel_activity|nicotinic_acetylcholine-gated_receptor-channel_complex
MBP	Myelin basic protein	3	0.182542	GO:0034612	response_to_tumor_necrosis_factor
AHR	Aryl hydrocarbon receptor	7	0.184442	GO:0032922	circadian_regulation_of_gene_expression
CACNA1E	Voltage-dependent R-type calcium channel subunit alpha-1E	5	0.185981	GO:0005262|GO:0005891	calcium_channel_activity|voltage-gated_calcium_channel_complex
MYH6	Myosin-6	6	0.188895	GO:0008217	regulation_of_blood_pressure
TRIM32	E3 ubiquitin-protein ligase TRIM32	3	0.18924	GO:0034612	response_to_tumor_necrosis_factor
TNFRSF10D	Tumor necrosis factor receptor superfamily member 10D	2	0.194535	GO:0005031|GO:0033209	tumor_necrosis_factor_receptor_activity|tumor_necrosis_factor-mediated_signaling_pathway
ASIC4	Acid-sensing ion channel 4	1	0.195871	GO:0005272	sodium_channel_activity
METTL3	N6-adenosine-methyltransferase 70 kDa subunit	1	0.195871	GO:0007623	circadian_rhythm
NXPH3	Neurexophilin-3	2	0.196293	GO:0007218	neuropeptide_signaling_pathway
SLC5A6	Sodium-dependent multivitamin transporter	2	0.196293	GO:0006814	sodium_ion_transport
ID1	DNA-binding protein inhibitor ID-1	2	0.198484	GO:0007623	circadian_rhythm
SSTR4	Somatostatin receptor type 4	2	0.198581	GO:0042923	neuropeptide_binding
SSTR5	Somatostatin receptor type 5	5	0.199774	GO:0042923	neuropeptide_binding
KEL	Kell blood group glycoprotein	4	0.203429	GO:0042310	vasoconstriction
P2RX4	P2X purinoceptor 4	3	0.204985	GO:0008217|GO:0019233	regulation_of_blood_pressure|sensory_perception_of_pain
GAS6	Growth arrest-specific protein 6	2	0.205396	GO:0010804	negative_regulation_of_tumor_necrosis_factor-mediated_signaling_pathway
CACNA2D1	Voltage-dependent calcium channel subunit alpha-2/delta-1	2	0.206329	GO:0005891	voltage-gated_calcium_channel_complex
PSMD13	26S proteasome non-ATPase regulatory subunit 13	2	0.206329	GO:0033209	tumor_necrosis_factor-mediated_signaling_pathway
KCNC4	Potassium voltage-gated channel subfamily C member 4	2	0.213349	GO:0005267|GO:0006813	potassium_channel_activity|potassium_ion_transport
APOB	Apolipoprotein B-100	36	0.219257	GO:0071356	cellular_response_to_tumor_necrosis_factor
TRPM3	Transient receptor potential cation channel subfamily M member 3	7	0.220296	GO:0005262	calcium_channel_activity
SLC10A5	Sodium/bile acid cotransporter 5	5	0.223837	GO:0006814	sodium_ion_transport
SMTNL1	Smoothelin-like protein 1	3	0.224044	GO:0045907|GO:0045908	positive_regulation_of_vasoconstriction|negative_regulation_of_vasodilation
TRHDE	Thyrotropin-releasing hormone-degrading ectoenzyme	3	0.224044	GO:0008217	regulation_of_blood_pressure
F2RL1	Proteinase-activated receptor 2	2	0.22551	GO:0045909|GO:0010804	positive_regulation_of_vasodilation|negative_regulation_of_tumor_necrosis_factor-mediated_signaling_pathway
RELA	Transcription factor p65	2	0.227841	GO:0071356	cellular_response_to_tumor_necrosis_factor
KCNMB3	Calcium-activated potassium channel subunit beta-3	1	0.229548	GO:0006813	potassium_ion_transport
CHD7	Chromodomain-helicase-DNA-binding protein 7	7	0.23043	GO:0008015	blood_circulation
GUCY1B3	Guanylate cyclase soluble subunit beta-1	1	0.234102	GO:0008015	blood_circulation
KCNJ6	G protein-activated inward rectifier potassium channel 2	1	0.238235	GO:0006813	potassium_ion_transport
NTSR2	Neurotensin receptor type 2	3	0.241165	GO:0007218	neuropeptide_signaling_pathway
GUCY1A3	Guanylate cyclase soluble subunit alpha-3	3	0.242894	GO:0008015|GO:0008217	blood_circulation|regulation_of_blood_pressure
DHRS9	Dehydrogenase/reductase SDR family member 9	3	0.247155	GO:0004022	alcohol_dehydrogenase_(NAD)_activity
AGTR1	Type-1 angiotensin II receptor	3	0.247941	GO:0019229|GO:0042312	regulation_of_vasoconstriction|regulation_of_vasodilation
MC2R	Adrenocorticotropic hormone receptor	3	0.252306	GO:0007218	neuropeptide_signaling_pathway
NOS3	Nitric oxide synthase, endothelial	8	0.253642	GO:0003100|GO:0008217|GO:0045909	regulation_of_systemic_arterial_blood_pressure_by_endothelin|regulation_of_blood_pressure|positive_regulation_of_vasodilation
OCSTAMP	Osteoclast stimulatory transmembrane protein	2	0.253662	GO:0071356	cellular_response_to_tumor_necrosis_factor
NOS1	Nitric oxide synthase, brain	9	0.254159	GO:0045906|GO:0051930	negative_regulation_of_vasoconstriction|positive_regulation_of_vasodilation|regulation_of_sensory_perception_of_pain
NISCH	Nischarin	6	0.254169	GO:0008217	regulation_of_blood_pressure
SLC17A2	Sodium-dependent phosphate transport protein 3	3	0.256317	GO:0006814	sodium_ion_transport
HCRTR1	Orexin receptor type 1	3	0.258714	GO:0007218|GO:0008188|GO:0045187	neuropeptide_signaling_pathway|neuropeptide_receptor_activity|regulation_of_circadian_sleep/wake_cycle,_sleep
BRS3	Bombesin receptor subtype-3	1	0.259268	GO:0008217	regulation_of_blood_pressure
RAD51L3-RFFL	E3 ubiquitin-protein ligase rififylin	4	0.261051	GO:0010804	negative_regulation_of_tumor_necrosis_factor-mediated_signaling_pathway
MTHFR	Methylenetetrahydrofolate reductase	5	0.261778	GO:0008015	blood_circulation
SLC5A11	Sodium/myo-inositol cotransporter 2	3	0.261935	GO:0006814	sodium_ion_transport
LGR4	Leucine-rich repeat-containing G-protein coupled receptor 4	5	0.263313	GO:0032922	circadian_regulation_of_gene_expression
KCNK6	Potassium channel subfamily K member 6	3	0.264049	GO:0005267|GO:0006813	potassium_channel_activity|potassium_ion_transport
SELE	E-selectin	3	0.26408	GO:0034612	response_to_tumor_necrosis_factor
RET	Proto-oncogene tyrosine-protein kinase receptor Ret	2	0.270788	GO:0048265	response_to_pain
MRGPRX2	Mas-related G-protein coupled receptor member X2	3	0.271245	GO:0019233|GO:0042923	sensory_perception_of_pain|neuropeptide_binding
HS3ST2	Heparan sulfate glucosamine 3-O-sulfotransferase 2	1	0.271363	GO:0007623	circadian_rhythm
MCHR1	Melanin-concentrating hormone receptor 1	5	0.272849	GO:0007218|GO:0008188	neuropeptide_signaling_pathway|neuropeptide_receptor_activity
SSTR3	Somatostatin receptor type 3	5	0.273334	GO:0042923	neuropeptide_binding
IKBKB	Inhibitor of nuclear factor kappa-B kinase subunit beta	3	0.276949	GO:0010803|GO:0033209|GO:0071356	regulation_of_tumor_necrosis_factor-mediated_signaling_pathway|tumor_necrosis_factor-mediated_signaling_pathway|cellular_response_to_tumor_necrosis_factor
PTPRM	Receptor-type tyrosine-protein phosphatase mu	3	0.276949	GO:0045909	positive_regulation_of_vasodilation
ADRB2	Beta-2 adrenergic receptor	1	0.281716	GO:0045909|GO:0051930	positive_regulation_of_vasodilation|regulation_of_sensory_perception_of_pain
SLC12A8	Solute carrier family 12 member 8	7	0.28452	GO:0006813	potassium_ion_transport
GPR1	G-protein coupled receptor 1	2	0.287441	GO:0007218|GO:0042923	neuropeptide_signaling_pathway|neuropeptide_binding
KCNK10	Potassium channel subfamily K member 10	2	0.287441	GO:0005267	potassium_channel_activity
NEDD4L	E3 ubiquitin-protein ligase NEDD4-like	2	0.287441	GO:0006814	sodium_ion_transport
PSME1	Proteasome activator complex subunit 1	2	0.287441	GO:0033209	tumor_necrosis_factor-mediated_signaling_pathway
HTR3A	5-hydroxytryptamine receptor 3A	3	0.287591	GO:0004889|GO:0005892	nicotinic_acetylcholine-activated_cation-selective_channel_activity|nicotinic_acetylcholine-gated_receptor-channel_complex
CACNA2D4	Voltage-dependent calcium channel subunit alpha-2/delta-4	10	0.289885	GO:0005891	voltage-gated_calcium_channel_complex
NPY4R	Neuropeptide Y receptor type 4	3	0.290307	GO:0007218|GO:0008015	neuropeptide_signaling_pathway|blood_circulation
GRIN2A	Glutamate receptor ionotropic, NMDA 2A	4	0.290516	GO:0005262|GO:0019233|GO:0051930	calcium_channel_activity|sensory_perception_of_pain|regulation_of_sensory_perception_of_pain
KCNIP3	Calsenilin	1	0.290946	GO:0005267	potassium_channel_activity
COL1A1	Collagen alpha-1(I) chain	5	0.291696	GO:0071356	cellular_response_to_tumor_necrosis_factor
CD40LG	CD40 ligand	1	0.292005	GO:0005164|GO:0033209	tumor_necrosis_factor_receptor_binding|tumor_necrosis_factor-mediated_signaling_pathway
EDAR	Tumor necrosis factor receptor superfamily member EDAR	1	0.292005	GO:0033209	tumor_necrosis_factor-mediated_signaling_pathway
KCNMA1	Calcium-activated potassium channel subunit alpha-1	1	0.292005	GO:0006813	potassium_ion_transport
NPY	Pro-neuropeptide Y	1	0.292261	GO:0005184|GO:0007218|GO:0008015|GO:0008217	neuropeptide_hormone_activity|neuropeptide_signaling_pathway|blood_circulation|regulation_of_blood_pressure
CACNA1B	Voltage-dependent N-type calcium channel subunit alpha-1B	4	0.294212	GO:0005262|GO:0005891|GO:0008217|GO:0071356	calcium_channel_activity|voltage-gated_calcium_channel_complex|regulation_of_blood_pressure|response_to_pain
MMP24	Matrix metalloproteinase-24	2	0.298268	GO:0050965	detection_of_temperature_stimulus_involved_in_sensory_perception_of_pain
GBA	Glucosylceramidase	2	0.298983	GO:0071356	cellular_response_to_tumor_necrosis_factor
SLC4A4	Electrogenic sodium bicarbonate cotransporter 1	8	0.299203	GO:0006814	sodium_ion_transport
KCNU1	Potassium channel subfamily U member 1	7	0.300973	GO:0005267	potassium_channel_activity
CCL14	C-C motif chemokine 14	2	0.304926	GO:0071356	cellular_response_to_tumor_necrosis_factor
NTRK1	High affinity nerve growth factor receptor	8	0.305583	GO:0007623|GO:0050965|GO:0050966	circadian_rhythm|detection_of_temperature_stimulus_involved_in_sensory_perception_of_pain|detection_of_mechanical_stimulus_involved_in_sensory_perception_of_pain
MGLL	Monoglyceride lipase	3	0.305993	GO:0051930	regulation_of_sensory_perception_of_pain
SLC9B2	Mitochondrial sodium/hydrogen exchanger 9B2	3	0.305993	GO:0006814	sodium_ion_transport
GHRHR	Growth hormone-releasing hormone receptor	1	0.307536	GO:0046010	positive_regulation_of_circadian_sleep/wake_cycle,_non-REM_sleep
HYAL3	Hyaluronidase-3	2	0.310204	GO:0071356	cellular_response_to_tumor_necrosis_factor
SLC9C2	Sodium/hydrogen exchanger 11	4	0.310427	GO:0006814	sodium_ion_transport
HTR3B	5-hydroxytryptamine receptor 3B	4	0.315772	GO:0004889|GO:0005892	nicotinic_acetylcholine-activated_cation-selective_channel_activity|nicotinic_acetylcholine-gated_receptor-channel_complex
LRP5	Low-density lipoprotein receptor-related protein 5	4	0.316112	GO:0008217	regulation_of_blood_pressure
SLC5A4	Low affinity sodium-glucose cotransporter	10	0.317688	GO:0006814	sodium_ion_transport
KCNH4	Potassium voltage-gated channel subfamily H member 4	4	0.317871	GO:0006813	potassium_ion_transport
NPR1	Atrial natriuretic peptide receptor 1	4	0.32001	GO:0008217|GO:0042312	regulation_of_blood_pressure|regulation_of_vasodilation
HTR2A	5-hydroxytryptamine receptor 2A	2	0.322121	GO:0045907|GO:0050965|GO:0050966	positive_regulation_of_vasoconstriction|detection_of_temperature_stimulus_involved_in_sensory_perception_of_pain|detection_of_mechanical_stimulus_involved_in_sensory_perception_of_pain
IL12B	Interleukin-12 subunit beta	3	0.325026	GO:0019233	sensory_perception_of_pain
RORC	Nuclear receptor ROR-gamma	3	0.325141	GO:0032922	circadian_regulation_of_gene_expression
FAM134B	Reticulophagy receptor FAM134B	4	0.326717	GO:0019233	sensory_perception_of_pain
KCNH1	Potassium voltage-gated channel subfamily H member 1	2	0.328098	GO:0006813	potassium_ion_transport
KCNJ8	ATP-sensitive inward rectifier potassium channel 8	1	0.328932	GO:0006813|GO:0042311	potassium_ion_transport|vasodilation
KCNS1	Potassium voltage-gated channel subfamily S member 1	1	0.328932	GO:0006813	potassium_ion_transport
NOCT	Nocturnin	1	0.328932	GO:0007623|GO:0032922|GO:0042752	circadian_rhythm|circadian_regulation_of_gene_expression|regulation_of_circadian_rhythm
NPBWR1	Neuropeptides B/W receptor type 1	1	0.328932	GO:0007218|GO:0008188|GO:0042923	neuropeptide_signaling_pathway|neuropeptide_receptor_activity|neuropeptide_binding
PTGS2	Prostaglandin G/H synthase 2	1	0.328932	GO:0008217|GO:0019233|GO:0045907|GO:0034612	regulation_of_blood_pressure|sensory_perception_of_pain|positive_regulation_of_vasoconstriction|response_to_tumor_necrosis_factor
PYY	Peptide YY	1	0.328932	GO:0005184|GO:0007218	neuropeptide_hormone_activity|neuropeptide_signaling_pathway
SREBF1	Sterol regulatory element-binding protein 1	1	0.328932	GO:0007623	circadian_rhythm
CACNA1H	Voltage-dependent T-type calcium channel subunit alpha-1H	12	0.329168	GO:0005891	voltage-gated_calcium_channel_complex
ADAM9	Disintegrin and metalloproteinase domain-containing protein 9	4	0.329456	GO:0034612	response_to_tumor_necrosis_factor
TRPC6	Short transient receptor potential channel 6	1	0.329736	GO:0005262	calcium_channel_activity
TNFRSF21	Tumor necrosis factor receptor superfamily member 21	4	0.330707	GO:0005031|GO:0033209|GO:0071356	tumor_necrosis_factor_receptor_activity|tumor_necrosis_factor-mediated_signaling_pathway|cellular_response_to_tumor_necrosis_factor
KNG1	Kininogen-1	4	0.331832	GO:0042311	vasodilation
NOL3	Nucleolar protein 3	4	0.332198	GO:0010804	negative_regulation_of_tumor_necrosis_factor-mediated_signaling_pathway
TRAP1	Heat shock protein 75 kDa, mitochondrial	15	0.33246	GO:0005164	tumor_necrosis_factor_receptor_binding
CCAR2	Cell cycle and apoptosis regulator protein 2	3	0.333049	GO:0042752	regulation_of_circadian_rhythm
HTR1A	5-hydroxytryptamine receptor 1A	2	0.335214	GO:0042310	vasoconstriction
ACSM3	Acyl-coenzyme A synthetase ACSM3, mitochondrial	5	0.339225	GO:0008217	regulation_of_blood_pressure
SLC9C1	Sodium/hydrogen exchanger 10	5	0.34101	GO:0006814	sodium_ion_transport
PER3	Period circadian protein homolog 3	7	0.34429	GO:0032922|GO:0045187	circadian_regulation_of_gene_expression|regulation_of_circadian_sleep/wake_cycle,_sleep
PIRT	Phosphoinositide-interacting protein	3	0.344376	GO:0048266	behavioral_response_to_pain
BRCA1	Breast cancer type 1 susceptibility protein	10	0.346828	GO:0071356	cellular_response_to_tumor_necrosis_factor
DENND5B	DENN domain-containing protein 5B	2	0.347277	GO:0005262	calcium_channel_activity
FYN	Tyrosine-protein kinase Fyn	2	0.349702	GO:0050966	detection_of_mechanical_stimulus_involved_in_sensory_perception_of_pain
PKD2L1	Polycystic kidney disease 2-like 1 protein	13	0.35261	GO:0005262|GO:0005272	calcium_channel_activity|sodium_channel_activity
TRAF4	TNF receptor-associated factor 4	2	0.353005	GO:0005164	tumor_necrosis_factor_receptor_binding
LSM14B	Proteasome subunit alpha type-7	2	0.355453	GO:0033209	tumor_necrosis_factor-mediated_signaling_pathway
TPH1	Tryptophan 5-hydroxylase 1	2	0.355453	GO:0007623	circadian_rhythm
PRKCQ	Protein kinase C theta type	2	0.355555	GO:0019229	regulation_of_vasoconstriction
CCL17	C-C motif chemokine 17	1	0.356624	GO:0071356	cellular_response_to_tumor_necrosis_factor
SORT1	Sortilin	2	0.356993	GO:0007218	neuropeptide_signaling_pathway
GRIN3B	Glutamate receptor ionotropic, NMDA 3B	5	0.359127	GO:0005262	calcium_channel_activity
NTS	Neurotensin/neuromedin N	1	0.360949	GO:0005184	neuropeptide_hormone_activity
EPHB1	Ephrin type-B receptor 1	1	0.362002	GO:0050965|GO:0045909	detection_of_temperature_stimulus_involved_in_sensory_perception_of_pain|positive_regulation_of_vasodilation
HYAL2	Hyaluronidase-2	1	0.362002	GO:0071356	cellular_response_to_tumor_necrosis_factor
KCNQ2	Potassium voltage-gated channel subfamily KQT member 2	1	0.362002	GO:0005267|GO:0006813	potassium_channel_activity|potassium_ion_transport
LTB4R	Leukotriene B4 receptor 1	1	0.362002	GO:0007218	neuropeptide_signaling_pathway
PAWR	PRKC apoptosis WT1 regulator protein	1	0.362002	GO:0050965|GO:0050966	detection_of_temperature_stimulus_involved_in_sensory_perception_of_pain|detection_of_mechanical_stimulus_involved_in_sensory_perception_of_pain
PROX1	Prospero homeobox protein 1	1	0.362002	GO:0007623|GO:0042752	circadian_rhythm|regulation_of_circadian_rhythm
PSMF1	Proteasome inhibitor PI31 subunit	1	0.362002	GO:0033209	tumor_necrosis_factor-mediated_signaling_pathway
TMEM37	Voltage-dependent calcium channel gamma-like subunit	1	0.362002	GO:0005262	calcium_channel_activity
TNFRSF18	Tumor necrosis factor receptor superfamily member 18	1	0.362002	GO:0005031|GO:0033209	tumor_necrosis_factor_receptor_activity|tumor_necrosis_factor-mediated_signaling_pathway
ZNF675	Zinc finger protein 675	1	0.362002	GO:0010804	negative_regulation_of_tumor_necrosis_factor-mediated_signaling_pathway
GPD1	Glycerol-3-phosphate dehydrogenase [NAD(+)], cytoplasmic	5	0.36227	GO:0071356	cellular_response_to_tumor_necrosis_factor
KMT2A	Histone-lysine N-methyltransferase 2A	8	0.363736	GO:0032922	circadian_regulation_of_gene_expression
CPS1	Carbamoyl-phosphate synthase [ammonia], mitochondrial	7	0.36655	GO:0045909	positive_regulation_of_vasodilation
ADIPOQ	Adiponectin	4	0.366662	GO:0007623|GO:0010804|GO:0034612	circadian_rhythm|negative_regulation_of_tumor_necrosis_factor-mediated_signaling_pathway|response_to_tumor_necrosis_factor
CARD14	Caspase recruitment domain-containing protein 14	11	0.366985	GO:0033209	tumor_necrosis_factor-mediated_signaling_pathway
TRPV5	Transient receptor potential cation channel subfamily V member 5	5	0.368869	GO:0005262	calcium_channel_activity
CACNA2D2	Voltage-dependent calcium channel subunit alpha-2/delta-2	2	0.370685	GO:0005891|GO:0060024	voltage-gated_calcium_channel_complex|rhythmic_synaptic_transmission
HTR7	5-hydroxytryptamine receptor 7	2	0.371752	GO:0007623|GO:0008015|GO:0042310	circadian_rhythm|blood_circulation|vasoconstriction
TRPM4	Transient receptor potential cation channel subfamily M member 4	11	0.372239	GO:0005262	calcium_channel_activity
MYOF	Myoferlin	16	0.375621	GO:0008015	blood_circulation
SLC22A5	Solute carrier family 22 member 5	4	0.379293	GO:0006814	sodium_ion_transport
NONO	Non-POU domain-containing octamer-binding protein	1	0.380524	GO:0007623|GO:0042752	circadian_rhythm|regulation_of_circadian_rhythm
VCAM1	Vascular cell adhesion protein 1	2	0.381672	GO:0071356	cellular_response_to_tumor_necrosis_factor
SLC17A4	Probable small intestine urate exporter	3	0.381787	GO:0006814	sodium_ion_transport
CARTPT	Cocaine- and amphetamine-regulated transcript protein	3	0.382329	GO:0007218|GO:0032922	neuropeptide_signaling_pathway|circadian_regulation_of_gene_expression
CYSLTR2	Cysteinyl leukotriene receptor 2	8	0.384706	GO:0007218	neuropeptide_signaling_pathway
KCNA4	Potassium voltage-gated channel subfamily A member 4	2	0.385542	GO:0006813	potassium_ion_transport
NPBWR2	Neuropeptides B/W receptor type 2	4	0.38642	GO:0007218|GO:0008188|GO:0042923	neuropeptide_signaling_pathway|neuropeptide_receptor_activity|neuropeptide_binding
KCNQ3	Potassium voltage-gated channel subfamily KQT member 3	3	0.387268	GO:0005267|GO:0006813	potassium_channel_activity|potassium_ion_transport
AQP1	Aquaporin-1	4	0.388061	GO:0005267|GO:0006813	potassium_channel_activity|potassium_ion_transport
CHRNE	Acetylcholine receptor subunit epsilon	3	0.38816	GO:0004889|GO:0005892	nicotinic_acetylcholine-activated_cation-selective_channel_activity|nicotinic_acetylcholine-gated_receptor-channel_complex
PSMB9	Proteasome subunit beta type-9	3	0.388972	GO:0033209	tumor_necrosis_factor-mediated_signaling_pathway
ADAM10	Disintegrin and metalloproteinase domain-containing protein 10	3	0.391201	GO:0034612	response_to_tumor_necrosis_factor
SCN2A	Sodium channel protein type 2 subunit alpha	5	0.393134	GO:0001518	voltage-gated_sodium_channel_complex
NFKB1	Nuclear factor NF-kappa-B p105 subunit	6	0.394912	GO:0071356	cellular_response_to_tumor_necrosis_factor
TRPM8	Transient receptor potential cation channel subfamily M member 8	5	0.395251	GO:0005262	calcium_channel_activity
SLC24A1	Sodium/potassium/calcium exchanger 1	2	0.396591	GO:0005262	calcium_channel_activity
KCNK16	Potassium channel subfamily K member 16	5	0.400297	GO:0005267|GO:0006813	potassium_channel_activity|potassium_ion_transport
CHRND	Acetylcholine receptor subunit delta	6	0.404002	GO:0004889|GO:0005892	nicotinic_acetylcholine-activated_cation-selective_channel_activity|nicotinic_acetylcholine-gated_receptor-channel_complex
ADAMTS12	A disintegrin and metalloproteinase with thrombospondin motifs 12	7	0.406753	GO:0071356	cellular_response_to_tumor_necrosis_factor
NUB1	NEDD8 ultimate buster 1	2	0.407973	GO:0034612	response_to_tumor_necrosis_factor
TOP2A	DNA topoisomerase 2-alpha	5	0.408694	GO:0042752	regulation_of_circadian_rhythm
PSMD6	26S proteasome non-ATPase regulatory subunit 6	2	0.409351	GO:0033209	tumor_necrosis_factor-mediated_signaling_pathway
SLC24A3	Sodium/potassium/calcium exchanger 3	5	0.410013	GO:0005262|GO:0006813	calcium_channel_activity|potassium_ion_transport
RPE65	Retinoid isomerohydrolase	2	0.411114	GO:0007623	circadian_rhythm
LOXHD1	Lipoxygenase homology domain-containing protein 1	16	0.414443	GO:0005262	calcium_channel_activity
SCN1A	Sodium channel protein type 1 subunit alpha	6	0.415719	GO:0001518|GO:0006814	voltage-gated_sodium_channel_complex|sodium_ion_transport
CACNB2	Voltage-dependent L-type calcium channel subunit beta-2	3	0.416224	GO:0005262|GO:0005891	calcium_channel_activity|voltage-gated_calcium_channel_complex
KLF9	Krueppel-like factor 9	2	0.420202	GO:0007623	circadian_rhythm
CHRNA10	Neuronal acetylcholine receptor subunit alpha-10	3	0.420453	GO:0004889|GO:0005262|GO:0005892	nicotinic_acetylcholine-activated_cation-selective_channel_activity|calcium_channel_activity|nicotinic_acetylcholine-gated_receptor-channel_complex
PLVAP	Plasmalemma vesicle-associated protein	2	0.423816	GO:0033209	tumor_necrosis_factor-mediated_signaling_pathway
TRPA1	Transient receptor potential cation channel subfamily A member 1	3	0.430988	GO:0005262|GO:0019233|GO:0048265|GO:0050966|GO:0050968	calcium_channel_activity|sensory_perception_of_pain|response_to_pain|detection_of_mechanical_stimulus_involved_in_sensory_perception_of_pain|detection_of_chemical_stimulus_involved_in_sensory_perception_of_pain
SCN4B	Sodium channel subunit beta-4	1	0.43165	GO:0001518|GO:0006814	voltage-gated_sodium_channel_complex|sodium_ion_transport
TNFRSF17	Tumor necrosis factor receptor superfamily member 17	1	0.431747	GO:0033209	tumor_necrosis_factor-mediated_signaling_pathway
ENTPD2	Ectonucleoside triphosphate diphosphohydrolase 2	3	0.434465	GO:0071356	cellular_response_to_tumor_necrosis_factor
AVPR1A	Vasopressin V1a receptor	2	0.434585	GO:0008015|GO:0045907	blood_circulation|positive_regulation_of_vasoconstriction
KCNJ3	G protein-activated inward rectifier potassium channel 1	1	0.439883	GO:0006813	potassium_ion_transport
DAB2IP	Disabled homolog 2-interacting protein	3	0.440869	GO:0071356	cellular_response_to_tumor_necrosis_factor
GLRA1	Glycine receptor subunit alpha-1	4	0.441477	GO:0007218	neuropeptide_signaling_pathway
EPHX2	Bifunctional epoxide hydrolase 2	3	0.448692	GO:0008217	regulation_of_blood_pressure
OPRM1	Mu-type opioid receptor	5	0.449465	GO:0007218|GO:0019233|GO:0051930	neuropeptide_signaling_pathway|sensory_perception_of_pain|regulation_of_sensory_perception_of_pain
DCSTAMP	Dendritic cell-specific transmembrane protein	5	0.452369	GO:0071356	cellular_response_to_tumor_necrosis_factor
CNR2	Cannabinoid receptor 2	2	0.45275	GO:0019233	sensory_perception_of_pain
HTR3D	5-hydroxytryptamine receptor 3D	1	0.456214	GO:0004889|GO:0005892	nicotinic_acetylcholine-activated_cation-selective_channel_activity|nicotinic_acetylcholine-gated_receptor-channel_complex
PSMD9	26S proteasome non-ATPase regulatory subunit 9	1	0.456214	GO:0033209	tumor_necrosis_factor-mediated_signaling_pathway
ROCK2	Rho-associated protein kinase 2	1	0.456214	GO:0042752	regulation_of_circadian_rhythm
ADH4	Alcohol dehydrogenase 4	1	0.4572	GO:0004022|GO:0004024|GO:0006066	alcohol_dehydrogenase_(NAD)_activity|alcohol_dehydrogenase_activity,_zinc-dependent|alcohol_metabolic_process|alcohol_catabolic_process
ALB	Serum albumin	1	0.4572	GO:0046010	positive_regulation_of_circadian_sleep/wake_cycle,_non-REM_sleep
ATOH7	Protein atonal homolog 7	1	0.4572	GO:0007623|GO:0009649	circadian_rhythm|entrainment_of_circadian_clock
CACNG2	Voltage-dependent calcium channel gamma-2 subunit	1	0.4572	GO:0005262|GO:0005891	calcium_channel_activity|voltage-gated_calcium_channel_complex
CALCRL	Calcitonin gene-related peptide type 1 receptor	1	0.4572	GO:0004948	calcitonin_receptor_activity
CCL11	Eotaxin	1	0.4572	GO:0071356	cellular_response_to_tumor_necrosis_factor
CD58	Lymphocyte function-associated antigen 3	1	0.4572	GO:0071356	cellular_response_to_tumor_necrosis_factor
CPT1A	Carnitine O-palmitoyltransferase 1, liver isoform	1	0.4572	GO:0007623	circadian_rhythm
DRD2	D(2) dopamine receptor	1	0.4572	GO:0032922|GO:0042321	circadian_regulation_of_gene_expression|negative_regulation_of_circadian_sleep/wake_cycle,_sleep
EZH2	Histone-lysine N-methyltransferase EZH2	1	0.4572	GO:0042752	regulation_of_circadian_rhythm
GPR84	G-protein coupled receptor 84	1	0.4572	GO:0007218	neuropeptide_signaling_pathway
KCNAB3	Voltage-gated potassium channel subunit beta-3	1	0.4572	GO:0006813	potassium_ion_transport
KLF10	Krueppel-like factor 10	1	0.4572	GO:0007623|GO:0042752	circadian_rhythm|regulation_of_circadian_rhythm
LEP	Leptin	1	0.4572	GO:0007623|GO:0008217|GO:0045906	circadian_rhythm|regulation_of_blood_pressure|negative_regulation_of_vasoconstriction
PDE4D	cAMP-specific 3',5'-cyclic phosphodiesterase 4D	1	0.4572	GO:0005891	voltage-gated_calcium_channel_complex
PPARD	Peroxisome proliferator-activated receptor delta	1	0.4572	GO:0045909	positive_regulation_of_vasodilation
PSMB2	Proteasome subunit beta type-2	1	0.4572	GO:0033209	tumor_necrosis_factor-mediated_signaling_pathway
RBCK1	RanBP-type and C3HC4-type zinc finger-containing protein 1	1	0.4572	GO:0010803	regulation_of_tumor_necrosis_factor-mediated_signaling_pathway
SLC17A8	Vesicular glutamate transporter 3	1	0.4572	GO:0006814	sodium_ion_transport
TNFSF14	Tumor necrosis factor ligand superfamily member 14	1	0.4572	GO:0005164|GO:0033209	tumor_necrosis_factor_receptor_binding|tumor_necrosis_factor-mediated_signaling_pathway
TPH2	Tryptophan 5-hydroxylase 2	1	0.4572	GO:0007623	circadian_rhythm
CCL24	C-C motif chemokine 24	1	0.457774	GO:0071356	cellular_response_to_tumor_necrosis_factor
SYK	Tyrosine-protein kinase SYK	1	0.460776	GO:0010803	regulation_of_tumor_necrosis_factor-mediated_signaling_pathway
CASQ2	Calsequestrin-2	2	0.461162	GO:0005891	voltage-gated_calcium_channel_complex
CHRNA2	Neuronal acetylcholine receptor subunit alpha-2	2	0.461162	GO:0004889|GO:0005892	nicotinic_acetylcholine-activated_cation-selective_channel_activity|nicotinic_acetylcholine-gated_receptor-channel_complex
ENDOG	Endonuclease G, mitochondrial	2	0.461162	GO:0034612	response_to_tumor_necrosis_factor
POMK	Protein O-mannose kinase	2	0.462505	GO:0019233	sensory_perception_of_pain
CHRNA6	Neuronal acetylcholine receptor subunit alpha-6	2	0.462719	GO:0004889|GO:0005892	nicotinic_acetylcholine-activated_cation-selective_channel_activity|nicotinic_acetylcholine-gated_receptor-channel_complex
MCOLN1	Mucolipin-1	2	0.462719	GO:0005262	calcium_channel_activity
SLC10A1	Sodium/bile acid cotransporter	2	0.462719	GO:0006814	sodium_ion_transport
MKKS	McKusick-Kaufman/Bardet-Biedl syndromes putative chaperonin	3	0.463391	GO:0042311	vasodilation
KCNN4	Intermediate conductance calcium-activated potassium channel protein 4	2	0.463418	GO:0005267|GO:0006813	potassium_channel_activity|potassium_ion_transport
MYBBP1A	Myb-binding protein 1A	25	0.46467	GO:0032922	circadian_regulation_of_gene_expression
KCNK13	Potassium channel subfamily K member 13	4	0.466181	GO:0005267	potassium_channel_activity
AHCY	Adenosylhomocysteinase	3	0.468129	GO:0042745	circadian_sleep/wake_cycle
NFE2L2	Nuclear factor erythroid 2-related factor 2	2	0.470987	GO:0071356	cellular_response_to_tumor_necrosis_factor
CALCA	Calcitonin	4	0.471025	GO:0007218|GO:0048265|GO:0050965|GO:0071356	neuropeptide_signaling_pathway|response_to_pain|detection_of_temperature_stimulus_involved_in_sensory_perception_of_pain|cellular_response_to_tumor_necrosis_factor
ZACN	Zinc-activated ligand-gated ion channel	4	0.475979	GO:0004889|GO:0005892	nicotinic_acetylcholine-activated_cation-selective_channel_activity|nicotinic_acetylcholine-gated_receptor-channel_complex
MTNR1A	Melatonin receptor type 1A	6	0.476579	GO:0007623	circadian_rhythm
ADRA1A	Alpha-1A adrenergic receptor	6	0.476631	GO:0045907	positive_regulation_of_vasoconstriction
NTSR1	Neurotensin receptor type 1	10	0.476908	GO:0007218|GO:0050965|GO:0051930	neuropeptide_signaling_pathway|detection_of_temperature_stimulus_involved_in_sensory_perception_of_pain|regulation_of_sensory_perception_of_pain
TRAPPC10	Trafficking protein particle complex subunit 10	4	0.480499	GO:0006814	sodium_ion_transport
LTB	Lymphotoxin-beta	1	0.480711	GO:0005164|GO:0033209	tumor_necrosis_factor_receptor_binding|tumor_necrosis_factor-mediated_signaling_pathway
NLGN3	Neuroligin-3	1	0.480711	GO:0060024	rhythmic_synaptic_transmission
TNFRSF13B	Tumor necrosis factor receptor superfamily member 13B	6	0.481917	GO:0033209	tumor_necrosis_factor-mediated_signaling_pathway
ALOXE3	Hydroperoxide isomerase ALOXE3	5	0.482347	GO:0019233	sensory_perception_of_pain
TNFRSF14	Tumor necrosis factor receptor superfamily member 14	1	0.483216	GO:0005031|GO:0033209	tumor_necrosis_factor_receptor_activity|tumor_necrosis_factor-mediated_signaling_pathway
GAL	Galanin peptides	2	0.485304	GO:0005184|GO:0007218	neuropeptide_hormone_activity|neuropeptide_signaling_pathway
CHUK	Inhibitor of nuclear factor kappa-B kinase subunit alpha	2	0.486416	GO:0010803|GO:0071356	regulation_of_tumor_necrosis_factor-mediated_signaling_pathway|cellular_response_to_tumor_necrosis_factor
PROKR2	Prokineticin receptor 2	4	0.489654	GO:0004983|GO:0007218|GO:0007623	neuropeptide_Y_receptor_activity|neuropeptide_signaling_pathway|circadian_rhythm
SIRT1	NAD-dependent protein deacetylase sirtuin-1	3	0.492167	GO:0032922|GO:0071356	circadian_regulation_of_gene_expression|cellular_response_to_tumor_necrosis_factor
EPB41	Protein 4.1	2	0.492493	GO:0008015	blood_circulation
MAGEL2	MAGE-like protein 2	7	0.495007	GO:0042752	regulation_of_circadian_rhythm
TRPM1	Transient receptor potential cation channel subfamily M member 1	9	0.495042	GO:0005262	calcium_channel_activity
YTHDC2	Probable ATP-dependent RNA helicase YTHDC2	4	0.496093	GO:0034612	response_to_tumor_necrosis_factor
HDAC4	Histone deacetylase 4	5	0.499095	GO:0071356	cellular_response_to_tumor_necrosis_factor
SCN8A	Sodium channel protein type 8 subunit alpha	4	0.500141	GO:0001518|GO:0006814	voltage-gated_sodium_channel_complex|sodium_ion_transport
ADH7	Alcohol dehydrogenase class 4 mu/sigma chain	5	0.501735	GO:0004022|GO:0004024	alcohol_dehydrogenase_(NAD)_activity|alcohol_dehydrogenase_activity,_zinc-dependent
NPS	Neuropeptide S	4	0.502509	GO:0007218|GO:0010841	neuropeptide_signaling_pathway|positive_regulation_of_circadian_sleep/wake_cycle,_wakefulness
SCNN1G	Amiloride-sensitive sodium channel subunit gamma	3	0.504409	GO:0005272|GO:0006814	sodium_channel_activity|sodium_ion_transport
CACNA1C	Voltage-dependent L-type calcium channel subunit alpha-1C	5	0.504705	GO:0005891	voltage-gated_calcium_channel_complex
KCNA10	Potassium voltage-gated channel subfamily A member 10	7	0.506934	GO:0006813	potassium_ion_transport
EP300	Histone acetyltransferase p300	7	0.507559	GO:0007623|GO:0034612	circadian_rhythm|response_to_tumor_necrosis_factor
STK39	STE20/SPS1-related proline-alanine-rich protein kinase	2	0.508863	GO:0008217	regulation_of_blood_pressure
CX3CL1	Fractalkine	3	0.512238	GO:0045906|GO:0071356	negative_regulation_of_vasoconstriction|cellular_response_to_tumor_necrosis_factor
CYB5R3	NADH-cytochrome b5 reductase 3	3	0.512238	GO:0008015	blood_circulation
TAX1BP1	Tax1-binding protein 1	4	0.512688	GO:0010803	regulation_of_tumor_necrosis_factor-mediated_signaling_pathway
EPO	Erythropoietin	3	0.513234	GO:0008015	blood_circulation
FXYD4	FXYD domain-containing ion transport regulator 4	1	0.517449	GO:0005267	potassium_channel_activity
SLC9A3	Sodium/hydrogen exchanger 3	5	0.520981	GO:0007623	circadian_rhythm
TRPV1	Transient receptor potential cation channel subfamily V member 1	9	0.521516	GO:0005262	calcium_channel_activity
TNFRSF10C	Tumor necrosis factor receptor superfamily member 10C	3	0.522991	GO:0005031|GO:0033209	tumor_necrosis_factor_receptor_activity|tumor_necrosis_factor-mediated_signaling_pathway
SLC38A4	Sodium-coupled neutral amino acid transporter 4	2	0.531411	GO:0006814	sodium_ion_transport
PSMB11	Proteasome subunit beta type-11	7	0.53393	GO:0033209	tumor_necrosis_factor-mediated_signaling_pathway
SLC5A10	Sodium/glucose cotransporter 5	2	0.537242	GO:0006814	sodium_ion_transport
DENND5A	DENN domain-containing protein 5A	4	0.539062	GO:0005262	calcium_channel_activity
FAS	Tumor necrosis factor receptor superfamily member 6	2	0.541132	GO:0007623|GO:0005031|GO:0033209	circadian_rhythm|tumor_necrosis_factor_receptor_activity|tumor_necrosis_factor-mediated_signaling_pathway
NOS2	Nitric oxide synthase, inducible	3	0.543658	GO:0007623|GO:0045909	circadian_rhythm|positive_regulation_of_vasodilation
CCL8	C-C motif chemokine 8	3	0.545384	GO:0071356	cellular_response_to_tumor_necrosis_factor
PRKCDBP	Protein kinase C delta-binding protein	2	0.551966	GO:0032922	circadian_regulation_of_gene_expression
TRIM37	E3 ubiquitin-protein ligase TRIM37	3	0.552711	GO:0005164	tumor_necrosis_factor_receptor_binding
TRDN	Triadin	3	0.554978	GO:0005891	voltage-gated_calcium_channel_complex
SLC38A10	Putative sodium-coupled neutral amino acid transporter 10	7	0.555344	GO:0006814	sodium_ion_transport
MADD	MAP kinase-activating death domain protein	9	0.559927	GO:0010803	regulation_of_tumor_necrosis_factor-mediated_signaling_pathway
IL6	Interleukin-6	2	0.560796	GO:0045188|GO:0071356	regulation_of_circadian_sleep/wake_cycle,_non-REM_sleep|cellular_response_to_tumor_necrosis_factor
GALR2	Galanin receptor type 2	4	0.563428	GO:0007218|GO:0042923	neuropeptide_signaling_pathway|neuropeptide_binding
PKD1L3	Polycystic kidney disease protein 1-like 3	9	0.569149	GO:0005262	calcium_channel_activity
NDUFA9	NADH dehydrogenase [ubiquinone] 1 alpha subcomplex subunit 9, mitochondrial	2	0.570592	GO:0006814	sodium_ion_transport
CALCR	Calcitonin receptor	3	0.571389	GO:0004948	calcitonin_receptor_activity
HTR1D	5-hydroxytryptamine receptor 1D	3	0.571389	GO:0042310	vasoconstriction
TRPM7	Transient receptor potential cation channel subfamily M member 7	3	0.571389	GO:0005262	calcium_channel_activity
TSC1	Hamartin	3	0.573172	GO:0006813	potassium_ion_transport
KCNK17	Potassium channel subfamily K member 17	3	0.573808	GO:0005267|GO:0006813	potassium_channel_activity|potassium_ion_transport
KAT2B	Histone acetyltransferase KAT2B	7	0.575658	GO:0045909	positive_regulation_of_vasodilation
CACNA1F	Voltage-dependent L-type calcium channel subunit alpha-1F	2	0.576338	GO:0005891	voltage-gated_calcium_channel_complex
ATP1A4	Sodium/potassium-transporting ATPase subunit alpha-4	11	0.577032	GO:0006813|GO:0006814	potassium_ion_transport|sodium_ion_transport
COL1A2	Collagen alpha-2(I) chain	4	0.578244	GO:0008217	regulation_of_blood_pressure
BBS2	Bardet-Biedl syndrome 2 protein	1	0.580185	GO:0042311	vasodilation
SLC6A15	Sodium-dependent neutral amino acid transporter B(0)AT2	4	0.580933	GO:0006814	sodium_ion_transport
BMPR2	Bone morphogenetic protein receptor type-2	1	0.582575	GO:0045906	negative_regulation_of_vasoconstriction
PSMB8	Proteasome subunit beta type-8	3	0.586108	GO:0033209	tumor_necrosis_factor-mediated_signaling_pathway
TMEM38B	Trimeric intracellular cation channel type B	5	0.595776	GO:0005267	potassium_channel_activity
PPARA	Peroxisome proliferator-activated receptor alpha	3	0.595841	GO:0032922|GO:0042752	circadian_regulation_of_gene_expression|regulation_of_circadian_rhythm
NCOA2	Nuclear receptor coactivator 2	1	0.596274	GO:0032922	circadian_regulation_of_gene_expression
PTGDR2	Prostaglandin D2 receptor 2	1	0.597083	GO:0007218|GO:0042923	neuropeptide_signaling_pathway|neuropeptide_binding
PTEN	Phosphatidylinositol 3,4,5-trisphosphate 3-phosphatase and dual-specificity protein phosphatase PTEN	1	0.597888	GO:0060024	rhythmic_synaptic_transmission
SLC13A2	Solute carrier family 13 member 2	2	0.598271	GO:0006814	sodium_ion_transport
BTRC	F-box/WD repeat-containing protein 1A	1	0.59869	GO:0042752|GO:0042753	regulation_of_circadian_rhythm|positive_regulation_of_circadian_rhythm
PDE4B	cAMP-specific 3',5'-cyclic phosphodiesterase 4B	1	0.59869	GO:0005891	voltage-gated_calcium_channel_complex
PSMB3	Proteasome subunit beta type-3	1	0.59869	GO:0033209	tumor_necrosis_factor-mediated_signaling_pathway
TRPC1	Short transient receptor potential channel 1	1	0.59869	GO:0005262	calcium_channel_activity
LTB4R2	Leukotriene B4 receptor 2	3	0.599131	GO:0007218	neuropeptide_signaling_pathway
OPRL1	Nociceptin receptor	3	0.599131	GO:0007218|GO:0019233|GO:0042923	neuropeptide_signaling_pathway|sensory_perception_of_pain|neuropeptide_binding
ACPP	Prostatic acid phosphatase	1	0.59949	GO:0051930	regulation_of_sensory_perception_of_pain
ADORA1	Adenosine receptor A1	1	0.59949	GO:0045908|GO:0050965|GO:0051930	negative_regulation_of_vasodilation|detection_of_temperature_stimulus_involved_in_sensory_perception_of_pain|regulation_of_sensory_perception_of_pain
ADORA2A	Adenosine receptor A2a	2	0.59949	GO:0008015	blood_circulation
ADRA1D	Alpha-1D adrenergic receptor	1	0.59949	GO:0045907	positive_regulation_of_vasoconstriction
ADRA2B	Alpha-2B adrenergic receptor	1	0.59949	GO:0019229	regulation_of_vasoconstriction
AGTRAP	Type-1 angiotensin II receptor-associated protein	1	0.59949	GO:0008217	regulation_of_blood_pressure
ALDH2	Aldehyde dehydrogenase, mitochondrial	2	0.59949	GO:0006066	alcohol_metabolic_process
ALOX5	Arachidonate 5-lipoxygenase	1	0.59949	GO:0019233|GO:0045907	sensory_perception_of_pain|positive_regulation_of_vasoconstriction
BDKRB2	B2 bradykinin receptor	1	0.59949	GO:0008015|GO:0019229|GO:0042310|GO:0042311	blood_circulation|regulation_of_vasoconstriction|vasoconstriction|vasodilation
BIRC2	Baculoviral IAP repeat-containing protein 2	1	0.59949	GO:0010803|GO:0033209	regulation_of_tumor_necrosis_factor-mediated_signaling_pathway|tumor_necrosis_factor-mediated_signaling_pathway
CACFD1	Calcium channel flower homolog	1	0.59949	GO:0005262	calcium_channel_activity
CCL4	C-C motif chemokine 4	1	0.59949	GO:0071356	cellular_response_to_tumor_necrosis_factor
CD38	ADP-ribosyl cyclase/cyclic ADP-ribose hydrolase 1	1	0.59949	GO:0045907	positive_regulation_of_vasoconstriction
CD40	Tumor necrosis factor receptor superfamily member 5	2	0.59949	GO:0005031|GO:0033209	tumor_necrosis_factor_receptor_activity|tumor_necrosis_factor-mediated_signaling_pathway
CHI3L1	Chitinase-3-like protein 1	1	0.59949	GO:0034612|GO:0071356	response_to_tumor_necrosis_factor|cellular_response_to_tumor_necrosis_factor
COMT	Catechol O-methyltransferase	1	0.59949	GO:0048265|GO:0051930	response_to_pain|regulation_of_sensory_perception_of_pain
CRCP	DNA-directed RNA polymerase III subunit RPC9	1	0.59949	GO:0007218	neuropeptide_signaling_pathway
CRHBP	Corticotropin-releasing factor-binding protein	1	0.59949	GO:0071356	cellular_response_to_tumor_necrosis_factor
CSNK1D	Casein kinase I isoform delta	1	0.59949	GO:0032922|GO:0042752	circadian_regulation_of_gene_expression|regulation_of_circadian_rhythm
CXCL12	Stromal cell-derived factor 1	1	0.59949	GO:0008015	blood_circulation
DBP	D site-binding protein	1	0.59949	GO:0007623	circadian_rhythm
DRD3	D(3) dopamine receptor	1	0.59949	GO:0032922|GO:0045187	circadian_regulation_of_gene_expression|regulation_of_circadian_sleep/wake_cycle,_sleep
DRD4	D(4) dopamine receptor	1	0.59949	GO:0007623|GO:0042752	circadian_rhythm|regulation_of_circadian_rhythm
EDA	Ectodysplasin-A	1	0.59949	GO:0005164|GO:0033209	tumor_necrosis_factor_receptor_binding|tumor_necrosis_factor-mediated_signaling_pathway
EDN3	Endothelin-3	1	0.59949	GO:0003100|GO:0008015|GO:0019229|GO:0042310	regulation_of_systemic_arterial_blood_pressure_by_endothelin|blood_circulation|regulation_of_vasoconstriction|vasoconstriction
ENOX2	Ecto-NOX disulfide-thiol exchanger 2	1	0.59949	GO:0007624	ultradian_rhythm
FASLG	Tumor necrosis factor ligand superfamily member 6	1	0.59949	GO:0005164	tumor_necrosis_factor_receptor_binding
FGA	Fibrinogen alpha chain	1	0.59949	GO:0045907	positive_regulation_of_vasoconstriction
FLI1	Friend leukemia integration 1 transcription factor	1	0.59949	GO:0008015	blood_circulation
GJA1	Gap junction alpha-1 protein	1	0.59949	GO:0045907|GO:0045909	positive_regulation_of_vasoconstriction|positive_regulation_of_vasodilation
GLRA2	Glycine receptor subunit alpha-2	1	0.59949	GO:0007218	neuropeptide_signaling_pathway
GLRB	Glycine receptor subunit beta	1	0.59949	GO:0007218	neuropeptide_signaling_pathway
GNB3	Guanine nucleotide-binding protein G(I)/G(S)/G(T) subunit beta-3	1	0.59949	GO:0008217	regulation_of_blood_pressure
GPER1	G-protein coupled estrogen receptor 1	1	0.59949	GO:0045909|GO:0071356	positive_regulation_of_vasodilation|cellular_response_to_tumor_necrosis_factor
GSS	Glutathione synthetase	1	0.59949	GO:0034612	response_to_tumor_necrosis_factor
HDAC2	Histone deacetylase 2	1	0.59949	GO:0032922	circadian_regulation_of_gene_expression
HEBP1	Heme-binding protein 1	1	0.59949	GO:0007623	circadian_rhythm
HIPK1	Homeodomain-interacting protein kinase 1	1	0.59949	GO:0010803	regulation_of_tumor_necrosis_factor-mediated_signaling_pathway
HOXB8	Homeobox protein Hox-B8	1	0.59949	GO:0019233	sensory_perception_of_pain
IAPP	Islet amyloid polypeptide	1	0.59949	GO:0019233	sensory_perception_of_pain
IMMP2L	Mitochondrial inner membrane protease subunit 2	1	0.59949	GO:0008015	blood_circulation
INPP5K	Inositol polyphosphate 5-phosphatase K	1	0.59949	GO:0071356	cellular_response_to_tumor_necrosis_factor
KCNC1	Potassium voltage-gated channel subfamily C member 1	1	0.59949	GO:0006813	potassium_ion_transport
KCNK15	Potassium channel subfamily K member 15	1	0.59949	GO:0005267	potassium_channel_activity
KCNK3	Potassium channel subfamily K member 3	1	0.59949	GO:0005267|GO:0006813	potassium_channel_activity|potassium_ion_transport
KCNQ4	Potassium voltage-gated channel subfamily KQT member 4	1	0.59949	GO:0005267|GO:0006813	potassium_channel_activity|potassium_ion_transport
MAPK3	Mitogen-activated protein kinase 3	1	0.59949	GO:0019233	sensory_perception_of_pain
MTA1	Metastasis-associated protein MTA1	1	0.59949	GO:0032922|GO:0043153	circadian_regulation_of_gene_expression|entrainment_of_circadian_clock_by_photoperiod
NDN	Necdin	1	0.59949	GO:0019233	sensory_perception_of_pain
NEU1	Oxytocin-neurophysin 1	1	0.59949	1	regulation_of_sensory_perception_of_pain
NGFR	Tumor necrosis factor receptor superfamily member 16	1	0.59949	GO:0019233|GO:0032922|GO:0005031|GO:0033209	sensory_perception_of_pain|circadian_regulation_of_gene_expression|tumor_necrosis_factor_receptor_activity|tumor_necrosis_factor-mediated_signaling_pathway
NMU	Neuromedin-U	1	0.59949	GO:0007218	neuropeptide_signaling_pathway
NPFF	Pro-FMRFamide-related neuropeptide FF	1	0.59949	GO:0005184	neuropeptide_hormone_activity
NPY5R	Neuropeptide Y receptor type 5	1	0.59949	GO:0004983|GO:0007218	neuropeptide_Y_receptor_activity|neuropeptide_signaling_pathway
NR1H3	Oxysterols receptor LXR-alpha	1	0.59949	GO:0042752	regulation_of_circadian_rhythm
NTRK2	BDNF/NT-3 growth factors receptor	1	0.59949	GO:0007623|GO:0071356	circadian_rhythm|cellular_response_to_tumor_necrosis_factor
OXTR	Oxytocin receptor	1	0.59949	GO:0045907	positive_regulation_of_vasoconstriction
PDE2A	cGMP-dependent 3',5'-cyclic phosphodiesterase	1	0.59949	GO:0005262	calcium_channel_activity
PELI3	E3 ubiquitin-protein ligase pellino homolog 3	1	0.59949	GO:0010804	negative_regulation_of_tumor_necrosis_factor-mediated_signaling_pathway
PIAS4	E3 SUMO-protein ligase PIAS4	1	0.59949	GO:0010804	negative_regulation_of_tumor_necrosis_factor-mediated_signaling_pathway
POMC	Pro-opiomelanocortin	1	0.59949	GO:0005184|GO:0007218	neuropeptide_hormone_activity|neuropeptide_signaling_pathway|regulation_of_blood_pressure
PPY	Pancreatic prohormone	1	0.59949	GO:0005184|GO:0007218	neuropeptide_hormone_activity|neuropeptide_signaling_pathway
PSMC5	26S protease regulatory subunit 8	1	0.59949	GO:0033209	tumor_necrosis_factor-mediated_signaling_pathway
PSMD3	26S proteasome non-ATPase regulatory subunit 3	1	0.59949	GO:0033209	tumor_necrosis_factor-mediated_signaling_pathway
PSMD8	26S proteasome non-ATPase regulatory subunit 8	1	0.59949	GO:0033209	tumor_necrosis_factor-mediated_signaling_pathway
RBM14	RNA-binding protein 4	1	0.59949	GO:0043153	entrainment_of_circadian_clock_by_photoperiod
RPS6KB1	Ribosomal protein S6 kinase beta-1	1	0.59949	GO:0034612	response_to_tumor_necrosis_factor
RXFP3	Relaxin-3 receptor 1	1	0.59949	GO:0007218	neuropeptide_signaling_pathway
SCN1B	Sodium channel subunit beta-1	1	0.59949	GO:0001518	voltage-gated_sodium_channel_complex
SERPING1	Plasma protease C1 inhibitor	1	0.59949	GO:0008015	blood_circulation
SHC1	SHC-transforming protein 1	1	0.59949	GO:0045907	positive_regulation_of_vasoconstriction
SLC10A4	Sodium/bile acid cotransporter 4	1	0.59949	GO:0006814	sodium_ion_transport
SLC23A2	Solute carrier family 23 member 2	1	0.59949	GO:0006814	sodium_ion_transport
SLC4A11	Sodium bicarbonate transporter-like protein 11	1	0.59949	GO:0005272|GO:0006814	sodium_channel_activity|sodium_ion_transport
SLC5A7	High affinity choline transporter 1	1	0.59949	GO:0006814	sodium_ion_transport
SPX	Spexin	1	0.59949	GO:0005184	neuropeptide_hormone_activity
TBX20	T-box transcription factor TBX20	1	0.59949	GO:0008015	blood_circulation
THBS1	Thrombospondin-1	1	0.59949	GO:0048266	behavioral_response_to_pain
TMEM100	Transmembrane protein 100	1	0.59949	GO:0051930	regulation_of_sensory_perception_of_pain
TNFRSF6B	Tumor necrosis factor receptor superfamily member 6B	1	0.59949	GO:0005031|GO:0033209	tumor_necrosis_factor_receptor_activity|tumor_necrosis_factor-mediated_signaling_pathway
TOP1	DNA topoisomerase 1	1	0.59949	GO:0007623|GO:0032922	circadian_rhythm|circadian_regulation_of_gene_expression
TRAIP	E3 ubiquitin-protein ligase TRAIP	1	0.59949	GO:0010804	negative_regulation_of_tumor_necrosis_factor-mediated_signaling_pathway
TRPC7	Short transient receptor potential channel 7	1	0.59949	GO:0005262	calcium_channel_activity
VPS4B	Vacuolar protein sorting-associated protein 4B	1	0.59949	GO:0006813	potassium_ion_transport
YBX3	Y-box-binding protein 3	1	0.59949	GO:0071356	cellular_response_to_tumor_necrosis_factor
PANX1	Pannexin-1	1	0.59949	GO:0005262	calcium_channel_activity
SCN3A	Sodium channel protein type 3 subunit alpha	7	0.599597	GO:0001518	voltage-gated_sodium_channel_complex
CXCL8	Interleukin-8	1	0.59999	GO:0071356	cellular_response_to_tumor_necrosis_factor
KCNK1	Potassium channel subfamily K member 1	4	0.600917	GO:0005267|GO:0005272|GO:0006814	potassium_channel_activity|sodium_channel_activity|potassium_ion_transport
GALP	Galanin-like peptide	1	0.602389	GO:0007218	neuropeptide_signaling_pathway
PSMB7	Proteasome subunit beta type-7	1	0.602389	GO:0033209	tumor_necrosis_factor-mediated_signaling_pathway
NPVF	Pro-FMRFamide-related neuropeptide VF	2	0.604131	GO:0007218	neuropeptide_signaling_pathway
TENM1	Teneurin-1	4	0.607415	GO:0007218	neuropeptide_signaling_pathway
P2RX7	P2X purinoceptor 7	11	0.60824	GO:0019233	sensory_perception_of_pain
CDKN1B	Cyclin-dependent kinase inhibitor 1B	2	0.609279	GO:0006813	potassium_ion_transport
HCN4	Potassium/sodium hyperpolarization-activated cyclic nucleotide-gated channel 4	2	0.610318	GO:0008015	blood_circulation
MCOLN2	Mucolipin-2	2	0.610318	GO:0005262	calcium_channel_activity
MCOLN3	Mucolipin-3	2	0.610318	GO:0005262	calcium_channel_activity
NMS	Neuromedin-S	2	0.610318	GO:0007218	neuropeptide_signaling_pathway
PRLH	Prolactin-releasing peptide	2	0.610318	GO:0005184	neuropeptide_hormone_activity
PSMD1	26S proteasome non-ATPase regulatory subunit 1	2	0.610318	GO:0033209	tumor_necrosis_factor-mediated_signaling_pathway
SLC12A2	Solute carrier family 12 member 2	2	0.610318	GO:0006813|GO:0006814	potassium_ion_transport|sodium_ion_transport
TH	Tyrosine 3-monooxygenase	2	0.610318	GO:0042745	circadian_sleep/wake_cycle
THRAP3	Thyroid hormone receptor-associated protein 3	2	0.610318	GO:0007623|GO:0042753	circadian_rhythm|positive_regulation_of_circadian_rhythm
GHRH	Somatoliberin	1	0.613923	GO:0046005	positive_regulation_of_circadian_sleep/wake_cycle,_REM_sleep
INSR	Insulin receptor	3	0.618458	GO:0034612	response_to_tumor_necrosis_factor
AVPR1B	Vasopressin V1b receptor	1	0.621205	GO:0045907	positive_regulation_of_vasoconstriction
DLL1	Delta-like protein 1	1	0.621205	GO:0008217	regulation_of_blood_pressure
PSMB10	Proteasome subunit beta type-10	1	0.621205	GO:0033209	tumor_necrosis_factor-mediated_signaling_pathway
PTPN2	Tyrosine-protein phosphatase non-receptor type 2	1	0.621205	GO:0010804	negative_regulation_of_tumor_necrosis_factor-mediated_signaling_pathway
TNFSF18	Tumor necrosis factor ligand superfamily member 18	1	0.621205	GO:0032813|GO:0033209	tumor_necrosis_factor_receptor_superfamily_binding|tumor_necrosis_factor-mediated_signaling_pathway
PTGS1	Prostaglandin G/H synthase 1	4	0.621626	GO:0008217|GO:0019233|GO:0045907	regulation_of_blood_pressure|sensory_perception_of_pain|positive_regulation_of_vasoconstriction
KCNJ13	Inward rectifier potassium channel 13	1	0.622612	GO:0006813	potassium_ion_transport
PROK1	Prokineticin-1	1	0.622612	GO:0007623	circadian_rhythm
SLC38A11	Putative sodium-coupled neutral amino acid transporter 11	1	0.622612	GO:0006814	sodium_ion_transport
JAK2	Tyrosine-protein kinase JAK2	4	0.622915	GO:0033209|GO:0034612	tumor_necrosis_factor-mediated_signaling_pathway|response_to_tumor_necrosis_factor
NMUR2	Neuromedin-U receptor 2	4	0.624304	GO:0007218|GO:0048265	neuropeptide_signaling_pathway|response_to_pain
PDYN	Proenkephalin-B	1	0.635309	GO:0005184|GO:0007218	neuropeptide_hormone_activity|neuropeptide_signaling_pathway
LPA	Apolipoprotein(a)	15	0.636566	GO:0008015	blood_circulation
LNPEP	Leucyl-cystinyl aminopeptidase	5	0.636875	GO:0008217	regulation_of_blood_pressure
TNFRSF19	Tumor necrosis factor receptor superfamily member 19	4	0.636988	GO:0005031|GO:0033209	tumor_necrosis_factor_receptor_activity|tumor_necrosis_factor-mediated_signaling_pathway
TNFSF9	Tumor necrosis factor ligand superfamily member 9	2	0.637166	GO:0005164|GO:0032813	tumor_necrosis_factor_receptor_binding|tumor_necrosis_factor_receptor_superfamily_binding
PML	Protein PML	8	0.639012	GO:0032922|GO:0042752|GO:0043153	circadian_regulation_of_gene_expression|regulation_of_circadian_rhythm|entrainment_of_circadian_clock_by_photoperiod
ERAP1	Endoplasmic reticulum aminopeptidase 1	4	0.640458	GO:0008217|GO:0043120	regulation_of_blood_pressure|tumor_necrosis_factor_receptor_binding
CACTIN	Cactin	1	0.644885	GO:0071356	cellular_response_to_tumor_necrosis_factor
NOX1	NADPH oxidase 1	3	0.645255	GO:0008217	regulation_of_blood_pressure
SLC38A2	Sodium-coupled neutral amino acid transporter 2	4	0.646612	GO:0006814	sodium_ion_transport
ERBB2IP	Protein LAP2	4	0.647563	GO:0071356	cellular_response_to_tumor_necrosis_factor
ECEL1	Endothelin-converting enzyme-like 1	4	0.647875	GO:0007218	neuropeptide_signaling_pathway
TRAF1	TNF receptor-associated factor 1	2	0.648655	GO:0005164|GO:0010803	tumor_necrosis_factor_receptor_binding|regulation_of_tumor_necrosis_factor-mediated_signaling_pathway
CCL15	C-C motif chemokine 15	4	0.649641	GO:0071356	cellular_response_to_tumor_necrosis_factor
RNF31	E3 ubiquitin-protein ligase RNF31	5	0.64971	GO:0010803	regulation_of_tumor_necrosis_factor-mediated_signaling_pathway
PER2	Period circadian protein homolog 2	5	0.6503	GO:0007623|GO:0019229|GO:0032922	circadian_rhythm|regulation_of_vasoconstriction|circadian_regulation_of_gene_expression|regulation_of_circadian_rhythm
P2RY2	P2Y purinoceptor 2	3	0.650701	GO:0019233|GO:0042312	sensory_perception_of_pain|regulation_of_vasodilation
SLC10A6	Solute carrier family 10 member 6	3	0.651245	GO:0006814	sodium_ion_transport
TNFRSF8	Tumor necrosis factor receptor superfamily member 8	4	0.651401	GO:0005031|GO:0033209	tumor_necrosis_factor_receptor_activity|tumor_necrosis_factor-mediated_signaling_pathway
SLC10A7	Sodium/bile acid cotransporter 7	4	0.652231	GO:0006814	sodium_ion_transport
SGK1	Serine/threonine-protein kinase Sgk1	1	0.652674	GO:0006814|GO:0008217	sodium_ion_transport|regulation_of_blood_pressure
DDC	Aromatic-L-amino-acid decarboxylase	4	0.652776	GO:0007623	circadian_rhythm
PSMD5	26S proteasome non-ATPase regulatory subunit 5	3	0.657841	GO:0033209	tumor_necrosis_factor-mediated_signaling_pathway
HTR2B	5-hydroxytryptamine receptor 2B	4	0.65809	GO:0042310	vasoconstriction
TRPV2	Transient receptor potential cation channel subfamily V member 2	4	0.658666	GO:0005262	calcium_channel_activity
ZFHX3	Zinc finger homeobox protein 3	27	0.660077	GO:0032922	circadian_regulation_of_gene_expression
P2RX2	P2X purinoceptor 2	4	0.66259	GO:0048266	behavioral_response_to_pain
SCN7A	Sodium channel protein type 7 subunit alpha	8	0.670888	GO:0001518|GO:0006814	voltage-gated_sodium_channel_complex|sodium_ion_transport
MECP2	Methyl-CpG-binding protein 2	3	0.671621	GO:0019233	sensory_perception_of_pain
NRIP1	Nuclear receptor-interacting protein 1	5	0.673145	GO:0007623|GO:0032922	circadian_rhythm|circadian_regulation_of_gene_expression
ADAM17	Disintegrin and metalloproteinase domain-containing protein 17	7	0.675901	GO:0033209	tumor_necrosis_factor-mediated_signaling_pathway
ADH6	Alcohol dehydrogenase 6	3	0.676393	GO:0004022|GO:0004024	alcohol_dehydrogenase_(NAD)_activity|alcohol_dehydrogenase_activity,_zinc-dependent
CHRNA9	Neuronal acetylcholine receptor subunit alpha-9	3	0.676393	GO:0004889|GO:0005262|GO:0005892	nicotinic_acetylcholine-activated_cation-selective_channel_activity|calcium_channel_activity|nicotinic_acetylcholine-gated_receptor-channel_complex
GPR149	Probable G-protein coupled receptor 149	3	0.676393	GO:0007218|GO:0042923	neuropeptide_signaling_pathway|neuropeptide_binding
TNFRSF10B	Tumor necrosis factor receptor superfamily member 10B	3	0.676393	GO:0005031|GO:0033209	tumor_necrosis_factor_receptor_activity|tumor_necrosis_factor-mediated_signaling_pathway
SCNN1B	Amiloride-sensitive sodium channel subunit beta	3	0.677022	GO:0006814	sodium_ion_transport
PTK2B	Protein-tyrosine kinase 2-beta	5	0.67812	GO:0033209	tumor_necrosis_factor-mediated_signaling_pathway
CIART	Circadian-associated transcriptional repressor	3	0.678815	GO:0032922	circadian_regulation_of_gene_expression
PER1	Period circadian protein homolog 1	8	0.684053	GO:0007623|GO:0009649|GO:0032922|GO:0042752|GO:0043153	circadian_rhythm|entrainment_of_circadian_clock|circadian_regulation_of_gene_expression|regulation_of_circadian_rhythm|entrainment_of_circadian_clock_by_photoperiod
ADCY1	Adenylate cyclase type 1	4	0.684245	GO:0007623|GO:0042752	circadian_rhythm|regulation_of_circadian_rhythm
GLRA4	Glycine receptor subunit alpha-4	6	0.685551	GO:0007218	neuropeptide_signaling_pathway
SORCS3	VPS10 domain-containing receptor SorCS3	2	0.687065	GO:0007218|GO:0008188	neuropeptide_signaling_pathway|neuropeptide_receptor_activity
PKD2L2	Polycystic kidney disease 2-like 2 protein	5	0.693576	GO:0005262	calcium_channel_activity
CHRNG	Acetylcholine receptor subunit gamma	5	0.69386	GO:0004889|GO:0005892	nicotinic_acetylcholine-activated_cation-selective_channel_activity|nicotinic_acetylcholine-gated_receptor-channel_complex
SCN4A	Sodium channel protein type 4 subunit alpha	12	0.694243	GO:0001518|GO:0006813|GO:0006814	voltage-gated_sodium_channel_complex|potassium_ion_transport|sodium_ion_transport
CACNA1G	Voltage-dependent T-type calcium channel subunit alpha-1G	8	0.695512	GO:0005891	voltage-gated_calcium_channel_complex
SLC5A9	Sodium/glucose cotransporter 4	7	0.696305	GO:0006814	sodium_ion_transport
NRG1	Pro-neuregulin-1, membrane-bound isoform	9	0.697044	GO:0008217	regulation_of_blood_pressure
PRKDC	DNA-dependent protein kinase catalytic subunit	14	0.697064	GO:0042752	regulation_of_circadian_rhythm
SLC38A6	Probable sodium-coupled neutral amino acid transporter 6	2	0.697916	GO:0006814	sodium_ion_transport
UBD	Ubiquitin D	2	0.699809	GO:0034612	response_to_tumor_necrosis_factor
ACE2	Angiotensin-converting enzyme 2	3	0.702906	GO:0019229|GO:0042312	regulation_of_vasoconstriction|regulation_of_vasodilation
DLG2	Disks large homolog 2	5	0.70417	GO:0019233	sensory_perception_of_pain
CACNA1S	Voltage-dependent L-type calcium channel subunit alpha-1S	11	0.704635	GO:0005891	voltage-gated_calcium_channel_complex
PKD1L2	Polycystic kidney disease protein 1-like 2	52	0.712451	GO:0005262	calcium_channel_activity
ABCC8	ATP-binding cassette sub-family C member 8	4	0.717767	GO:0005267|GO:0006813	potassium_channel_activity|potassium_ion_transport
NCOR1	Nuclear receptor corepressor 1	5	0.720951	GO:0007623	circadian_rhythm
SLC10A2	Ileal sodium/bile acid cotransporter	9	0.730663	GO:0006814	sodium_ion_transport
SLC34A3	Sodium-dependent phosphate transport protein 2C	10	0.730922	GO:0006814	sodium_ion_transport
CHRNB1	Acetylcholine receptor subunit beta	3	0.734261	GO:0004889|GO:0005892	nicotinic_acetylcholine-activated_cation-selective_channel_activity|nicotinic_acetylcholine-gated_receptor-channel_complex
SLC17A3	Sodium-dependent phosphate transport protein 4	3	0.734261	GO:0006814	sodium_ion_transport
CASP3	Caspase-3	3	0.734494	GO:0034612	response_to_tumor_necrosis_factor
CPE	Carboxypeptidase E	3	0.734494	GO:0007218	neuropeptide_signaling_pathway
CHRNA3	Neuronal acetylcholine receptor subunit alpha-3	2	0.739403	GO:0004889|GO:0005892	nicotinic_acetylcholine-activated_cation-selective_channel_activity|nicotinic_acetylcholine-gated_receptor-channel_complex
ACE	Angiotensin-converting enzyme	10	0.741324	GO:0008217	regulation_of_blood_pressure
SORCS2	VPS10 domain-containing receptor SorCS2	7	0.744566	GO:0007218|GO:0008188	neuropeptide_signaling_pathway|neuropeptide_receptor_activity
F7	Coagulation factor VII	3	0.749828	GO:0007623	circadian_rhythm
GJA5	Gap junction alpha-5 protein	2	0.75807	GO:0006813|GO:0045907|GO:0045909	potassium_ion_transport|positive_regulation_of_vasoconstriction|positive_regulation_of_vasodilation
SPHK1	Sphingosine kinase 1	4	0.75836	GO:0010803	regulation_of_tumor_necrosis_factor-mediated_signaling_pathway
NPB	Neuropeptide B	2	0.758531	GO:0007218	neuropeptide_signaling_pathway
PENK	Proenkephalin-A	2	0.758531	GO:0005184|GO:0007218	neuropeptide_hormone_activity|neuropeptide_signaling_pathway|sensory_perception_of_pain
TNFRSF4	Tumor necrosis factor receptor superfamily member 4	2	0.758531	GO:0005031|GO:0033209	tumor_necrosis_factor_receptor_activity|tumor_necrosis_factor-mediated_signaling_pathway
ANO1	Anoctamin-1	2	0.75899	GO:0050965	detection_of_temperature_stimulus_involved_in_sensory_perception_of_pain
ATP1A2	Sodium/potassium-transporting ATPase subunit alpha-2	2	0.75899	GO:0006813|GO:0006814|GO:0008217|GO:0019229	potassium_ion_transport|sodium_ion_transport|regulation_of_blood_pressure|regulation_of_vasoconstriction
BIRC3	Baculoviral IAP repeat-containing protein 3	2	0.75899	GO:0010803|GO:0033209	regulation_of_tumor_necrosis_factor-mediated_signaling_pathway|tumor_necrosis_factor-mediated_signaling_pathway
CACNG1	Voltage-dependent calcium channel gamma-1 subunit	2	0.75899	GO:0005891	voltage-gated_calcium_channel_complex
CAV1	Caveolin-1	2	0.75899	GO:0042310|GO:0045907	vasoconstriction|positive_regulation_of_vasoconstriction
CRTC1	CREB-regulated transcription coactivator 1	2	0.75899	GO:0043153	entrainment_of_circadian_clock_by_photoperiod
EDN1	Endothelin-1	2	0.75899	GO:0003100|GO:0019229|GO:0019233|GO:0042310|GO:0051930|GO:0071356	regulation_of_systemic_arterial_blood_pressure_by_endothelin|regulation_of_vasoconstriction|sensory_perception_of_pain|vasoconstriction|rhythmic_excitation|regulation_of_sensory_perception_of_pain|cellular_response_to_tumor_necrosis_factor
ESR2	Estrogen receptor beta	2	0.75899	GO:0045909	positive_regulation_of_vasodilation
GPR83	Probable G-protein coupled receptor 83	2	0.75899	GO:0004983|GO:0007218	neuropeptide_Y_receptor_activity|neuropeptide_signaling_pathway
HNF1B	Hepatocyte nuclear factor 1-beta	2	0.75899	GO:0032922	circadian_regulation_of_gene_expression
TNFSF10	Tumor necrosis factor ligand superfamily member 10	2	0.75899	GO:0005164	tumor_necrosis_factor_receptor_binding
TRH	Pro-thyrotropin-releasing hormone	2	0.75899	GO:0005184	neuropeptide_hormone_activity
ID3	DNA-binding protein inhibitor ID-3	2	0.760791	GO:0007623	circadian_rhythm
ADH1B	Alcohol dehydrogenase 1B	4	0.76098	GO:0004024	alcohol_dehydrogenase_activity,_zinc-dependent
ASIC2	Acid-sensing ion channel 2	2	0.761113	GO:0019229	regulation_of_vasoconstriction
TMEM38A	Trimeric intracellular cation channel type A	2	0.761113	GO:0005267	potassium_channel_activity
TRAF2	TNF receptor-associated factor 2	2	0.761113	GO:0005164|GO:0010803|GO:0033209	tumor_necrosis_factor_receptor_binding|regulation_of_tumor_necrosis_factor-mediated_signaling_pathway|tumor_necrosis_factor-mediated_signaling_pathway
THBS4	Thrombospondin-4	7	0.761202	GO:0048266	behavioral_response_to_pain
ITGA2	Integrin alpha-2	5	0.765487	GO:0050966	detection_of_mechanical_stimulus_involved_in_sensory_perception_of_pain
SCNN1D	Amiloride-sensitive sodium channel subunit delta	10	0.765575	GO:0006814	sodium_ion_transport
CYBA	Cytochrome b-245 light chain	1	0.767128	GO:0071356	cellular_response_to_tumor_necrosis_factor
KCNJ1	ATP-sensitive inward rectifier potassium channel 1	1	0.767128	GO:0006813	potassium_ion_transport
PTAFR	Platelet-activating factor receptor	1	0.767128	GO:0045907|GO:0045909	positive_regulation_of_vasoconstriction|positive_regulation_of_vasodilation
PYDC2	Pyrin domain-containing protein 2	1	0.767128	GO:0010804	negative_regulation_of_tumor_necrosis_factor-mediated_signaling_pathway
AIM2	Interferon-inducible protein AIM2	3	0.770401	GO:0033209	tumor_necrosis_factor-mediated_signaling_pathway
ERAP2	Endoplasmic reticulum aminopeptidase 2	6	0.771647	GO:0008217	regulation_of_blood_pressure
TBC1D8	TBC1 domain family member 8	5	0.771694	GO:0008015	blood_circulation
USP2	Ubiquitin carboxyl-terminal hydrolase 2	4	0.771734	GO:0032922	circadian_regulation_of_gene_expression
ICAM1	Intercellular adhesion molecule 1	7	0.771915	GO:0045907|GO:0071356	positive_regulation_of_vasoconstriction|cellular_response_to_tumor_necrosis_factor
SLC5A12	Sodium-coupled monocarboxylate transporter 2	2	0.777855	GO:0006814	sodium_ion_transport
HYAL1	Hyaluronidase-1	6	0.7793	GO:0071356	cellular_response_to_tumor_necrosis_factor
LTBR	Tumor necrosis factor receptor superfamily member 3	1	0.77966	GO:0005031|GO:0033209	tumor_necrosis_factor_receptor_activity|tumor_necrosis_factor-mediated_signaling_pathway
PKD1L1	Polycystic kidney disease protein 1-like 1	23	0.784338	GO:0005262	calcium_channel_activity
ELN	Elastin	10	0.790682	GO:0008015	blood_circulation
CACNA2D3	Voltage-dependent calcium channel subunit alpha-2/delta-3	4	0.79154	GO:0005262|GO:0005891	calcium_channel_activity|voltage-gated_calcium_channel_complex
GALR3	Galanin receptor type 3	2	0.791978	GO:0007218	neuropeptide_signaling_pathway
CIB1_GDPGP1	Calcium and integrin-binding protein 1	6	0.79716	GO:0071356	cellular_response_to_tumor_necrosis_factor
ADAMTS7	A disintegrin and metalloproteinase with thrombospondin motifs 7	2	0.79717	GO:0071356	cellular_response_to_tumor_necrosis_factor
RYR2	Ryanodine receptor 2	7	0.806619	GO:0005262	calcium_channel_activity
LVRN	Aminopeptidase Q	8	0.806899	GO:0008217	regulation_of_blood_pressure
CACNB1	Voltage-dependent L-type calcium channel subunit beta-1	2	0.810997	GO:0005891	voltage-gated_calcium_channel_complex
PSEN1	Presenilin-1	1	0.814714	GO:0005262	calcium_channel_activity
TNFAIP3	Tumor necrosis factor alpha-induced protein 3	5	0.815029	GO:0010803	regulation_of_tumor_necrosis_factor-mediated_signaling_pathway
CHRNA1	Acetylcholine receptor subunit alpha	3	0.842636	GO:0004889	nicotinic_acetylcholine-activated_cation-selective_channel_activity
CORIN	Atrial natriuretic peptide-converting enzyme	3	0.842926	GO:0008217	regulation_of_blood_pressure
FGFR1	Fibroblast growth factor receptor 1	3	0.842926	GO:0051930	regulation_of_sensory_perception_of_pain
LXN	Latexin	7	0.843089	GO:0050965	detection_of_temperature_stimulus_involved_in_sensory_perception_of_pain
KCNJ10	ATP-sensitive inward rectifier potassium channel 10	3	0.845803	GO:0006813	potassium_ion_transport
NALCN	Sodium leak channel non-selective protein	1	0.85231	GO:0005272	sodium_channel_activity
C3AR1	C3a anaphylatoxin chemotactic receptor	1	0.852871	GO:0008015|GO:0008217	blood_circulation|regulation_of_blood_pressure
PLA2G6	85/88 kDa calcium-independent phospholipase A2	5	0.854668	GO:0045909	positive_regulation_of_vasodilation
CACNA1I	Voltage-dependent T-type calcium channel subunit alpha-1I	6	0.865392	GO:0005891	voltage-gated_calcium_channel_complex
KCNB2	Potassium voltage-gated channel subfamily B member 2	1	0.868961	GO:0006813	potassium_ion_transport
KCNJ15	ATP-sensitive inward rectifier potassium channel 15	1	0.868961	GO:0006813	potassium_ion_transport
CRP	C-reactive protein	1	0.870775	GO:0045908	negative_regulation_of_vasodilation
HBB	Hemoglobin subunit beta	1	0.870775	GO:0008217	regulation_of_blood_pressure
GHRL	Appetite-regulating hormone	3	0.870893	GO:0042322|GO:0046010	negative_regulation_of_circadian_sleep/wake_cycle,_REM_sleep|positive_regulation_of_circadian_sleep/wake_cycle,_non-REM_sleep
GPR139	Probable G-protein coupled receptor 139	3	0.874309	GO:0007218|GO:0008188	neuropeptide_signaling_pathway|neuropeptide_receptor_activity
SLC13A3	Solute carrier family 13 member 3	3	0.874309	GO:0006814	sodium_ion_transport
TRPC4AP	Short transient receptor potential channel 4-associated protein	3	0.874309	GO:0005262	calcium_channel_activity
TNFRSF13C	Tumor necrosis factor receptor superfamily member 13C	1	0.877288	GO:0033209	tumor_necrosis_factor-mediated_signaling_pathway
TRPV6	Transient receptor potential cation channel subfamily V member 6	3	0.884511	GO:0005262	calcium_channel_activity
TRPV4	Transient receptor potential cation channel subfamily V member 4	2	0.885576	GO:0005262	calcium_channel_activity
GCGR	Glucagon receptor	2	0.887326	GO:0008217	regulation_of_blood_pressure
CATSPER3	Cation channel sperm-associated protein 3	5	0.890994	GO:0006814	sodium_ion_transport
SLC23A1	Solute carrier family 23 member 1	4	0.891386	GO:0006814	sodium_ion_transport
SLC12A3	Solute carrier family 12 member 3	6	0.892854	GO:0006814	sodium_ion_transport
SCN9A	Sodium channel protein type 9 subunit alpha	19	0.893688	GO:0001518|GO:0006814|GO:0019233|GO:0048266	voltage-gated_sodium_channel_complex|sodium_ion_transport|sensory_perception_of_pain|behavioral_response_to_pain
RELT	Tumor necrosis factor receptor superfamily member 19L	6	0.898958	GO:0005031|GO:0033209	tumor_necrosis_factor_receptor_activity|tumor_necrosis_factor-mediated_signaling_pathway
ITGA1	Integrin alpha-1	4	0.906011	GO:0042311	vasodilation
RENBP	N-acylglucosamine 2-epimerase	4	0.90797	GO:0008217	regulation_of_blood_pressure
RIPK1	Receptor-interacting serine/threonine-protein kinase 1	3	0.909465	GO:0010803|GO:0033209|GO:0034612|GO:0071356	regulation_of_tumor_necrosis_factor-mediated_signaling_pathway|tumor_necrosis_factor-mediated_signaling_pathway|response_to_tumor_necrosis_factor|cellular_response_to_tumor_necrosis_factor
SLC6A2	Sodium-dependent noradrenaline transporter	4	0.916093	GO:0048265	response_to_pain
PKDREJ	Polycystic kidney disease and receptor for egg jelly-related protein	15	0.9203	GO:0005262	calcium_channel_activity
ADCYAP1R1	Pituitary adenylate cyclase-activating polypeptide type I receptor	2	0.924333	GO:0042923	neuropeptide_binding
SLC5A2	Sodium/glucose cotransporter 2	4	0.926637	GO:0006814	sodium_ion_transport
EDARADD	Ectodysplasin-A receptor-associated adapter protein	1	0.928807	GO:0033209	tumor_necrosis_factor-mediated_signaling_pathway
NPNT	Nephronectin	6	0.929576	GO:0071356	cellular_response_to_tumor_necrosis_factor
CHRNB3	Neuronal acetylcholine receptor subunit beta-3	1	0.929751	GO:0004889|GO:0005892	nicotinic_acetylcholine-activated_cation-selective_channel_activity|nicotinic_acetylcholine-gated_receptor-channel_complex
CXCL10	C-X-C motif chemokine 10	1	0.929751	GO:0008015	blood_circulation
KCNS2	Potassium voltage-gated channel subfamily S member 2	1	0.929751	GO:0006813	potassium_ion_transport
PPARGC1A	Peroxisome proliferator-activated receptor gamma coactivator 1-alpha	5	0.93125	GO:0007623|GO:0032922|GO:0042752|GO:0071356	circadian_rhythm|circadian_regulation_of_gene_expression|regulation_of_circadian_rhythm|cellular_response_to_tumor_necrosis_factor
HIF1A	Hypoxia-inducible factor 1-alpha	5	0.931901	GO:0045906	negative_regulation_of_vasoconstriction
UTS2	Urotensin-2	2	0.938466	GO:0008217|GO:0010841|GO:0045909|GO:0046005	regulation_of_blood_pressure|positive_regulation_of_circadian_sleep/wake_cycle,_wakefulness|positive_regulation_of_vasodilation|positive_regulation_of_circadian_sleep/wake_cycle,_REM_sleep
TRPM6	Transient receptor potential cation channel subfamily M member 6	7	0.938865	GO:0005262	calcium_channel_activity
TXNDC17	Thioredoxin domain-containing protein 17	2	0.939281	GO:0033209	tumor_necrosis_factor-mediated_signaling_pathway
SCN10A	Sodium channel protein type 10 subunit alpha	12	0.940784	GO:0001518|GO:0019233	voltage-gated_sodium_channel_complex|sensory_perception_of_pain
ATP1A1	Sodium/potassium-transporting ATPase subunit alpha-1	1	0.942049	GO:0008217	regulation_of_blood_pressure
LIPC	Hepatic triacylglycerol lipase	4	0.944072	GO:0007623	circadian_rhythm
CACNA1A	Voltage-dependent P/Q-type calcium channel subunit alpha-1A	5	0.945561	GO:0005262|GO:0005891|GO:0071356|GO:0060024	calcium_channel_activity|voltage-gated_calcium_channel_complex|behavioral_response_to_pain|rhythmic_synaptic_transmission
TNFRSF10A	Tumor necrosis factor receptor superfamily member 10A	4	0.947105	GO:0005031	tumor_necrosis_factor_receptor_activity
ATP4B	Potassium-transporting ATPase subunit beta	3	0.951631	GO:0006813|GO:0006814	potassium_ion_transport|sodium_ion_transport
RYR1	Ryanodine receptor 1	23	0.952331	GO:0005262	calcium_channel_activity
GALR1	Galanin receptor type 1	4	0.952423	GO:0007218|GO:0042923	neuropeptide_signaling_pathway|neuropeptide_binding
CHRNB4	Neuronal acetylcholine receptor subunit beta-4	6	0.954306	GO:0004889|GO:0005892	nicotinic_acetylcholine-activated_cation-selective_channel_activity|nicotinic_acetylcholine-gated_receptor-channel_complex
SLC12A1	Solute carrier family 12 member 1	4	0.955378	GO:0006813|GO:0006814	potassium_ion_transport|sodium_ion_transport
KCNH3	Potassium voltage-gated channel subfamily H member 3	2	0.96217	GO:0006813	potassium_ion_transport
FGB	Fibrinogen beta chain	4	0.963288	GO:0045907	positive_regulation_of_vasoconstriction
AANAT	Serotonin N-acetyltransferase	1	0.96443	GO:0007623	circadian_rhythm
PHLPP1	PH domain leucine-rich repeat-containing protein phosphatase 1	4	0.968	GO:0009649	entrainment_of_circadian_clock
PKD1	Polycystin-1	9	0.971617	GO:0005262	calcium_channel_activity
SLC5A8	Sodium-coupled monocarboxylate transporter 1	5	0.9746	GO:0006814	sodium_ion_transport
SLC17A6	Vesicular glutamate transporter 2	2	0.97567	GO:0006814	sodium_ion_transport
SCN5A	Sodium channel protein type 5 subunit alpha	11	0.97715	GO:0001518|GO:0006814	voltage-gated_sodium_channel_complex|sodium_ion_transport
MCHR2	Melanin-concentrating hormone receptor 2	1	0.980925	GO:0007218	neuropeptide_signaling_pathway
SLC5A1	Sodium/glucose cotransporter 1	6	0.982562	GO:0006814	sodium_ion_transport
TNFRSF9	Tumor necrosis factor receptor superfamily member 9	2	0.986144	GO:0005031|GO:0033209	tumor_necrosis_factor_receptor_activity|tumor_necrosis_factor-mediated_signaling_pathway
TRPM5	Transient receptor potential cation channel subfamily M member 5	8	0.989527	GO:0005267	potassium_channel_activity
CCL22	C-C motif chemokine 22	3	0.997053	GO:0071356	cellular_response_to_tumor_necrosis_factor
ABCC9	ATP-binding cassette sub-family C member 9	2	1	GO:0005267|GO:0006813	potassium_channel_activity|potassium_ion_transport
ADAMTS13	A disintegrin and metalloproteinase with thrombospondin motifs 13	3	1	GO:0034612	response_to_tumor_necrosis_factor
AGTR2	Type-2 angiotensin II receptor	2	1	GO:0008217|GO:0045909	regulation_of_blood_pressure|positive_regulation_of_vasodilation
ASIC3	Acid-sensing ion channel 3	3	1	GO:0005272|GO:0050965|GO:0050966|GO:0050968	sodium_channel_activity|detection_of_temperature_stimulus_involved_in_sensory_perception_of_pain|detection_of_mechanical_stimulus_involved_in_sensory_perception_of_pain|detection_of_chemical_stimulus_involved_in_sensory_perception_of_pain
BRE	BRCA1-A complex subunit BRE	2	1	GO:0005164	tumor_necrosis_factor_receptor_binding
CD27	CD27 antigen	2	1	GO:0005031|GO:0033209	tumor_necrosis_factor_receptor_activity|tumor_necrosis_factor-mediated_signaling_pathway
CHRNA5	Neuronal acetylcholine receptor subunit alpha-5	2	1	GO:0004889|GO:0005892	nicotinic_acetylcholine-activated_cation-selective_channel_activity|nicotinic_acetylcholine-gated_receptor-channel_complex
CLOCK	Circadian locomoter output cycles protein kaput	3	1	GO:0007623|GO:0009649	circadian_rhythm|entrainment_of_circadian_clock|circadian_regulation_of_gene_expression
EDNRB	Endothelin B receptor	3	1	GO:0008217|GO:0019233|GO:0042310|GO:0042311|GO:0048265|GO:0051930	regulation_of_blood_pressure|sensory_perception_of_pain|vasoconstriction|vasodilation|response_to_pain|regulation_of_sensory_perception_of_pain
FGG	Fibrinogen gamma chain	3	1	GO:0045907	positive_regulation_of_vasoconstriction
HOXD1	Homeobox protein Hox-D1	2	1	GO:0019233	sensory_perception_of_pain
PSME2	Proteasome activator complex subunit 2	2	1	GO:0033209	tumor_necrosis_factor-mediated_signaling_pathway
PTGER4	Prostaglandin E2 receptor EP4 subtype	2	1	GO:0042322|GO:0046010	negative_regulation_of_circadian_sleep/wake_cycle,_REM_sleep|positive_regulation_of_circadian_sleep/wake_cycle,_non-REM_sleep
RELB	Transcription factor RelB	2	1	GO:0032922	circadian_regulation_of_gene_expression
TNFRSF11A	Tumor necrosis factor receptor superfamily member 11A	3	1	GO:0060086|GO:0005031|GO:0033209|GO:0034612	circadian_temperature_homeostasis|tumor_necrosis_factor_receptor_activity|tumor_necrosis_factor-mediated_signaling_pathway|response_to_tumor_necrosis_factor
TNFRSF1A	Tumor necrosis factor receptor superfamily member 1A	3	1	GO:0005031|GO:0010803|GO:0033209|GO:0005164	tumor_necrosis_factor_receptor_activity|regulation_of_tumor_necrosis_factor-mediated_signaling_pathway|tumor_necrosis_factor-mediated_signaling_pathway|tumor_necrosis_factor_binding
TNFSF15	Tumor necrosis factor ligand superfamily member 15	3	1	GO:0005164|GO:0033209	tumor_necrosis_factor_receptor_binding|tumor_necrosis_factor-mediated_signaling_pathway
A0A0G2JLG4	Uncharacterized protein	0	#N/A	GO:0005272	sodium_channel_activity
ACTA2	Actin, aortic smooth muscle	0	#N/A	GO:0008217	regulation_of_blood_pressure
ADCYAP1	Pituitary adenylate cyclase-activating polypeptide	0	#N/A	GO:0005184|GO:0007218|GO:0019233|GO:0045909	neuropeptide_hormone_activity|neuropeptide_signaling_pathway|sensory_perception_of_pain|positive_regulation_of_vasodilation
ADH1A	Alcohol dehydrogenase 1A	0	#N/A	GO:0004022|GO:0004024|GO:0006066	alcohol_dehydrogenase_(NAD)_activity|alcohol_dehydrogenase_activity,_zinc-dependent|alcohol_metabolic_process
ADH5	Alcohol dehydrogenase class-3	0	#N/A	GO:0004022	alcohol_dehydrogenase_(NAD)_activity
ADK	Adenosine kinase	0	#N/A	GO:0032922	circadian_regulation_of_gene_expression
ADRA1B	Alpha-1B adrenergic receptor	0	#N/A	GO:0045907	positive_regulation_of_vasoconstriction
ADRA2A	Alpha-2A adrenergic receptor	0	#N/A	GO:0019229|GO:0045909	regulation_of_vasoconstriction|positive_regulation_of_vasodilation
ADRA2C	Alpha-2C adrenergic receptor	0	#N/A	GO:0045907|GO:0051930	positive_regulation_of_vasoconstriction|regulation_of_sensory_perception_of_pain
AGRP	Agouti-related protein	0	#N/A	GO:0005184|GO:0007218|GO:0007623	neuropeptide_hormone_activity|neuropeptide_signaling_pathway|circadian_rhythm
AKT1	RAC-alpha serine/threonine-protein kinase	0	#N/A	GO:0045907	positive_regulation_of_vasoconstriction
APLN	Apelin	0	#N/A	GO:0045906|GO:0045909	negative_regulation_of_vasoconstriction|positive_regulation_of_vasodilation
APOA1	Apolipoprotein A-I	0	#N/A	GO:0010804	negative_regulation_of_tumor_necrosis_factor-mediated_signaling_pathway
ARHGEF2	Rho guanine nucleotide exchange factor 2	0	#N/A	GO:0071356	cellular_response_to_tumor_necrosis_factor
ARNTL	Aryl hydrocarbon receptor nuclear translocator-like protein 1	0	#N/A	GO:0007623|GO:0032922|GO:0042753	circadian_rhythm|circadian_regulation_of_gene_expression|positive_regulation_of_circadian_rhythm
ARRB2	Beta-arrestin-2	0	#N/A	GO:0050965	detection_of_temperature_stimulus_involved_in_sensory_perception_of_pain
ASIC1	Acid-sensing ion channel 1	0	#N/A	GO:0006814	sodium_ion_transport
ATF4	Cyclic AMP-dependent transcription factor ATF-4	0	#N/A	GO:0032922	circadian_regulation_of_gene_expression
ATF5	Cyclic AMP-dependent transcription factor ATF-5	0	#N/A	GO:0007623	circadian_rhythm
ATG5	Autophagy protein 5	0	#N/A	GO:0042311	vasodilation
AVP	Vasopressin-neurophysin 2-copeptin	0	#N/A	GO:0005184|GO:0042310|GO:0045907	neuropeptide_hormone_activity|vasoconstriction|positive_regulation_of_vasoconstriction
BHLHE40	Class E basic helix-loop-helix protein 40	0	#N/A	GO:0032922|GO:0043153	circadian_regulation_of_gene_expression|entrainment_of_circadian_clock_by_photoperiod
BHLHE41	Class E basic helix-loop-helix protein 41	0	#N/A	GO:0032922	circadian_regulation_of_gene_expression
CACNB3	Voltage-dependent L-type calcium channel subunit beta-3	0	#N/A	GO:0005262|GO:0005891	calcium_channel_activity|voltage-gated_calcium_channel_complex
CACNB4	Voltage-dependent L-type calcium channel subunit beta-4	0	#N/A	GO:0005262|GO:0005891	calcium_channel_activity|voltage-gated_calcium_channel_complex
CACNG3	Voltage-dependent calcium channel gamma-3 subunit	0	#N/A	GO:0005891	voltage-gated_calcium_channel_complex
CACNG7	Voltage-dependent calcium channel gamma-7 subunit	0	#N/A	GO:0005891	voltage-gated_calcium_channel_complex
CACNG8	Voltage-dependent calcium channel gamma-8 subunit	0	#N/A	GO:0005891	voltage-gated_calcium_channel_complex
CALCB	Calcitonin gene-related peptide 2	0	#N/A	GO:0005184	neuropeptide_hormone_activity
CCK	Cholecystokinin	0	#N/A	GO:0005184|GO:0051930	neuropeptide_hormone_activity|regulation_of_sensory_perception_of_pain
CCL1	C-C motif chemokine 1	0	#N/A	GO:0071356	cellular_response_to_tumor_necrosis_factor
CCL13	C-C motif chemokine 13	0	#N/A	GO:0071356	cellular_response_to_tumor_necrosis_factor
CCL16	C-C motif chemokine 16	0	#N/A	GO:0071356	cellular_response_to_tumor_necrosis_factor
CCL18	C-C motif chemokine 18	0	#N/A	GO:0071356	cellular_response_to_tumor_necrosis_factor
CCL19	C-C motif chemokine 19	0	#N/A	GO:0071356	cellular_response_to_tumor_necrosis_factor
CCL2	C-C motif chemokine 2	0	#N/A	GO:0071356	cellular_response_to_tumor_necrosis_factor
CCL20	C-C motif chemokine 20	0	#N/A	GO:0071356	cellular_response_to_tumor_necrosis_factor
CCL21	C-C motif chemokine 21	0	#N/A	GO:0071356	cellular_response_to_tumor_necrosis_factor
CCL3	C-C motif chemokine 3	0	#N/A	GO:0051930|GO:0071356	regulation_of_sensory_perception_of_pain|cellular_response_to_tumor_necrosis_factor
CCL3L1	C-C motif chemokine 3-like 1	0	#N/A	GO:0071356	cellular_response_to_tumor_necrosis_factor
CCL4L1	C-C motif chemokine 4-like	0	#N/A	GO:0071356	cellular_response_to_tumor_necrosis_factor
CCL5	C-C motif chemokine 5	0	#N/A	GO:0071356	cellular_response_to_tumor_necrosis_factor
CCL7	C-C motif chemokine 7	0	#N/A	GO:0071356	cellular_response_to_tumor_necrosis_factor
CD14	Monocyte differentiation antigen CD14	0	#N/A	GO:0034612	response_to_tumor_necrosis_factor
CD70	CD70 antigen	0	#N/A	GO:0005164|GO:0033209	tumor_necrosis_factor_receptor_binding|tumor_necrosis_factor-mediated_signaling_pathway
CDIP1	Cell death-inducing p53-target protein 1	0	#N/A	GO:0033209	tumor_necrosis_factor-mediated_signaling_pathway
CDK2	Cyclin-dependent kinase 2	0	#N/A	GO:0006813	potassium_ion_transport
CDK4	Cyclin-dependent kinase 4	0	#N/A	GO:0007623	circadian_rhythm
CDK5	Cyclin-dependent-like kinase 5	0	#N/A	GO:0019233	sensory_perception_of_pain
CHP1	Calcineurin B homologous protein 1	0	#N/A	GO:0006813	potassium_ion_transport
CHRNA7	Neuronal acetylcholine receptor subunit alpha-7	0	#N/A	GO:0004889|GO:0005892	nicotinic_acetylcholine-activated_cation-selective_channel_activity|nicotinic_acetylcholine-gated_receptor-channel_complex
CHRNB2	Neuronal acetylcholine receptor subunit beta-2	0	#N/A	GO:0004889|GO:0005892|GO:0019233|GO:0042320|GO:0045188	nicotinic_acetylcholine-activated_cation-selective_channel_activity|nicotinic_acetylcholine-gated_receptor-channel_complex|sensory_perception_of_pain|regulation_of_circadian_sleep/wake_cycle,_REM_sleep|regulation_of_circadian_sleep/wake_cycle,_non-REM_sleep
CLCA3P	Calcium-activated chloride channel regulator family member 3	0	#N/A	GO:0005262	calcium_channel_activity
CLDN4	Claudin-4	0	#N/A	GO:0007623	circadian_rhythm
CLIP3	CAP-Gly domain-containing linker protein 3	0	#N/A	GO:0010803	regulation_of_tumor_necrosis_factor-mediated_signaling_pathway
COMMD3	COMM domain-containing protein 3	0	#N/A	GO:0006814	sodium_ion_transport
COMMD7	COMM domain-containing protein 7	0	#N/A	GO:0033209	tumor_necrosis_factor-mediated_signaling_pathway
CORT	Cortistatin	0	#N/A	GO:0005184	neuropeptide_hormone_activity
CREB1	Cyclic AMP-responsive element-binding protein 1	0	#N/A	GO:0007623|GO:0042752	circadian_rhythm|regulation_of_circadian_rhythm
CREM	cAMP-responsive element modulator	0	#N/A	GO:0032922|GO:0042752	circadian_regulation_of_gene_expression|regulation_of_circadian_rhythm
CRH	Corticoliberin	0	#N/A	GO:0005184|GO:0010841|GO:0046005|GO:0048265	neuropeptide_hormone_activity|positive_regulation_of_circadian_sleep/wake_cycle,_wakefulness|negative_regulation_of_circadian_sleep/wake_cycle,_REM_sleep|response_to_pain
CRX	Cone-rod homeobox protein	0	#N/A	GO:0007623	circadian_rhythm
CRY1	Cryptochrome-1	0	#N/A	GO:0032922|GO:0042752|GO:0043153	circadian_regulation_of_gene_expression|regulation_of_circadian_rhythm|entrainment_of_circadian_clock_by_photoperiod
CRY2	Cryptochrome-2	0	#N/A	GO:0007623|GO:0032922|GO:0042752|GO:0043153	circadian_rhythm|circadian_regulation_of_gene_expression|regulation_of_circadian_rhythm|entrainment_of_circadian_clock_by_photoperiod
CSNK1E	Casein kinase I isoform epsilon	0	#N/A	GO:0032922|GO:0042752	circadian_regulation_of_gene_expression|regulation_of_circadian_rhythm
CUL5	Cullin-5	0	#N/A	GO:0005262	calcium_channel_activity
CYLD	Ubiquitin carboxyl-terminal hydrolase CYLD	0	#N/A	GO:0010803	regulation_of_tumor_necrosis_factor-mediated_signaling_pathway
CYP11B1	Cytochrome P450 11B1, mitochondrial	0	#N/A	GO:0008217	regulation_of_blood_pressure
CYP4F2	Phylloquinone omega-hydroxylase CYP4F2	0	#N/A	GO:0008217	regulation_of_blood_pressure
CYSLTR1	Cysteinyl leukotriene receptor 1	0	#N/A	GO:0007218	neuropeptide_signaling_pathway
DAXX	Death domain-associated protein 6	0	#N/A	GO:0071356	cellular_response_to_tumor_necrosis_factor
DHRS4	Dehydrogenase/reductase SDR family member 4	0	#N/A	GO:0006066	alcohol_metabolic_process
DLL4	Delta-like protein 4	0	#N/A	GO:0008015	blood_circulation
DYRK1A	Dual specificity tyrosine-phosphorylation-regulated kinase 1A	0	#N/A	GO:0007623	circadian_rhythm
E2F4	Transcription factor E2F4	0	#N/A	GO:0008015	blood_circulation
EDN2	Endothelin-2	0	#N/A	GO:0003100|GO:0019229|GO:0042310	regulation_of_systemic_arterial_blood_pressure_by_endothelin|regulation_of_vasoconstriction|vasoconstriction
EDNRA	Endothelin-1 receptor	0	#N/A	GO:0008217|GO:0019233|GO:0042310	regulation_of_blood_pressure|sensory_perception_of_pain|vasoconstriction
EGR2	E3 SUMO-protein ligase EGR2	0	#N/A	GO:0007622	rhythmic_behavior
EGR3	Early growth response protein 3	0	#N/A	GO:0007623	circadian_rhythm
F2R	Proteinase-activated receptor 1	0	#N/A	GO:0045907|GO:0051930	positive_regulation_of_vasoconstriction|regulation_of_sensory_perception_of_pain
FADD	FAS-associated death domain protein	0	#N/A	GO:0005164|GO:0032813	tumor_necrosis_factor_receptor_binding|tumor_necrosis_factor_receptor_superfamily_binding
FBXL3	F-box/LRR-repeat protein 3	0	#N/A	GO:0042752|GO:0043153	regulation_of_circadian_rhythm|entrainment_of_circadian_clock_by_photoperiod
FBXW11	F-box/WD repeat-containing protein 11	0	#N/A	GO:0042753	positive_regulation_of_circadian_rhythm
FOXO3	Forkhead box protein O3	0	#N/A	GO:0033209	tumor_necrosis_factor-mediated_signaling_pathway
GATA3	Trans-acting T-cell-specific transcription factor GATA-3	0	#N/A	GO:0071356	cellular_response_to_tumor_necrosis_factor
GCH1	GTP cyclohydrolase 1	0	#N/A	GO:0008217|GO:0042311|GO:0071356|GO:0034612	regulation_of_blood_pressure|vasodilation|response_to_pain|response_to_tumor_necrosis_factor
GFPT1	Glutamine--fructose-6-phosphate aminotransferase [isomerizing] 1	0	#N/A	GO:0032922	circadian_regulation_of_gene_expression
GIP	Gastric inhibitory polypeptide	0	#N/A	GO:0019233	sensory_perception_of_pain
GLRA3	Glycine receptor subunit alpha-3	0	#N/A	GO:0007218	neuropeptide_signaling_pathway
GNA11	Guanine nucleotide-binding protein subunit alpha-11	0	#N/A	GO:0009649	entrainment_of_circadian_clock
GNAQ	Guanine nucleotide-binding protein G(q) subunit alpha	0	#N/A	GO:0009649	entrainment_of_circadian_clock
GPM6A	Neuronal membrane glycoprotein M6-a	0	#N/A	GO:0005262	calcium_channel_activity
GPR143	G-protein coupled receptor 143	0	#N/A	GO:0007218	neuropeptide_signaling_pathway
GPX1	Glutathione peroxidase 1	0	#N/A	GO:0042311	vasodilation
GRIN1	Glutamate receptor ionotropic, NMDA 1	0	#N/A	GO:0005262|GO:0019233	calcium_channel_activity|sensory_perception_of_pain
GRIN2D	Glutamate receptor ionotropic, NMDA 2D	0	#N/A	GO:0051930	regulation_of_sensory_perception_of_pain
GRP	Gastrin-releasing peptide	0	#N/A	GO:0005184|GO:0007218	neuropeptide_hormone_activity|neuropeptide_signaling_pathway
GSK3B	Glycogen synthase kinase-3 beta	0	#N/A	GO:0007623	circadian_rhythm
H0Y8X5	Uncharacterized protein	0	#N/A	GO:0007623	circadian_rhythm
HAS2	Hyaluronan synthase 2	0	#N/A	GO:0071356	cellular_response_to_tumor_necrosis_factor
HCN1	Potassium/sodium hyperpolarization-activated cyclic nucleotide-gated channel 1	0	#N/A	GO:0005267|GO:0006813	potassium_channel_activity|potassium_ion_transport
HCRT	Orexin	0	#N/A	GO:0005184|GO:0007218	neuropeptide_hormone_activity|neuropeptide_signaling_pathway
HDAC1	Histone deacetylase 1	0	#N/A	GO:0032922	circadian_regulation_of_gene_expression
HDAC3	Histone deacetylase 3	0	#N/A	GO:0007623	circadian_rhythm
HNRNPD	Heterogeneous nuclear ribonucleoprotein D0	0	#N/A	GO:0042752	regulation_of_circadian_rhythm
HNRNPR	Heterogeneous nuclear ribonucleoprotein R	0	#N/A	GO:0007623	circadian_rhythm
HNRNPU	Heterogeneous nuclear ribonucleoprotein U	0	#N/A	GO:0032922	circadian_regulation_of_gene_expression
HRH2	Histamine H2 receptor	0	#N/A	GO:0045907	positive_regulation_of_vasoconstriction
ID2	DNA-binding protein inhibitor ID-2	0	#N/A	GO:0032922|GO:0042752|GO:0043153	circadian_regulation_of_gene_expression|regulation_of_circadian_rhythm|entrainment_of_circadian_clock_by_photoperiod
ID4	DNA-binding protein inhibitor ID-4	0	#N/A	GO:0007623	circadian_rhythm
IGBP1	Immunoglobulin-binding protein 1	0	#N/A	GO:0034612	response_to_tumor_necrosis_factor
IKBKG	NF-kappa-B essential modulator	0	#N/A	GO:0010803	regulation_of_tumor_necrosis_factor-mediated_signaling_pathway
IL10	Interleukin-10	0	#N/A	GO:0051930	regulation_of_sensory_perception_of_pain
INS	Insulin	0	#N/A	GO:0045908|GO:0045909	negative_regulation_of_vasodilation|positive_regulation_of_vasodilation
IRG1	Cis-aconitate decarboxylase	0	#N/A	GO:0071356	cellular_response_to_tumor_necrosis_factor
JUN	Transcription factor AP-1	0	#N/A	GO:0007623	circadian_rhythm
JUND	Transcription factor jun-D	0	#N/A	GO:0007623	circadian_rhythm
KAT2A	Histone acetyltransferase KAT2A	0	#N/A	GO:0071356	cellular_response_to_tumor_necrosis_factor
KCNA1	Potassium voltage-gated channel subfamily A member 1	0	#N/A	GO:0005267|GO:0006813|GO:0050966	potassium_channel_activity|potassium_ion_transport|detection_of_mechanical_stimulus_involved_in_sensory_perception_of_pain
KCNA2	Potassium voltage-gated channel subfamily A member 2	0	#N/A	GO:0005267|GO:0006813|GO:0019233|GO:0045188	potassium_channel_activity|potassium_ion_transport|sensory_perception_of_pain|regulation_of_circadian_sleep/wake_cycle,_non-REM_sleep
KCNA3	Potassium voltage-gated channel subfamily A member 3	0	#N/A	GO:0006813	potassium_ion_transport
KCNA6	Potassium voltage-gated channel subfamily A member 6	0	#N/A	GO:0006813	potassium_ion_transport
KCNAB1	Voltage-gated potassium channel subunit beta-1	0	#N/A	GO:0006813	potassium_ion_transport
KCND2	Potassium voltage-gated channel subfamily D member 2	0	#N/A	GO:0019233	sensory_perception_of_pain
KCNF1	Potassium voltage-gated channel subfamily F member 1	0	#N/A	GO:0005267|GO:0006813	potassium_channel_activity|potassium_ion_transport
KCNG1	Potassium voltage-gated channel subfamily G member 1	0	#N/A	GO:0005267|GO:0006813	potassium_channel_activity|potassium_ion_transport
KCNG2	Potassium voltage-gated channel subfamily G member 2	0	#N/A	GO:0006813	potassium_ion_transport
KCNIP1	Kv channel-interacting protein 1	0	#N/A	GO:0005267	potassium_channel_activity
KCNIP2	Kv channel-interacting protein 2	0	#N/A	GO:0006813	potassium_ion_transport
KCNIP4	Kv channel-interacting protein 4	0	#N/A	GO:0005267	potassium_channel_activity
KCNJ12	ATP-sensitive inward rectifier potassium channel 12	0	#N/A	GO:0006813	potassium_ion_transport
KCNJ2	Inward rectifier potassium channel 2	0	#N/A	GO:0006813	potassium_ion_transport
KCNJ4	Inward rectifier potassium channel 4	0	#N/A	GO:0006813	potassium_ion_transport
KCNJ5	G protein-activated inward rectifier potassium channel 4	0	#N/A	GO:0006813	potassium_ion_transport
KCNK4	Potassium channel subfamily K member 4	0	#N/A	GO:0005267|GO:0006813|GO:0019233	potassium_channel_activity|potassium_ion_transport|sensory_perception_of_pain
KCNK9	Potassium channel subfamily K member 9	0	#N/A	GO:0005267|GO:0006813	potassium_channel_activity|potassium_ion_transport
KCNMB2	Calcium-activated potassium channel subunit beta-2	0	#N/A	GO:0006813|GO:0019229	potassium_ion_transport|regulation_of_vasoconstriction
KCNMB4	Calcium-activated potassium channel subunit beta-4	0	#N/A	GO:0006813|GO:0019229	potassium_ion_transport|regulation_of_vasoconstriction
KCNN1	Small conductance calcium-activated potassium channel protein 1	0	#N/A	GO:0006813	potassium_ion_transport
KCNN2	Small conductance calcium-activated potassium channel protein 2	0	#N/A	GO:0006813	potassium_ion_transport
KCNS3	Potassium voltage-gated channel subfamily S member 3	0	#N/A	GO:0006813	potassium_ion_transport
KCNV1	Potassium voltage-gated channel subfamily V member 1	0	#N/A	GO:0006813	potassium_ion_transport
KISS1R	KiSS-1 receptor	0	#N/A	GO:0007218|GO:0008188|GO:0042923	neuropeptide_signaling_pathway|neuropeptide_receptor_activity|neuropeptide_binding
KLF2	Krueppel-like factor 2	0	#N/A	GO:0071356	cellular_response_to_tumor_necrosis_factor
KRT18	Keratin, type I cytoskeletal 18	0	#N/A	GO:0033209	tumor_necrosis_factor-mediated_signaling_pathway
KRT8	Keratin, type II cytoskeletal 8	0	#N/A	GO:0033209	tumor_necrosis_factor-mediated_signaling_pathway
LTA	Lymphotoxin-alpha	0	#N/A	GO:0005164|GO:0033209	tumor_necrosis_factor_receptor_binding|tumor_necrosis_factor-mediated_signaling_pathway
MAGED1	Melanoma-associated antigen D1	0	#N/A	GO:0032922|GO:0042752	circadian_regulation_of_gene_expression|regulation_of_circadian_rhythm
MAP2K7	Dual specificity mitogen-activated protein kinase kinase 7	0	#N/A	GO:0034612	response_to_tumor_necrosis_factor
MAP4K3	Mitogen-activated protein kinase kinase kinase kinase 3	0	#N/A	GO:0034612	response_to_tumor_necrosis_factor
MAPK1	Mitogen-activated protein kinase 1	0	#N/A	GO:0019233	sensory_perception_of_pain
MAPK10	Mitogen-activated protein kinase 10	0	#N/A	GO:0042752	regulation_of_circadian_rhythm
MAPK8	Mitogen-activated protein kinase 8	0	#N/A	GO:0042752	regulation_of_circadian_rhythm
MC3R	Melanocortin receptor 3	0	#N/A	GO:0008217|GO:0032922|GO:0042923	regulation_of_blood_pressure|circadian_regulation_of_gene_expression|neuropeptide_binding
MCU	Calcium uniporter protein, mitochondrial	0	#N/A	GO:0005262	calcium_channel_activity
MFSD4B	Sodium-dependent glucose transporter 1	0	#N/A	GO:0006814	sodium_ion_transport
NAMPT	Nicotinamide phosphoribosyltransferase	0	#N/A	GO:0007623|GO:0032922	circadian_rhythm|circadian_regulation_of_gene_expression
NFE2	Transcription factor NF-E2 45 kDa subunit	0	#N/A	GO:0008015	blood_circulation
NIPSNAP1	Protein NipSnap homolog 1	0	#N/A	GO:0019233	sensory_perception_of_pain
NKX2-1	Homeobox protein Nkx-2.1	0	#N/A	GO:0042753	positive_regulation_of_circadian_rhythm
NKX3-1	Homeobox protein Nkx-3.1	0	#N/A	GO:0071356	cellular_response_to_tumor_necrosis_factor
NLGN2	Neuroligin-2	0	#N/A	GO:0019233	sensory_perception_of_pain
NLRP2P	Pyrin domain-containing protein 2-like protein POP4	0	#N/A	GO:0010804	negative_regulation_of_tumor_necrosis_factor-mediated_signaling_pathway
NMB	Neuromedin-B	0	#N/A	GO:0007218	neuropeptide_signaling_pathway
NPAS2	Neuronal PAS domain-containing protein 2	0	#N/A	GO:0007623|GO:0032922	circadian_rhythm|circadian_regulation_of_gene_expression
NPPC	C-type natriuretic peptide	0	#N/A	GO:0045909	positive_regulation_of_vasodilation
NPR2	Atrial natriuretic peptide receptor 2	0	#N/A	GO:0008217	regulation_of_blood_pressure
NPW	Neuropeptide W	0	#N/A	GO:0007218	neuropeptide_signaling_pathway
NPY2R	Neuropeptide Y receptor type 2	0	#N/A	GO:0004983|GO:0007218|GO:0046005|GO:0051930	neuropeptide_Y_receptor_activity|neuropeptide_signaling_pathway|positive_regulation_of_circadian_sleep/wake_cycle,_non-REM_sleep|regulation_of_sensory_perception_of_pain
NPY6R	Putative neuropeptide Y receptor type 6	0	#N/A	GO:0004983|GO:0007218|GO:0008015	neuropeptide_Y_receptor_activity|neuropeptide_signaling_pathway|blood_circulation
NR1D1	Nuclear receptor subfamily 1 group D member 1	0	#N/A	GO:0007623|GO:0032922|GO:0042752|GO:0060086	circadian_rhythm|circadian_regulation_of_gene_expression|regulation_of_circadian_rhythm|circadian_temperature_homeostasis
NR2F6	Nuclear receptor subfamily 2 group F member 6	0	#N/A	GO:0043153|GO:0050965	entrainment_of_circadian_clock_by_photoperiod|detection_of_temperature_stimulus_involved_in_sensory_perception_of_pain
NSF	Vesicle-fusing ATPase	0	#N/A	GO:0006813	potassium_ion_transport
NTRK3	NT-3 growth factor receptor	0	#N/A	GO:0007623	circadian_rhythm
NXPH4	Neurexophilin-4	0	#N/A	GO:0007218	neuropeptide_signaling_pathway
OGT	UDP-N-acetylglucosamine--peptide N-acetylglucosaminyltransferase 110 kDa subunit	0	#N/A	GO:0032922	circadian_regulation_of_gene_expression
OLR1	Oxidized low-density lipoprotein receptor 1	0	#N/A	GO:0008015	blood_circulation
OPRD1	Delta-type opioid receptor	0	#N/A	GO:0007218|GO:0019233|GO:0042923	neuropeptide_signaling_pathway|sensory_perception_of_pain|neuropeptide_binding|regulation_of_sensory_perception_of_pain
OPRK1	Kappa-type opioid receptor	0	#N/A	GO:0007218|GO:0019233|GO:0042923|GO:0051930	neuropeptide_signaling_pathway|sensory_perception_of_pain|neuropeptide_binding|regulation_of_sensory_perception_of_pain
OSM	Oncostatin-M	0	#N/A	GO:0048266	behavioral_response_to_pain
P2RY1	P2Y purinoceptor 1	0	#N/A	GO:0019233|GO:0042312	sensory_perception_of_pain|regulation_of_vasodilation
PCSK1N	ProSAAS	0	#N/A	GO:0007218	neuropeptide_signaling_pathway
PID1	PTB-containing, cubilin and LRP1-interacting protein	0	#N/A	GO:0071356	cellular_response_to_tumor_necrosis_factor
PLN	Cardiac phospholamban	0	#N/A	GO:0008015	blood_circulation
PLOD3	Procollagen-lysine,2-oxoglutarate 5-dioxygenase 3	0	#N/A	GO:0042311	vasodilation
PMCH	Pro-MCH	0	#N/A	GO:0007218	neuropeptide_signaling_pathway
PNOC	Prepronociceptin	0	#N/A	GO:0005184|GO:0007218	neuropeptide_hormone_activity|neuropeptide_signaling_pathway
PPARG	Peroxisome proliferator-activated receptor gamma	0	#N/A	GO:0008217|GO:0042752	regulation_of_blood_pressure|regulation_of_circadian_rhythm
PPP1CA	Serine/threonine-protein phosphatase PP1-alpha catalytic subunit	0	#N/A	GO:0032922|GO:0042752|GO:0043153	circadian_regulation_of_gene_expression|regulation_of_circadian_rhythm|entrainment_of_circadian_clock_by_photoperiod
PPP1CB	Serine/threonine-protein phosphatase PP1-beta catalytic subunit	0	#N/A	GO:0032922|GO:0042752|GO:0043153	circadian_regulation_of_gene_expression|regulation_of_circadian_rhythm|entrainment_of_circadian_clock_by_photoperiod
PPP1CC	Serine/threonine-protein phosphatase PP1-gamma catalytic subunit	0	#N/A	GO:0032922|GO:0042752|GO:0043153	circadian_regulation_of_gene_expression|regulation_of_circadian_rhythm|entrainment_of_circadian_clock_by_photoperiod
PRKAA1	5'-AMP-activated protein kinase catalytic subunit alpha-1	0	#N/A	GO:0042752	regulation_of_circadian_rhythm
PRLHR	Prolactin-releasing peptide receptor	0	#N/A	GO:0004983|GO:0007218|GO:0008188	neuropeptide_Y_receptor_activity|neuropeptide_signaling_pathway|neuropeptide_receptor_activity
PRMT5	Protein arginine N-methyltransferase 5	0	#N/A	GO:0032922	circadian_regulation_of_gene_expression
PROK2	Prokineticin-2	0	#N/A	GO:0007218|GO:0007623|GO:0019233	neuropeptide_signaling_pathway|circadian_rhythm|sensory_perception_of_pain
PROL1	Proline-rich protein 1	0	#N/A	GO:0051930	regulation_of_sensory_perception_of_pain
PRPF8	Pre-mRNA-processing-splicing factor 8	0	#N/A	GO:0071356	cellular_response_to_tumor_necrosis_factor
PSMA1	Proteasome subunit alpha type-1	0	#N/A	GO:0033209	tumor_necrosis_factor-mediated_signaling_pathway
PSMA2	Proteasome subunit alpha type-2	0	#N/A	GO:0033209	tumor_necrosis_factor-mediated_signaling_pathway
PSMA3	Proteasome subunit alpha type-3	0	#N/A	GO:0033209	tumor_necrosis_factor-mediated_signaling_pathway
PSMA4	Proteasome subunit alpha type-4	0	#N/A	GO:0033209	tumor_necrosis_factor-mediated_signaling_pathway
PSMA5	Proteasome subunit alpha type-5	0	#N/A	GO:0033209	tumor_necrosis_factor-mediated_signaling_pathway
PSMA6	Proteasome subunit alpha type-6	0	#N/A	GO:0033209	tumor_necrosis_factor-mediated_signaling_pathway
PSMA8	Proteasome subunit alpha type-7-like	0	#N/A	GO:0033209	tumor_necrosis_factor-mediated_signaling_pathway
PSMB1	Proteasome subunit beta type-1	0	#N/A	GO:0033209	tumor_necrosis_factor-mediated_signaling_pathway
PSMB4	Proteasome subunit beta type-4	0	#N/A	GO:0033209	tumor_necrosis_factor-mediated_signaling_pathway
PSMB5	Proteasome subunit beta type-5	0	#N/A	GO:0033209	tumor_necrosis_factor-mediated_signaling_pathway
PSMC1	26S protease regulatory subunit 4	0	#N/A	GO:0033209	tumor_necrosis_factor-mediated_signaling_pathway
PSMC2	26S protease regulatory subunit 7	0	#N/A	GO:0033209	tumor_necrosis_factor-mediated_signaling_pathway
PSMC3	26S protease regulatory subunit 6A	0	#N/A	GO:0033209	tumor_necrosis_factor-mediated_signaling_pathway
PSMC4	26S protease regulatory subunit 6B	0	#N/A	GO:0033209	tumor_necrosis_factor-mediated_signaling_pathway
PSMC6	26S protease regulatory subunit 10B	0	#N/A	GO:0033209	tumor_necrosis_factor-mediated_signaling_pathway
PSMD10	26S proteasome non-ATPase regulatory subunit 10	0	#N/A	GO:0033209	tumor_necrosis_factor-mediated_signaling_pathway
PSMD11	26S proteasome non-ATPase regulatory subunit 11	0	#N/A	GO:0033209	tumor_necrosis_factor-mediated_signaling_pathway
PSMD12	26S proteasome non-ATPase regulatory subunit 12	0	#N/A	GO:0033209	tumor_necrosis_factor-mediated_signaling_pathway
PSMD14	26S proteasome non-ATPase regulatory subunit 14	0	#N/A	GO:0033209	tumor_necrosis_factor-mediated_signaling_pathway
PSMD2	26S proteasome non-ATPase regulatory subunit 2	0	#N/A	GO:0033209	tumor_necrosis_factor-mediated_signaling_pathway
PSMD4	26S proteasome non-ATPase regulatory subunit 4	0	#N/A	GO:0033209	tumor_necrosis_factor-mediated_signaling_pathway
PSMD7	26S proteasome non-ATPase regulatory subunit 7	0	#N/A	GO:0033209	tumor_necrosis_factor-mediated_signaling_pathway
PSME3	Proteasome activator complex subunit 3	0	#N/A	GO:0033209	tumor_necrosis_factor-mediated_signaling_pathway
PSPC1	Paraspeckle component 1	0	#N/A	GO:0042752	regulation_of_circadian_rhythm
PTGDS	Prostaglandin-H2 D-isomerase	0	#N/A	GO:0045187	regulation_of_circadian_sleep/wake_cycle,_sleep
PTH2	Tuberoinfundibular peptide of 39 residues	0	#N/A	GO:0007218	neuropeptide_signaling_pathway
PYCARD	Apoptosis-associated speck-like protein containing a CARD	0	#N/A	GO:0010803|GO:0033209|GO:0071356	regulation_of_tumor_necrosis_factor-mediated_signaling_pathway|tumor_necrosis_factor-mediated_signaling_pathway|cellular_response_to_tumor_necrosis_factor
PYDC1	Pyrin domain-containing protein 1	0	#N/A	GO:0010804|GO:0033209	negative_regulation_of_tumor_necrosis_factor-mediated_signaling_pathway|tumor_necrosis_factor-mediated_signaling_pathway
PYY2	Putative peptide YY-2	0	#N/A	GO:0005184|GO:0007218	neuropeptide_hormone_activity|neuropeptide_signaling_pathway
PYY3	Putative peptide YY-3	0	#N/A	GO:0005184|GO:0007218	neuropeptide_hormone_activity|neuropeptide_signaling_pathway
RACK1	Receptor of activated protein C kinase 1	0	#N/A	GO:0010803	regulation_of_tumor_necrosis_factor-mediated_signaling_pathway
RAMP1	Receptor activity-modifying protein 1	0	#N/A	GO:0004948	calcitonin_receptor_activity
RAMP2	Receptor activity-modifying protein 2	0	#N/A	GO:0008217	regulation_of_blood_pressure
RAPGEF2	Rap guanine nucleotide exchange factor 2	0	#N/A	GO:0007218	neuropeptide_signaling_pathway
RCAN1	Calcipressin-1	0	#N/A	GO:0008015	blood_circulation
REN	Renin	0	#N/A	GO:0008217	regulation_of_blood_pressure
RORA	Nuclear receptor ROR-alpha	0	#N/A	GO:0032922|GO:0042753|GO:0071356	circadian_regulation_of_gene_expression|positive_regulation_of_circadian_rhythm|cellular_response_to_tumor_necrosis_factor
RORB	Nuclear receptor ROR-beta	0	#N/A	GO:0007623|GO:0042752|GO:0042753	circadian_rhythm|regulation_of_circadian_rhythm|positive_regulation_of_circadian_rhythm
RPS27A	Ubiquitin-40S ribosomal protein S27a	0	#N/A	GO:0010803|GO:0033209	regulation_of_tumor_necrosis_factor-mediated_signaling_pathway|tumor_necrosis_factor-mediated_signaling_pathway
SCG5	Neuroendocrine protein 7B2	0	#N/A	GO:0007218	neuropeptide_signaling_pathway
SCN2B	Sodium channel subunit beta-2	0	#N/A	GO:0001518	voltage-gated_sodium_channel_complex
SCN3B	Sodium channel subunit beta-3	0	#N/A	GO:0001518|GO:0006814|GO:0019233	voltage-gated_sodium_channel_complex|sodium_ion_transport|sensory_perception_of_pain
SCPEP1	Retinoid-inducible serine carboxypeptidase	0	#N/A	GO:0045909	positive_regulation_of_vasodilation
SFPQ	Splicing factor, proline- and glutamine-rich	0	#N/A	GO:0042752	regulation_of_circadian_rhythm
SFRP1	Secreted frizzled-related protein 1	0	#N/A	GO:0071356	cellular_response_to_tumor_necrosis_factor
SHARPIN	Sharpin	0	#N/A	GO:0010803	regulation_of_tumor_necrosis_factor-mediated_signaling_pathway
SLC13A5	Solute carrier family 13 member 5	0	#N/A	GO:0006814	sodium_ion_transport
SLC22A4	Solute carrier family 22 member 4	0	#N/A	GO:0006814	sodium_ion_transport
SLC24A5	Sodium/potassium/calcium exchanger 5	0	#N/A	GO:0005262|GO:0006813	calcium_channel_activity|potassium_ion_transport
SLC38A1	Sodium-coupled neutral amino acid transporter 1	0	#N/A	GO:0006814	sodium_ion_transport
SLC38A3	Sodium-coupled neutral amino acid transporter 3	0	#N/A	GO:0006814	sodium_ion_transport
SLC4A10	Sodium-driven chloride bicarbonate exchanger	0	#N/A	GO:0006814	sodium_ion_transport
SLC4A8	Electroneutral sodium bicarbonate exchanger 1	0	#N/A	GO:0006814	sodium_ion_transport
SLC6A8	Sodium- and chloride-dependent creatine transporter 1	0	#N/A	GO:0006814	sodium_ion_transport
SMPD4	Sphingomyelin phosphodiesterase 4	0	#N/A	GO:0071356	cellular_response_to_tumor_necrosis_factor
SOD1	Superoxide dismutase [Cu-Zn]	0	#N/A	GO:0008217	regulation_of_blood_pressure
SOD2	Superoxide dismutase [Mn], mitochondrial	0	#N/A	GO:0008217	regulation_of_blood_pressure
SOX14	Transcription factor SOX-14	0	#N/A	GO:0009649	entrainment_of_circadian_clock
SSTR1	Somatostatin receptor type 1	0	#N/A	GO:0007218|GO:0042923	neuropeptide_signaling_pathway|neuropeptide_binding
SSTR2	Somatostatin receptor type 2	0	#N/A	GO:0007218|GO:0042923	neuropeptide_signaling_pathway|neuropeptide_binding
STAT1	Signal transducer and activator of transcription 1-alpha/beta	0	#N/A	GO:0008015|GO:0043120|GO:0033209	blood_circulation|tumor_necrosis_factor_receptor_binding|tumor_necrosis_factor-mediated_signaling_pathway
SYNCRIP	Heterogeneous nuclear ribonucleoprotein Q	0	#N/A	GO:0007623	circadian_rhythm
TAC1	Protachykinin-1	0	#N/A	GO:0007218|GO:0008217|GO:0019233|GO:0048265	neuropeptide_signaling_pathway|regulation_of_blood_pressure|sensory_perception_of_pain|response_to_pain
TAC4	Tachykinin-4	0	#N/A	GO:0008217	regulation_of_blood_pressure
TACR1	Substance-P receptor	0	#N/A	GO:0019233|GO:0045907|GO:0048265	sensory_perception_of_pain|positive_regulation_of_vasoconstriction|behavioral_response_to_pain
TBXA2R	Thromboxane A2 receptor	0	#N/A	GO:0045907	positive_regulation_of_vasoconstriction
TDGF1	Teratocarcinoma-derived growth factor 1	0	#N/A	GO:0071356	cellular_response_to_tumor_necrosis_factor
TNFRSF12A	Tumor necrosis factor receptor superfamily member 12A	0	#N/A	GO:0033209	tumor_necrosis_factor-mediated_signaling_pathway
TNFRSF25	Tumor necrosis factor receptor superfamily member 25	0	#N/A	GO:0005031|GO:0033209	tumor_necrosis_factor_receptor_activity|tumor_necrosis_factor-mediated_signaling_pathway
TNFSF11	Tumor necrosis factor ligand superfamily member 11	0	#N/A	GO:0005164|GO:0032813|GO:0033209	tumor_necrosis_factor_receptor_binding|tumor_necrosis_factor_receptor_superfamily_binding|tumor_necrosis_factor-mediated_signaling_pathway
TNFSF12	Tumor necrosis factor ligand superfamily member 12	0	#N/A	GO:0005164|GO:0033209	tumor_necrosis_factor_receptor_binding|tumor_necrosis_factor-mediated_signaling_pathway
TNFSF12-TNFSF13	Protein TNFSF12-TNFSF13	0	#N/A	GO:0005164	tumor_necrosis_factor_receptor_binding
TNFSF13	Tumor necrosis factor ligand superfamily member 13	0	#N/A	GO:0005164|GO:0033209	tumor_necrosis_factor_receptor_binding|tumor_necrosis_factor-mediated_signaling_pathway
TNFSF13B	Tumor necrosis factor ligand superfamily member 13B	0	#N/A	GO:0005164|GO:0033209	tumor_necrosis_factor_receptor_binding|tumor_necrosis_factor-mediated_signaling_pathway
TNFSF4	Tumor necrosis factor ligand superfamily member 4	0	#N/A	GO:0005164|GO:0032813|GO:0033209	tumor_necrosis_factor_receptor_binding|tumor_necrosis_factor_receptor_superfamily_binding|tumor_necrosis_factor-mediated_signaling_pathway
TNFSF8	Tumor necrosis factor ligand superfamily member 8	0	#N/A	GO:0005164	tumor_necrosis_factor_receptor_binding
TP53	Cellular tumor antigen p53	0	#N/A	GO:0043153	entrainment_of_circadian_clock_by_photoperiod
TRAF6	TNF receptor-associated factor 6	0	#N/A	GO:0005164	tumor_necrosis_factor_receptor_binding
TRPC3	Short transient receptor potential channel 3	0	#N/A	GO:0005262	calcium_channel_activity
TRPC4	Short transient receptor potential channel 4	0	#N/A	GO:0005262	calcium_channel_activity
TRPC5	Short transient receptor potential channel 5	0	#N/A	GO:0005262	calcium_channel_activity
TSPO	Translocator protein	0	#N/A	GO:0048266	behavioral_response_to_pain
TYMS	Thymidylate synthase	0	#N/A	GO:0007623	circadian_rhythm
UBA52	Ubiquitin-60S ribosomal protein L40	0	#N/A	GO:0010803|GO:0033209	regulation_of_tumor_necrosis_factor-mediated_signaling_pathway|tumor_necrosis_factor-mediated_signaling_pathway
UBB	Polyubiquitin-B	0	#N/A	GO:0010803|GO:0033209	regulation_of_tumor_necrosis_factor-mediated_signaling_pathway|tumor_necrosis_factor-mediated_signaling_pathway
UBC	Polyubiquitin-C	0	#N/A	GO:0010803|GO:0033209	regulation_of_tumor_necrosis_factor-mediated_signaling_pathway|tumor_necrosis_factor-mediated_signaling_pathway
UCHL1	Ubiquitin carboxyl-terminal hydrolase isozyme L1	0	#N/A	GO:0019233	sensory_perception_of_pain
UCN	Urocortin	0	#N/A	GO:0005184|GO:0007218	neuropeptide_hormone_activity|neuropeptide_signaling_pathway|positive_regulation_of_vasodilation|response_to_pain
UTS2B	Urotensin-2B	0	#N/A	GO:0008217|GO:0042312	regulation_of_blood_pressure|regulation_of_vasodilation
UTS2R	Urotensin-2 receptor	0	#N/A	GO:0007218|GO:0008015|GO:0010841|GO:0042312|GO:0045906|GO:0010841	neuropeptide_signaling_pathway|blood_circulation|positive_regulation_of_circadian_sleep/wake_cycle,_wakefulness|regulation_of_vasodilation|positive_regulation_of_vasoconstriction|positive_regulation_of_circadian_sleep/wake_cycle,_REM_sleep
VGF	Neurosecretory protein VGF	0	#N/A	GO:0005184	neuropeptide_hormone_activity
VIP	VIP peptides	0	#N/A	GO:0005184|GO:0051930	neuropeptide_hormone_activity|positive_regulation_of_vasodilation|regulation_of_sensory_perception_of_pain
VWA1	von Willebrand factor A domain-containing protein 1	0	#N/A	GO:0048266	behavioral_response_to_pain
XCL1	Lymphotactin	0	#N/A	GO:0071356	cellular_response_to_tumor_necrosis_factor
XCL2	Cytokine SCM-1 beta	0	#N/A	GO:0008015|GO:0071356	blood_circulation|cellular_response_to_tumor_necrosis_factor
ZFAND6	AN1-type zinc finger protein 6	0	#N/A	GO:0071356	cellular_response_to_tumor_necrosis_factor

## Sheet: GO terms
voltage-gated_sodium_channel_complex	GO:0001518
regulation_of_systemic_arterial_blood_pressure_by_endothelin	GO:0003100
alcohol_dehydrogenase_(NAD)_activity	GO:0004022
alcohol_dehydrogenase_activity,_zinc-dependent	GO:0004024
nicotinic_acetylcholine-activated_cation-selective_channel_activity	GO:0004889
calcitonin_receptor_activity	GO:0004948
neuropeptide_Y_receptor_activity	GO:0004983
tumor_necrosis_factor_receptor_activity	GO:0005031
tumor_necrosis_factor_receptor_binding	GO:0005164
neuropeptide_hormone_activity	GO:0005184
calcium_channel_activity	GO:0005262
potassium_channel_activity	GO:0005267
sodium_channel_activity	GO:0005272
voltage-gated_calcium_channel_complex	GO:0005891
nicotinic_acetylcholine-gated_receptor-channel_complex	GO:0005892
alcohol_metabolic_process	GO:0006066
potassium_ion_transport	GO:0006813
sodium_ion_transport	GO:0006814
neuropeptide_signaling_pathway	GO:0007218
rhythmic_behavior	GO:0007622
circadian_rhythm	GO:0007623
ultradian_rhythm	GO:0007624
blood_circulation	GO:0008015
neuropeptide_receptor_activity	GO:0008188
regulation_of_blood_pressure	GO:0008217
entrainment_of_circadian_clock	GO:0009649
regulation_of_tumor_necrosis_factor-mediated_signaling_pathway	GO:0010803
negative_regulation_of_tumor_necrosis_factor-mediated_signaling_pathway	GO:0010804
positive_regulation_of_circadian_sleep/wake_cycle,_wakefulness	GO:0010841
regulation_of_vasoconstriction	GO:0019229
sensory_perception_of_pain	GO:0019233
tumor_necrosis_factor_receptor_superfamily_binding	GO:0032813
circadian_regulation_of_gene_expression	GO:0032922
tumor_necrosis_factor-mediated_signaling_pathway	GO:0033209
response_to_tumor_necrosis_factor	GO:0034612
vasoconstriction	GO:0042310
vasodilation	GO:0042311
regulation_of_vasodilation	GO:0042312
regulation_of_circadian_sleep/wake_cycle,_REM_sleep	GO:0042320
negative_regulation_of_circadian_sleep/wake_cycle,_sleep	GO:0042321
negative_regulation_of_circadian_sleep/wake_cycle,_REM_sleep	GO:0042322
circadian_sleep/wake_cycle	GO:0042745
regulation_of_circadian_rhythm	GO:0042752
positive_regulation_of_circadian_rhythm	GO:0042753
neuropeptide_binding	GO:0042923
tumor_necrosis_factor_binding	GO:0043120
entrainment_of_circadian_clock_by_photoperiod	GO:0043153
rhythmic_excitation	GO:0043179
regulation_of_circadian_sleep/wake_cycle,_sleep	GO:0045187
regulation_of_circadian_sleep/wake_cycle,_non-REM_sleep	GO:0045188
negative_regulation_of_vasoconstriction	GO:0045906
positive_regulation_of_vasoconstriction	GO:0045907
negative_regulation_of_vasodilation	GO:0045908
positive_regulation_of_vasodilation	GO:0045909
positive_regulation_of_circadian_sleep/wake_cycle,_REM_sleep	GO:0046005
positive_regulation_of_circadian_sleep/wake_cycle,_non-REM_sleep	GO:0046010
alcohol_catabolic_process	GO:0046164
response_to_pain	GO:0048265
behavioral_response_to_pain	GO:0048266
detection_of_temperature_stimulus_involved_in_sensory_perception_of_pain	GO:0050965
detection_of_mechanical_stimulus_involved_in_sensory_perception_of_pain	GO:0050966
detection_of_chemical_stimulus_involved_in_sensory_perception_of_pain	GO:0050968
regulation_of_sensory_perception_of_pain	GO:0051930
rhythmic_synaptic_transmission	GO:0060024
circadian_temperature_homeostasis	GO:0060086
cellular_response_to_tumor_necrosis_factor	GO:0071356
