# Supplementary material for: A genome-wide analysis in cluster headache points to neprilysin and PACAP receptor gene variants
Source: J Headache Pain. 2016 Dec 13;17(1):114. doi: 10.1186/s10194-016-0705-y (PMC5153392; doi:10.1186/s10194-016-0705-y)
Supplement: Additional file 1: — Supplemental Methods. Table S1. list of selected candidate genes, GO terms annotations, number of rare protein altering variants (PAV) contained in each gene, and gene-level P-values obtained from SKAT analysis. Table S2. list of rare PAV (MAF < 0.05) identified in CH cases and controls in 745 candidate genes. Table S3. P-values for single marker P-values of all tested SNPs. Table S4. logistic regression analysis. P-values for additive effect of SNPs controlling for sex as a covariate (P sex), and for sex, age and cigarettes per day (P sex, age, CPD). Table S5. Association analysis in CH cases and controls for significant migraine susceptibility SNPs emerged in meta-analysis. Figure S1. Principal component analysis (PCA) plot. Figure S2. Quantile-quantile (Q-Q) plot of Fisher’s exact test P-values for association with cluster headache (CH). Figure S3. Local association plots for chromosome 14 locus (A) and the chromosome 7 locus (B) [17, 18, 24, 41]. (ZIP 6963 kb) [file 10194_2016_705_MOESM1_ESM.zip › Table_e2.xlsx]

## Sheet: rare PAV in candidate genes 
SNP_name	rs_id	CHR	BP	Allele	MAF	Gene	Variant Class	Function
exm982400	rs113563450	12	9229986	[T/C]	0.001092	A2M	exonic SNV	missense
exm982406	rs202210880	12	9231867	[T/C]	0.002193	A2M	exonic SNV	missense
exm982409	rs200926793	12	9232288	[A/G]	0.001092	A2M	exonic SNV	missense
exm982429	rs55761427	12	9243017	[A/G]	0.01965	A2M	exonic SNV	missense
exm982491	rs112506934	12	9258863	[T/C]	0.003275	A2M	exonic SNV	missense
exm982529	rs201671036	12	9268393	[A/C]	0.001092	A2M	exonic SNV	missense
exm1358402	rs72466448	17	74465916	[T/C]	0.009825	AANAT	exonic SNV	missense
exm893417	rs138687850	11	17448642	[T/C]	0.003275	ABCC8	exonic SNV	missense
exm893474	rs67254669	11	17470143	[A/G]	0.002183	ABCC8	exonic SNV	missense
exm893485	rs145136257	11	17474779	[T/C]	0.001092	ABCC8	exonic SNV	missense
exm893494	rs199616008	11	17482192	[T/C]	0.002183	ABCC8	exonic SNV	missense
exm989721	rs61688134	12	22017410	[T/C]	0.008734	ABCC9	exonic SNV	missense
exm989730	rs148174226	12	22028630	[T/C]	0.001092	ABCC9	exonic SNV	missense
exm1344007	rs143320537	17	61556415	[C/G]	0.002183	ACE	exonic SNV	missense
exm1344029	rs141543325	17	61557724	[T/C]	0.001092	ACE	exonic SNV	missense
exm1344031	rs3730025	17	61557773	[A/G]	0.005459	ACE	exonic SNV	missense
exm1344055	rs35141294	17	61558951	[T/C]	0.001094	ACE	exonic SNV	missense
exm1344129	rs4317	17	61562322	[T/C]	0.001092	ACE	exonic SNV	missense
exm1344131	rs4318	17	61562373	[A/G]	0.001092	ACE	exonic SNV	missense
exm1344136	rs147429960	17	61562654	[C/G]	0.001092	ACE	exonic SNV	missense
exm1344195	rs3730043	17	61568577	[T/C]	0.003275	ACE	exonic SNV	missense
exm1344221	rs142947404	17	61570992	[A/C]	0.002193	ACE	exonic SNV	missense
exm1344269	rs4364	17	61574662	[A/C]	0.001092	ACE	exonic SNV	missense
exm1629461	rs41303171	23	15582298	[T/C]	0.006359	ACE2	exonic SNV	missense
exm1629497	rs148771870	23	15607532	[T/C]	0.00159	ACE2	exonic SNV	missense
exm1629508	rs4646116	23	15618958	[T/C]	0.004769	ACE2	exonic SNV	missense
exm351091	rs141502063	3	132036310	[A/G]	0.001092	ACPP	exonic SNV	missense
exm1223436	rs5713	16	20787240	[T/C]	0.007642	ACSM3	exonic SNV	missense
exm1223454	rs137879235	16	20792122	[T/C]	0.002183	ACSM3	exonic SNV	missense
exm1223463	rs117563656	16	20792417	[T/C]	0.003275	ACSM3	exonic SNV	missense
exm1223470	rs147257547	16	20796338	[A/G]	0.001092	ACSM3	exonic SNV	missense
exm1223485	rs34381224	16	20802007	[C/G]	0.01528	ACSM3	exonic SNV	stopgain
exm1003824	rs76038779	12	52307513	[T/C]	0.001092	ACVRL1	exonic SNV	missense
exm1003869	rs146206499	12	52312870	[A/G]	0.001092	ACVRL1	exonic SNV	missense
exm1165441	rs145518263	15	58957340	[T/C]	0.002183	ADAM10	exonic SNV	missense
newrs145518263	rs145518263	15	58957340	[T/C]	0.002183	ADAM10	exonic SNV	missense
exm1165444	rs61751103	15	58957371	[G/C]	0.001092	ADAM10	exonic SNV	missense
exm171674	rs55796712	2	9630541	[A/G]	0.03611	ADAM17	exonic SNV	missense
exm171685	rs61754177	2	9633092	[T/C]	0.004367	ADAM17	exonic SNV	missense
exm171720	rs55937573	2	9645368	[A/G]	0.003275	ADAM17	exonic SNV	missense
exm171741	rs2230818	2	9667930	[T/C]	0.002183	ADAM17	exonic SNV	missense
exm171746	rs34431503	2	9668050	[T/C]	0.001092	ADAM17	exonic SNV	missense
exm171752	rs77759270	2	9676956	[C/G]	0.001096	ADAM17	exonic SNV	missense
exm171755	rs61754178	2	9683364	[T/C]	0.004367	ADAM17	exonic SNV	missense
exm696986	rs61753672	8	38869207	[A/G]	0.009825	ADAM9	exonic SNV	missense
exm696988	rs146980702	8	38871509	[A/G]	0.004376	ADAM9	exonic SNV	missense
exm697012	rs140082569	8	38880817	[A/G]	0.002183	ADAM9	exonic SNV	missense
exm697039	rs140137562	8	38913201	[A/G]	0.001092	ADAM9	exonic SNV	missense
exm448399	rs61753559	5	33546207	[T/C]	0.003275	ADAMTS12	exonic SNV	missense
exm448408	rs112196098	5	33549350	[C/G]	0.01747	ADAMTS12	exonic SNV	missense
exm448409	rs77581578	5	33549374	[T/G]	0.01747	ADAMTS12	exonic SNV	missense
exm448473	rs13362345	5	33577132	[T/C]	0.003275	ADAMTS12	exonic SNV	missense
exm448608	rs117518215	5	33881252	[A/G]	0.0131	ADAMTS12	exonic SNV	missense
indel.84323	rs769170766	5	33881584	[I/D]	0.002183	ADAMTS12	indel	frameshift
exm448634	rs80136265	5	33891937	[A/G]	0.0131	ADAMTS12	exonic SNV	missense
exm793418	rs145825553	9	136298777	[T/C]	0.001092	ADAMTS13	exonic SNV	missense
exm793526	rs36222275	9	136314986	[A/G]	0.001092	ADAMTS13	exonic SNV	missense
exm793538	rs28503257	9	136319589	[A/G]	0.03603	ADAMTS13	exonic SNV	missense
exm1180921	rs139513941	15	79058687	[T/G]	0.004367	ADAMTS7	exonic SNV	missense
exm1181124	rs148532809	15	79082154	[T/C]	0.003275	ADAMTS7	exonic SNV	missense
exm619190	rs147187783	7	45717648	[A/G]	0.002183	ADCY1	exonic SNV	missense
exm619199	rs138991516	7	45724631	[A/G]	0.002183	ADCY1	exonic SNV	missense
exm619237	rs45444695	7	45747949	[A/G]	0.02074	ADCY1	exonic SNV	missense
exm619249	rs76737937	7	45753418	[A/G]	0.003275	ADCY1	exonic SNV	missense
exm998761	rs55797309	12	49167262	[T/C]	0.001092	ADCY6	exonic SNV	missense
exm998789	rs3730071	12	49168798	[A/C]	0.02402	ADCY6	exonic SNV	missense
exm998821	rs143114060	12	49170029	[A/G]	0.003275	ADCY6	exonic SNV	missense
exm998875	rs115315671	12	49176805	[T/C]	0.04148	ADCY6	exonic SNV	missense
exm612864	rs144472289	7	31104520	[A/G]	0.005459	ADCYAP1R1	exonic SNV	missense
exm612885	rs138233303	7	31124376	[T/G]	0.003275	ADCYAP1R1	exonic SNV	missense
exm415134	rs75967634	4	100229016	[T/C]	0.007642	ADH1B	exonic SNV	missense
exm415135	rs2066702	4	100229017	[A/G]	0.007642	ADH1B	exonic SNV	missense
exm415144	rs142543822	4	100232704	[T/C]	0.001092	ADH1B	exonic SNV	missense
exm415185	rs6413413	4	100239284	[T/A]	0.004376	ADH1B	exonic SNV	missense
exm415249	rs35385902	4	100268279	[T/C]	0.001094	ADH1C	exonic	missense
exm414991	rs61734620	4	100062814	[T/C]	0.002183	ADH4	exonic SNV	missense
indel.82110	rs541657822	4	100126141	[I/D]	0.002183	ADH6	indel	frameshift
exm415025	rs200368518	4	100130004	[T/C]	0.002183	ADH6	exonic SNV	missense
exm415041	rs28720153	4	100131582	[T/C]	0.001092	ADH6	exonic SNV	missense
exm415268	rs141729668	4	100340190	[T/G]	0.002183	ADH7	exonic SNV	missense
exm415283	rs59534319	4	100341839	[T/C]	0.002183	ADH7	exonic SNV	missense
kgp20895427	rs59534319	4	100341839	[T/C]	0.002183	ADH7	exonic SNV	missense
kgp20626905	rs146573239	4	100349284	[T/C]	0.001092	ADH7	exonic SNV	missense
exm415313	rs148026590	4	100350696	[T/C]	0.001092	ADH7	exonic SNV	missense
exm371338	rs114155159	3	186570873	[A/T]	0.001092	ADIPOQ	exonic SNV	missense
exm371347	rs144448520	3	186570960	[A/G]	0.001092	ADIPOQ	exonic SNV	missense
exm371358	rs62625753	3	186572026	[A/G]	0.008734	ADIPOQ	exonic SNV	missense
exm371362	rs17366743	3	186572089	[T/C]	0.01965	ADIPOQ	exonic SNV	missense
exm890277	rs5005	11	10327547	[G/C]	0.01092	ADM	exonic SNV	missense
exm139429	rs148415221	1	203134669	[T/C]	0.001092	ADORA1	exonic SNV	missense
exm1594487	rs4530	22	24829521	[T/C]	0.001092	ADORA2A	exonic SNV	missense
exm1594535	rs61729161	22	24837424	[A/C]	0.001092	ADORA2A	exonic SNV	missense
exm691332	rs2229126	8	26627672	[T/A]	0.02729	ADRA1A	exonic SNV	missense
exm691367	rs148938279	8	26721610	[A/G]	0.002183	ADRA1A	exonic SNV	missense
exm691378	rs201951243	8	26721808	[A/G]	0.005459	ADRA1A	exonic SNV	missense
exm691382	rs2229125	8	26721888	[A/C]	0.01201	ADRA1A	exonic SNV	missense
exm691387	rs56233953	8	26721990	[T/C]	0.009825	ADRA1A	exonic SNV	missense
exm691390	rs61757009	8	26722027	[A/C]	0.007642	ADRA1A	exonic SNV	missense
exm1523271	rs200656881	20	4202649	[A/G]	0.001092	ADRA1D	exonic SNV	missense
exm212403	rs29000569	2	96780763	[T/C]	0.001092	ADRA2B	exonic SNV	missense
exm493189	rs1800888	5	148206885	[T/C]	0.02074	ADRB2	exonic SNV	missense
exm216207	rs151104269	2	100170775	[T/C]	0.001092	AFF3	exonic SNV	missense
exm216247	rs117712488	2	100199386	[T/G]	0.001094	AFF3	exonic SNV	missense
exm216314	rs140115275	2	100210625	[A/C]	0.002183	AFF3	exonic SNV	missense
exm216345	rs201088038	2	100453940	[T/C]	0.001092	AFF3	exonic SNV	missense
exm158066	rs61751076	1	230839044	[A/G]	0.001092	AGT	exonic SNV	missense
exm158080	rs150452789	1	230841749	[T/C]	0.001092	AGT	exonic SNV	missense
exm158091	rs139685563	1	230841917	[T/C]	0.001092	AGT	exonic SNV	missense
exm158121	rs150161533	1	230846145	[A/C]	0.001092	AGT	exonic SNV	missense
exm158124	rs34829218	1	230846187	[A/G]	0.001092	AGT	exonic SNV	missense
exm158139	rs61731497	1	230846446	[A/G]	0.004367	AGT	exonic SNV	missense
exm158143	rs41271499	1	230846470	[A/G]	0.001092	AGT	exonic SNV	missense
exm357232	rs145708722	3	148459130	[T/C]	0.001092	AGTR1	exonic SNV	missense
exm357240	rs151206107	3	148459519	[A/C]	0.001092	AGTR1	exonic SNV	missense
exm357242	rs12721225	3	148459552	[T/G]	0.005459	AGTR1	exonic SNV	missense
exm1654229	rs121917810	23	115303595	[T/G]	0.004769	AGTR2	exonic SNV	missense
exm1654234	rs138706948	23	115303764	[T/G]	0.001592	AGTR2	exonic SNV	missense
exm15146	rs144060195	1	11807600	[A/G]	0.001092	AGTRAP	exonic SNV	missense
exm1535016	rs144383493	20	32873434	[A/G]	0.001092	AHCY	exonic SNV	missense
exm1535048	rs41301825	20	32880242	[T/C]	0.01419	AHCY	exonic SNV	missense
exm1535053	rs11552695	20	32881908	[T/C]	0.001092	AHCY	exonic SNV	missense
exm607153	rs145249237	7	17375320	[A/G]	0.001092	AHR	exonic SNV	missense
exm607154	rs146411430	7	17375326	[A/G]	0.001092	AHR	exonic SNV	missense
exm607171	rs61755968	7	17378917	[A/G]	0.005459	AHR	exonic SNV	missense
exm607180	rs141403259	7	17379098	[T/C]	0.002183	AHR	exonic SNV	missense
exm607191	rs4986826	7	17379157	[A/G]	0.009825	AHR	exonic SNV	missense
exm607199	rs114489761	7	17379437	[A/G]	0.001092	AHR	exonic SNV	missense
exm607216	rs72552769	7	17379805	[A/G]	0.002183	AHR	exonic SNV	missense
exm113976	rs74689714	1	159032484	[A/C]	0.001092	AIM2	exonic SNV	stoploss
exm114004	rs149011858	1	159038378	[T/C]	0.003275	AIM2	exonic SNV	missense
exm114016	rs2276405	1	159043196	[T/C]	0.002183	AIM2	exonic SNV	missense
exm405633	rs79804069	4	74277744	[A/C]	0.002183	ALB	exonic SNV	missense
exm1037895	rs141574314	12	112219728	[A/G]	0.001092	ALDH2	exonic SNV	missense
kgp27673494	rs141574314	12	112219728	[A/G]	0.001092	ALDH2	exonic SNV	missense
exm934320	rs34280013	11	67786259	[T/C]	0.003275	ALDH3B1	exonic	synonymous, missense
exm934326	rs146689178	11	67786355	[T/C]	0.001092	ALDH3B1	exonic	synonymous, missense
exm934339	rs199800006	11	67787247	[A/G]	0.002183	ALDH3B1	exonic	synonymous, missense
exm934392	rs200311887	11	67793501	[A/G]	0.001092	ALDH3B1	exonic	synonymous, missense
exm934097	rs140105486	11	67430723	[T/C]	0.001092	ALDH3B2	exonic SNV	missense
exm934100	rs58465018	11	67430748	[T/C]	0.00655	ALDH3B2	exonic SNV	missense
kgp12710770	rs58465018	11	67430748	[T/C]	0.002203	ALDH3B2	exonic SNV	missense
exm934136	rs148583661	11	67432760	[T/G]	0.001094	ALDH3B2	exonic SNV	stopgain
exm934203	rs74508424	11	67434078	[T/G]	0.004367	ALDH3B2	exonic SNV	missense
exm934204	rs140248913	11	67434089	[A/G]	0.002183	ALDH3B2	exonic SNV	missense
exm934209	rs76408306	11	67434160	[T/C]	0.004367	ALDH3B2	exonic SNV	missense
exm934210	rs76550666	11	67434161	[A/G]	0.004367	ALDH3B2	exonic SNV	missense
exm934213	rs141932310	11	67434390	[T/C]	0.001092	ALDH3B2	exonic SNV	missense
exm1285247	rs148602792	17	6901889	[A/C]	0.001096	ALOX12	exonic SNV	missense
exm1285293	rs147158964	17	6908625	[A/G]	0.003275	ALOX12	exonic SNV	missense
exm1285323	rs41359946	17	6913336	[A/C]	0.003275	ALOX12	exonic SNV	missense
exm1285335	rs141201316	17	6913633	[A/G]	0.002188	ALOX12	exonic SNV	missense
exm821560	rs2228065	10	45920506	[A/G]	0.001092	ALOX5	exonic SNV	missense
exm1290843	rs3027205	17	8012511	[T/C]	0.002183	ALOXE3	exonic SNV	missense
exm1290881	rs121434235	17	8015486	[A/T]	0.002183	ALOXE3	exonic SNV	missense
exm1290886	rs199981318	17	8017802	[A/G]	0.003275	ALOXE3	exonic SNV	missense
exm1290888	rs200646727	17	8017832	[A/G]	0.001092	ALOXE3	exonic SNV	missense
exm1290905	rs114167629	17	8018361	[T/G]	0.001092	ALOXE3	exonic SNV	missense
exm841295	rs35550482	10	92675322	[A/G]	0.005459	ANKRD1	exonic SNV	missense
exm841318	rs142354133	10	92678728	[A/G]	0.002183	ANKRD1	exonic SNV	missense
exm936417	rs201870990	11	70007354	[A/G]	0.001092	ANO1	exonic SNV	missense
exm936532	rs201685852	11	70034102	[A/G]	0.001092	ANO1	exonic SNV	missense
exm175445	rs12713450	2	21224843	[A/G]	0.004367	APOB	exonic SNV	missense
exm175449	rs1801695	2	21224853	[T/C]	0.03712	APOB	exonic SNV	missense
exm175453	rs72654426	2	21225006	[A/T]	0.001092	APOB	exonic SNV	missense
exm175468	rs72654423	2	21225354	[T/C]	0.003275	APOB	exonic SNV	missense
exm175472	rs1801702	2	21225485	[G/C]	0.01201	APOB	exonic SNV	missense
exm175475	rs61743502	2	21225500	[A/G]	0.005459	APOB	exonic SNV	missense
exm175493	rs1801703	2	21225912	[T/C]	0.01747	APOB	exonic SNV	missense
exm175543	rs61744153	2	21228263	[A/G]	0.002183	APOB	exonic SNV	missense
exm175547	rs12713540	2	21228339	[T/A]	0.001092	APOB	exonic SNV	missense
exm175549	rs143710616	2	21228386	[A/G]	0.003304	APOB	exonic SNV	missense
exm175602	rs1042023	2	21229446	[C/G]	0.007642	APOB	exonic SNV	missense
exm175624	rs12720854	2	21229905	[T/C]	0.004367	APOB	exonic SNV	missense
exm175670	rs72653098	2	21230828	[T/G]	0.003275	APOB	exonic SNV	missense
exm175672	rs142756262	2	21230858	[T/C]	0.001092	APOB	exonic SNV	missense
exm175686	rs72653095	2	21231278	[A/G]	0.007642	APOB	exonic SNV	missense
exm175727	rs1801696	2	21232044	[T/C]	0.001092	APOB	exonic SNV	missense
exm175743	rs72653092	2	21232455	[T/A]	0.004367	APOB	exonic SNV	missense
exm175754	rs584542	2	21232803	[T/C]	0.001092	APOB	exonic SNV	missense
exm175757	rs12713681	2	21232845	[G/C]	0.003275	APOB	exonic SNV	missense
exm175802	rs533617	2	21233972	[T/C]	0.0262	APOB	exonic SNV	missense
exm175806	rs1801699	2	21233999	[T/C]	0.02293	APOB	exonic SNV	missense
exm175815	rs200583769	2	21234141	[A/G]	0.001092	APOB	exonic SNV	missense
exm175846	rs61742247	2	21234902	[G/C]	0.001092	APOB	exonic SNV	missense
exm175877	rs568413	2	21235475	[T/C]	0.001092	APOB	exonic SNV	missense
exm175886	rs13306187	2	21236085	[T/C]	0.001092	APOB	exonic SNV	missense
exm175908	rs61741164	2	21237422	[T/C]	0.002183	APOB	exonic SNV	missense
exm175914	rs61736761	2	21238007	[T/G]	0.002183	APOB	exonic SNV	missense
exm175924	rs72653077	2	21238323	[A/G]	0.004367	APOB	exonic SNV	missense
exm175927	rs12713843	2	21238367	[T/C]	0.00655	APOB	exonic SNV	missense
exm175929	rs12713844	2	21238413	[G/C]	0.009825	APOB	exonic SNV	missense
exm2275567	rs12714097	2	21245889	[A/G]	0.002183	APOB	exonic SNV	missense
exm175990	rs12714192	2	21249682	[T/G]	0.002193	APOB	exonic SNV	missense
exm176020	rs13306194	2	21252534	[A/G]	0.001092	APOB	exonic SNV	missense
exm176054	rs199937544	2	21256381	[T/C]	0.001092	APOB	exonic SNV	missense
exm176074	rs72653059	2	21260058	[T/C]	0.002183	APOB	exonic SNV	missense
exm176087	rs6752026	2	21260934	[A/G]	0.002183	APOB	exonic SNV	missense
exm1479346	rs769452	19	45411110	[T/C]	0.003275	APOE	exonic SNV	missense
exm1479364	rs769455	19	45412040	[T/C]	0.001092	APOE	exonic SNV	missense
exm612700	rs28362692	7	30951658	[T/C]	0.02511	AQP1	exonic SNV	missense
exm612713	rs35804488	7	30951843	[A/G]	0.001092	AQP1	exonic SNV	missense
exm612714	rs147400857	7	30951844	[T/G]	0.001092	AQP1	exonic SNV	missense
exm612728	rs28362731	7	30961790	[A/G]	0.04148	AQP1	exonic SNV	missense
exm991192	rs185375677	12	27521258	[A/G]	0.003275	ARNTL2	exonic SNV	missense
exm991196	rs71541524	12	27523100	[T/C]	0.004367	ARNTL2	exonic SNV	missense
exm991217	rs71541528	12	27540204	[A/G]	0.04258	ARNTL2	exonic SNV	missense
exm991225	rs1037921	12	27553566	[A/G]	0.04476	ARNTL2	exonic SNV	missense
exm991229	rs147385471	12	27553662	[T/C]	0.003275	ARNTL2	exonic SNV	missense
exm991241	rs35878285	12	27556389	[A/G]	0.004367	ARNTL2	exonic SNV	missense
exm1310862	rs16967895	17	31351014	[T/C]	0.003275	ASIC2	exonic SNV	missense
exm1310890	rs115026436	17	31618510	[T/C]	0.001092	ASIC2	exonic SNV	missense
exm672090	rs62001892	7	150746189	[A/C]	0.008734	ASIC3	exonic SNV	missense
exm2245269	rs1864545	7	150747341	[A/G]	0.001092	ASIC3	exonic SNV	missense
exm672164	rs145339468	7	150749289	[T/C]	0.001092	ASIC3	exonic SNV	stopgain
exm269114	rs115032706	2	220379175	[T/C]	0.00655	ASIC4	exonic SNV	missense
exm788647	rs74923032	9	133355180	[A/G]	0.001096	ASS1	exonic SNV	missense
exm788652	rs192838388	9	133355785	[A/G]	0.001092	ASS1	exonic SNV	missense
exm788656	rs121908645	9	133355833	[T/C]	0.001092	ASS1	exonic SNV	stopgain
exm828725	rs111699024	10	69991242	[T/C]	0.002183	ATOH7	exonic SNV	missense
exm87099	rs77217304	1	116937809	[A/G]	0.02954	ATP1A1	exonic SNV	missense
exm115300	rs144106169	1	160091016	[A/G]	0.001092	ATP1A2	exonic SNV	missense
exm115351	rs142348542	1	160099904	[A/G]	0.001092	ATP1A2	exonic SNV	missense
exm115432	rs7549352	1	160123000	[A/G]	0.002183	ATP1A4	exonic SNV	missense
exm115447	rs61734683	1	160125871	[A/G]	0.001092	ATP1A4	exonic SNV	missense
exm115463	rs151137285	1	160129260	[A/G]	0.001092	ATP1A4	exonic SNV	missense
exm115475	rs144463520	1	160134012	[T/C]	0.001092	ATP1A4	exonic SNV	missense
exm115478	rs139847892	1	160134114	[T/C]	0.002183	ATP1A4	exonic SNV	missense
exm115519	rs147697970	1	160141161	[A/G]	0.004367	ATP1A4	exonic SNV	missense
exm115531	rs142338502	1	160141491	[T/C]	0.002183	ATP1A4	exonic SNV	missense
exm115547	rs144428770	1	160143962	[G/C]	0.001092	ATP1A4	exonic SNV	missense
exm115552	rs138546868	1	160144396	[A/G]	0.002183	ATP1A4	exonic SNV	missense
exm115598	rs114357990	1	160156133	[T/C]	0.002183	ATP1A4	exonic SNV	missense
var_1_160156466	rs754461897	1	160156467	[I/D]	0.001092	ATP1A4	indel	frameshift
exm1082211	rs75187049	13	114303822	[A/G]	0.002183	ATP4B	exonic SNV	missense
exm1082245	rs151052185	13	114307693	[T/C]	0.001092	ATP4B	exonic SNV	missense
exm1082260	rs142885298	13	114309237	[T/C]	0.005459	ATP4B	exonic SNV	missense
exm1069813	rs60986317	13	52508989	[A/G]	0.002183	ATP7B	exonic SNV	missense
exm1069854	rs7334118	13	52513266	[T/C]	0.00655	ATP7B	exonic SNV	missense
exm1069873	rs146623472	13	52516566	[A/G]	0.001092	ATP7B	exonic SNV	missense
exm1069883	rs76151636	13	52518281	[T/G]	0.001092	ATP7B	exonic SNV	missense
variant.29625	.	13	52518382	[T/C]	0.001092	ATP7B	exonic SNV	missense
variant.29634	.	13	52523859	[A/G]	0.001092	ATP7B	exonic SNV	missense
exm1069923	rs191312027	13	52524268	[T/C]	0.002183	ATP7B	exonic SNV	missense
exm1069950	rs72552259	13	52534410	[T/C]	0.001092	ATP7B	exonic SNV	missense
exm1069956	rs186924074	13	52535997	[A/G]	0.004376	ATP7B	exonic SNV	missense
newrs186924074	rs186924074	13	52535997	[A/G]	0.004367	ATP7B	exonic SNV	missense
exm1069992	rs145173864	13	52544880	[A/G]	0.001092	ATP7B	exonic SNV	missense
exm1018694	rs113578517	12	63543693	[T/G]	0.009825	AVPR1A	exonic SNV	missense
exm1018733	rs2228154	12	63544601	[T/C]	0.001092	AVPR1A	exonic SNV	missense
exm143099	rs149784666	1	206224804	[T/A]	0.003275	AVPR1B	exonic SNV	missense
exm1664727	rs5196	23	153170618	[T/A]	0.00159	AVPR2	exonic SNV	missense
exm1664746	rs201053959	23	153171277	[A/G]	0.00159	AVPR2	exonic SNV	missense
exm1664748	rs5200	23	153171400	[T/C]	0.00159	AVPR2	exonic SNV	missense
exm696202	rs61731142	8	38034460	[A/G]	0.001092	BAG4	exonic SNV	missense
exm696217	rs150045830	8	38065246	[G/C]	0.004367	BAG4	exonic SNV	missense
exm696223	rs202100571	8	38066622	[T/C]	0.001092	BAG4	exonic SNV	missense
exm1242225	rs4784677	16	56548501	[T/C]	0.01419	BBS2	exonic SNV	missense
exm1125653	rs143823168	14	96730590	[G/C]	0.002188	BDKRB1	exonic SNV	missense
exm1125663	rs45528332	14	96730740	[A/G]	0.01094	BDKRB1	exonic SNV	missense
exm1125598	rs144659195	14	96707675	[A/G]	0.001092	BDKRB2	exonic SNV	missense
exm950847	rs61754131	11	102248406	[A/G]	0.001092	BIRC2	exonic SNV	missense
exm950740	rs150502736	11	102195962	[A/G]	0.001092	BIRC3	exonic SNV	missense
variant.20844	rs370181398	11	102198781	[A/G]	0.001092	BIRC3	splicing	splice-3
exm258034	rs2228545	2	203420712	[A/G]	0.03384	BMPR2	exonic SNV	missense
exm1326514	rs1799967	17	41222975	[T/C]	0.02074	BRCA1	exonic SNV	missense
exm1326534	rs1800744	17	41226488	[A/C]	0.002188	BRCA1	exonic SNV	missense
exm1326554	rs28897689	17	41243509	[T/C]	0.002183	BRCA1	exonic SNV	missense
exm1326600	rs4986852	17	41244429	[T/C]	0.02838	BRCA1	exonic SNV	missense
newrs28897683	rs28897683	17	41245071	[T/G]	0.002183	BRCA1	exonic SNV	missense
exm1326652	rs56012641	17	41245900	[T/G]	0.005459	BRCA1	exonic SNV	missense
exm1326662	rs28897676	17	41246062	[A/G]	0.001092	BRCA1	exonic SNV	missense
exm1326663	rs55906931	17	41246092	[A/G]	0.005459	BRCA1	exonic SNV	missense
exm1326698	rs28897675	17	41246812	[A/C]	0.001092	BRCA1	exonic SNV	missense
exm1326710	rs56187033	17	41251803	[T/C]	0.005459	BRCA1	exonic SNV	missense
exm182427	rs144572761	2	28117455	[C/G]	0.005482	BRE	exonic SNV	missense
exm182481	rs148732163	2	28561330	[A/G]	0.001092	BRE	exonic SNV	missense
exm1659263	rs188910675	23	135570316	[A/T]	0.004769	BRS3	exonic SNV	missense
exm850632	rs200759313	10	103292740	[A/G]	0.001094	BTRC	exonic SNV	missense
exm981404	rs56136109	12	8211784	[A/G]	0.03821	C3AR1	exonic SNV	missense
exm793633	rs138285862	9	136333128	[A/G]	0.001092	CACFD1	exonic SNV	missense
exm1432879	rs147221323	19	13318811	[T/C]	0.04039	CACNA1A	exonic	synonymous, missense
exm1432906	rs16050	19	13320274	[A/G]	0.001092	CACNA1A	exonic	synonymous, missense
exm1433042	rs16024	19	13409407	[T/C]	0.007642	CACNA1A	exonic SNV	missense
exm1433071	rs16019	19	13411451	[T/G]	0.0131	CACNA1A	exonic SNV	missense
exm1433108	rs41276886	19	13428124	[T/C]	0.001092	CACNA1A	exonic SNV	missense
exm804488	rs139719558	9	140772613	[C/G]	0.01201	CACNA1B	exonic SNV	missense
chr9_140865971	rs78326958	9	140865971	[A/C]	0.008734	CACNA1B	exonic	stopgain
exm804761	rs200034261	9	141015296	[T/C]	0.001092	CACNA1B	exonic SNV	missense
exm804779	rs79400016	9	141016155	[C/G]	0.001092	CACNA1B	exonic SNV	missense
exm974376	rs201756421	12	2595423	[T/C]	0.002183	CACNA1C	exonic SNV	missense
exm974403	rs121912775	12	2659186	[A/G]	0.001092	CACNA1C	exonic SNV	missense
exm974443	rs112532048	12	2694651	[T/C]	0.002183	CACNA1C	exonic SNV	missense
exm974594	rs112414325	12	2797746	[A/G]	0.004367	CACNA1C	exonic SNV	missense
exm974616	rs201090446	12	2800220	[A/G]	0.001092	CACNA1C	exonic SNV	missense
exm324061	rs200382504	3	53796059	[T/C]	0.001092	CACNA1D	exonic SNV	missense
exm324066	rs72556360	3	53804021	[T/C]	0.001092	CACNA1D	exonic SNV	missense
exm128789	rs74127835	1	181702689	[T/C]	0.001092	CACNA1E	exonic SNV	missense
exm128904	rs201622587	1	181765920	[G/C]	0.001092	CACNA1E	exonic SNV	missense
exm128913	rs2480373	1	181767498	[A/G]	0.002183	CACNA1E	exonic SNV	missense
exm128929	rs201030442	1	181767653	[A/G]	0.001092	CACNA1E	exonic SNV	missense
exm128935	rs200469194	1	181767860	[A/G]	0.001092	CACNA1E	exonic SNV	missense
exm1638797	rs147329320	23	49065050	[T/C]	0.00318	CACNA1F	exonic SNV	missense
exm1638887	rs141159097	23	49079179	[T/G]	0.00318	CACNA1F	exonic SNV	missense
exm1336788	rs201875227	17	48650063	[A/G]	0.002183	CACNA1G	exonic SNV	missense
exm1336800	rs116920450	17	48653130	[A/G]	0.007642	CACNA1G	exonic SNV	missense
exm1336890	rs58240016	17	48676825	[A/G]	0.001092	CACNA1G	exonic SNV	missense
exm1336896	rs199761120	17	48677099	[G/C]	0.002183	CACNA1G	exonic SNV	missense
exm1336909	rs150972562	17	48678100	[A/G]	0.002183	CACNA1G	exonic SNV	missense
exm1337016	rs201079826	17	48701789	[T/C]	0.001092	CACNA1G	exonic SNV	missense
exm1337019	rs8066269	17	48701813	[T/G]	0.001092	CACNA1G	exonic SNV	missense
exm1337044	rs60940191	17	48703943	[A/G]	0.001092	CACNA1G	exonic SNV	missense
exm1200204	rs59084089	16	1248684	[T/G]	0.001092	CACNA1H	exonic SNV	missense
exm1200214	rs200520956	16	1250261	[A/C]	0.001092	CACNA1H	exonic SNV	missense
exm1200233	rs59650398	16	1250446	[A/G]	0.01747	CACNA1H	exonic SNV	missense
exm1200283	rs60414549	16	1251963	[T/C]	0.001092	CACNA1H	exonic SNV	missense
exm1200310	rs60734921	16	1252303	[T/C]	0.002183	CACNA1H	exonic SNV	missense
exm1200360	rs28365117	16	1254361	[A/T]	0.003275	CACNA1H	exonic SNV	missense
exm1200433	rs59529743	16	1258189	[A/G]	0.002183	CACNA1H	exonic SNV	missense
exm1200437	rs200832286	16	1258220	[T/C]	0.001092	CACNA1H	exonic SNV	missense
exm1200473	rs200228767	16	1260082	[T/G]	0.002183	CACNA1H	exonic SNV	missense
chr16_1261258	rs60275734	16	1261258	[A/C]	0.01201	CACNA1H	exonic	stopgain
exm1200574	rs59286323	16	1263819	[T/C]	0.002183	CACNA1H	exonic SNV	missense
exm1200588	rs148651456	16	1265315	[A/G]	0.008734	CACNA1H	exonic SNV	missense
exm1610252	rs59986512	22	40037051	[A/G]	0.002183	CACNA1I	exonic SNV	missense
exm1610273	rs57732048	22	40043877	[A/C]	0.009825	CACNA1I	exonic SNV	missense
exm1610358	rs58500586	22	40059828	[G/C]	0.008734	CACNA1I	exonic SNV	missense
exm1610391	rs59154418	22	40068267	[T/G]	0.001092	CACNA1I	exonic SNV	missense
exm1610417	rs56656729	22	40075733	[A/C]	0.01201	CACNA1I	exonic SNV	missense
exm1610435	rs58055559	22	40078571	[T/C]	0.002183	CACNA1I	exonic SNV	missense
exm136174	rs72749169	1	201009011	[T/C]	0.003282	CACNA1S	exonic SNV	missense
exm136179	rs149547196	1	201009066	[A/G]	0.004367	CACNA1S	exonic SNV	missense
exm136194	rs146696748	1	201012449	[A/T]	0.001092	CACNA1S	exonic SNV	missense
exm136205	rs146885451	1	201012541	[A/T]	0.001092	CACNA1S	exonic SNV	missense
exm136256	rs145910245	1	201020165	[A/T]	0.001092	CACNA1S	exonic SNV	missense
exm136285	rs148870919	1	201023671	[T/C]	0.001092	CACNA1S	exonic SNV	missense
exm136400	rs142356235	1	201046058	[T/C]	0.008734	CACNA1S	exonic SNV	missense
exm136451	rs148770452	1	201054144	[A/T]	0.001092	CACNA1S	exonic SNV	missense
exm136477	rs35534614	1	201058513	[T/C]	0.01419	CACNA1S	exonic SNV	missense
exm136509	rs140330831	1	201063146	[T/C]	0.001092	CACNA1S	exonic SNV	missense
exm136514	rs12406479	1	201079344	[C/G]	0.03821	CACNA1S	exonic SNV	missense
exm630036	rs35131433	7	81588616	[T/G]	0.001092	CACNA2D1	exonic SNV	missense
exm630078	rs78086631	7	81601108	[T/C]	0.004367	CACNA2D1	exonic SNV	missense
exm318325	rs149979955	3	50513553	[T/C]	0.003275	CACNA2D2	exonic SNV	missense
exm318332	rs41291734	3	50513613	[T/C]	0.0131	CACNA2D2	exonic SNV	missense
exm324534	rs201056137	3	54905597	[A/G]	0.002183	CACNA2D3	exonic SNV	missense
exm324557	rs112362995	3	54925426	[T/C]	0.005459	CACNA2D3	exonic SNV	missense
exm324565	rs41277457	3	54933872	[A/G]	0.002183	CACNA2D3	exonic SNV	missense
exm324652	rs142687394	3	55043415	[T/G]	0.002183	CACNA2D3	exonic SNV	missense
exm973936	rs145150489	12	1902879	[A/G]	0.004376	CACNA2D4	exonic SNV	missense
exm973955	rs61741336	12	1906632	[A/G]	0.008734	CACNA2D4	exonic SNV	missense
exm973959	rs55971855	12	1908849	[A/G]	0.01419	CACNA2D4	exonic SNV	missense
chr12_1909169	rs558680428	12	1909169	[A/C]	0.002188	CACNA2D4	exonic SNV	missense
exm973969	rs201325274	12	1909582	[A/G]	0.003275	CACNA2D4	exonic SNV	missense
exm973978	rs62621429	12	1910786	[T/C]	0.0393	CACNA2D4	exonic SNV	missense
exm974117	rs151121191	12	1965235	[A/G]	0.001092	CACNA2D4	exonic SNV	missense
exm974119	rs115228472	12	1965243	[T/C]	0.003275	CACNA2D4	exonic SNV	missense
exm974145	rs199622453	12	1988133	[A/G]	0.001101	CACNA2D4	exonic SNV	missense
exm974157	rs77736644	12	1989025	[T/C]	0.001092	CACNA2D4	exonic SNV	missense
exm1316216	rs199798694	17	37331645	[A/C]	0.004367	CACNB1	exonic SNV	missense
exm1316258	rs141322943	17	37342289	[T/C]	0.002183	CACNB1	exonic SNV	missense
exm813137	rs149253719	10	18795447	[C/G]	0.01092	CACNB2	exonic SNV	missense
variant.11825	rs199539261	10	18803444	[T/G]	0.001092	CACNB2	exonic SNV	missense
exm813226	rs77141223	10	18828645	[T/C]	0.001092	CACNB2	exonic SNV	missense
exm1347367	rs200166315	17	65040805	[A/G]	0.001092	CACNG1	exonic SNV	missense
exm1347418	rs148226819	17	65052335	[G/C]	0.001092	CACNG1	exonic SNV	missense
exm1604766	rs139052540	22	36960730	[T/C]	0.002183	CACNG2	exonic SNV	missense
exm1347324	rs35104874	17	65020996	[A/G]	0.001092	CACNG4	exonic SNV	missense
exm1502653	rs78495589	19	54501540	[T/C]	0.001092	CACNG6	exonic SNV	missense
exm1406588	rs117491710	19	3624140	[T/C]	0.01201	CACTIN	exonic SNV	missense
exm892467	rs148654592	11	14989392	[A/G]	0.001092	CALCA	exonic SNV	missense
exm892480	rs5241	11	14990543	[T/G]	0.003275	CALCA	exonic SNV	missense
rs5241	rs5241	11	14990543	[T/G]	0.003275	CALCA	exonic SNV	missense
exm892495	rs34587547	11	14992735	[G/C]	0.001092	CALCA	exonic SNV	missense
exm634820	rs147503225	7	93055724	[T/C]	0.001092	CALCR	exonic SNV	missense
exm634872	rs143764918	7	93090257	[T/C]	0.002183	CALCR	exonic SNV	missense
exm634875	rs142016257	7	93098070	[T/C]	0.002183	CALCR	exonic SNV	missense
exm251826	rs13391909	2	188250275	[T/A]	0.002183	CALCRL	exonic SNV	missense
exm1363468	rs143747620	17	78156474	[T/G]	0.001092	CARD14	exonic SNV	missense
exm1363479	rs146214639	17	78157811	[T/G]	0.001092	CARD14	exonic SNV	missense
exm1363487	rs200790561	17	78157951	[A/G]	0.003275	CARD14	exonic SNV	missense
exm1363510	rs139466192	17	78163589	[T/C]	0.003275	CARD14	exonic SNV	missense
exm1363527	rs141698692	17	78165123	[T/C]	0.001092	CARD14	exonic SNV	missense
exm1363541	rs61751629	17	78166326	[A/G]	0.04367	CARD14	exonic SNV	missense
exm1363562	rs61751630	17	78169374	[T/C]	0.01638	CARD14	exonic SNV	missense
exm1363617	rs117918077	17	78176044	[T/C]	0.01856	CARD14	exonic SNV	missense
exm1363636	rs34822755	17	78177668	[A/G]	0.001092	CARD14	exonic SNV	missense
exm1363698	rs34850974	17	78182014	[A/G]	0.002183	CARD14	exonic SNV	missense
exm1363700	rs144285237	17	78182048	[C/G]	0.003275	CARD14	exonic SNV	missense
exm459792	rs77879475	5	71015214	[A/G]	0.003282	CARTPT	exonic SNV	missense
exm459801	rs121909065	5	71015730	[G/C]	0.001092	CARTPT	exonic SNV	missense
exm459802	rs78242624	5	71015744	[G/C]	0.001092	CARTPT	exonic SNV	missense
exm436491	rs147767351	4	185550431	[A/G]	0.001092	CASP3	exonic SNV	missense
exm436514	rs146285839	4	185553427	[T/C]	0.001092	CASP3	exonic SNV	missense
exm436521	rs35578277	4	185556561	[T/C]	0.002183	CASP3	exonic SNV	missense
exm256865	rs149933993	2	202137381	[A/G]	0.001092	CASP8	exonic SNV	missense
exm256876	rs35976359	2	202139671	[A/T]	0.001092	CASP8	exonic SNV	missense
exm256884	rs146286958	2	202149628	[A/G]	0.001092	CASP8	exonic SNV	missense
exm86843	rs146664754	1	116275561	[G/C]	0.003275	CASQ2	exonic SNV	missense
exm86859	rs10801999	1	116310937	[T/C]	0.001092	CASQ2	exonic SNV	missense
exm478806	rs114447625	5	134332143	[A/G]	0.01965	CATSPER3	exonic SNV	missense
exm478811	rs139800400	5	134343662	[A/G]	0.00655	CATSPER3	exonic SNV	missense
exm478817	rs3896260	5	134343766	[T/G]	0.00655	CATSPER3	exonic SNV	missense
exm478832	rs72800379	5	134345062	[A/G]	0.001092	CATSPER3	exonic SNV	missense
exm478837	rs142494932	5	134345125	[A/G]	0.002183	CATSPER3	exonic SNV	missense
exm651821	rs140936491	7	116199252	[A/G]	0.001092	CAV1	exonic SNV	missense
exm651822	rs150368249	7	116199267	[A/G]	0.001092	CAV1	exonic SNV	missense
exm688682	rs143895597	8	22471792	[A/G]	0.009825	CCAR2	exonic SNV	missense
exm688726	rs147092133	8	22473222	[T/G]	0.004367	CCAR2	exonic SNV	missense
exm688808	rs143546190	8	22476708	[T/C]	0.001092	CCAR2	exonic SNV	missense
exm418307	rs146979519	4	110603744	[T/C]	0.001092	CCDC109B	exonic SNV	missense
exm2063707	rs140165515	4	110605702	[A/C]	0.004367	CCDC109B	exonic SNV	missense
exm418322	rs1053680	4	110605749	[A/G]	0.003275	CCDC109B	exonic SNV	missense
exm418323	rs79405119	4	110605767	[A/G]	0.001092	CCDC109B	exonic SNV	missense
exm1310980	rs34262946	17	32614672	[A/C]	0.002183	CCL11	exonic SNV	missense
exm1313379	rs139591348	17	34310899	[T/C]	0.002183	CCL14	exonic SNV	missense
exm1313395	rs75238886	17	34313612	[A/G]	0.0131	CCL14	exonic SNV	missense
exm1313410	rs148926598	17	34325326	[T/G]	0.001092	CCL15	exonic SNV	missense
exm1313412	rs143211795	17	34325341	[T/A]	0.003275	CCL15	exonic SNV	missense
exm1313413	rs199793364	17	34325346	[A/G]	0.001092	CCL15	exonic SNV	missense
exm1313420	rs854625	17	34328461	[A/G]	0.0262	CCL15	exonic SNV	missense
exm1243674	rs34379253	16	57449687	[A/G]	0.03057	CCL17	exonic SNV	missense
exm1243549	rs4359426	16	57392733	[A/C]	0.03166	CCL22	exonic SNV	missense
exm1243565	rs41398344	16	57394393	[T/C]	0.004367	CCL22	exonic SNV	missense
exm1243575	rs147844594	16	57394457	[T/C]	0.005459	CCL22	exonic SNV	missense
exm1313429	rs80219613	17	34340325	[T/C]	0.01638	CCL23	exonic SNV	missense
exm627815	rs11465293	7	75442723	[A/G]	0.03384	CCL24	exonic SNV	missense
exm1417871	rs143413416	19	8121092	[T/C]	0.001094	CCL25	exonic SNV	missense
exm627784	rs41463245	7	75401263	[T/C]	0.00655	CCL26	exonic SNV	stopgain
exm1313501	rs143966312	17	34431360	[T/C]	0.001092	CCL4	exonic SNV	missense
exm1310989	rs35401229	17	32646561	[T/C]	0.001092	CCL8	exonic SNV	missense
exm1310997	rs34202026	17	32647357	[T/A]	0.008734	CCL8	exonic SNV	missense
exm1311010	rs117180331	17	32647891	[A/C]	0.01201	CCL8	exonic SNV	missense
exm977490	rs144240256	12	6560460	[A/G]	0.001092	CD27	exonic SNV	missense
exm977491	rs2532502	12	6560473	[A/G]	0.02293	CD27	exonic SNV	missense
exm145213	rs148688256	1	208072436	[A/G]	0.001092	CD34	exonic SNV	missense
exm145219	rs35359362	1	208073205	[A/C]	0.009847	CD34	exonic SNV	missense
exm390864	rs138866692	4	15826583	[T/C]	0.001092	CD38	exonic SNV	missense
exm1546491	rs11569321	20	44751363	[T/C]	0.001092	CD40	exonic SNV	missense
exm1546509	rs7273698	20	44756823	[T/C]	0.001092	CD40	exonic SNV	missense
exm1659397	rs148594123	23	135741443	[A/G]	0.006359	CD40LG	exonic SNV	missense
exm87191	rs17426456	1	117113552	[T/C]	0.002183	CD58	exonic SNV	missense
exm985938	rs142833529	12	12871129	[T/C]	0.001092	CDKN1B	exonic SNV	missense
exm985942	rs137985549	12	12871170	[A/C]	0.002188	CDKN1B	exonic SNV	missense
exm702674	rs41272435	8	61654298	[A/T]	0.01747	CHD7	exonic SNV	missense
exm702723	rs71640285	8	61655388	[T/C]	0.002188	CHD7	exonic SNV	missense
exm702764	rs141947938	8	61707678	[A/G]	0.001092	CHD7	exonic SNV	missense
exm702868	rs201423234	8	61764760	[A/G]	0.001092	CHD7	exonic SNV	missense
exm702890	rs61753399	8	61765762	[A/G]	0.001092	CHD7	exonic SNV	missense
exm702910	rs139876661	8	61768682	[A/G]	0.001092	CHD7	exonic SNV	missense
exm702929	rs192129249	8	61769418	[A/C]	0.001092	CHD7	exonic SNV	missense
exm1122707	rs77938104	14	93396098	[A/G]	0.003275	CHGA	exonic SNV	missense
exm1122713	rs9658654	14	93397765	[A/G]	0.001094	CHGA	exonic SNV	missense
exm1122726	rs9658662	14	93398717	[T/C]	0.001092	CHGA	exonic SNV	missense
exm1122731	rs9658664	14	93398849	[A/G]	0.01856	CHGA	exonic SNV	missense
exm1122740	rs9658667	14	93399050	[A/G]	0.03057	CHGA	exonic SNV	missense
exm139538	rs201313181	1	203148620	[G/C]	0.001092	CHI3L1	exonic SNV	missense
exm243267	rs61737716	2	175613317	[A/C]	0.001092	CHRNA1	exonic SNV	missense
exm243272	rs149292107	2	175613411	[A/G]	0.001092	CHRNA1	exonic SNV	missense
newrs142593287	rs746673907	2	175622673	[A/C]	0.001094	CHRNA1	splicing	splice-5
exm879891	rs140488178	11	3687471	[A/G]	0.001092	CHRNA10	exonic SNV	missense
exm879952	rs146995467	11	3690432	[T/C]	0.001092	CHRNA10	exonic SNV	missense
exm879962	rs55719530	11	3690558	[T/G]	0.02402	CHRNA10	exonic SNV	missense
exm691761	rs56344740	8	27320526	[T/G]	0.003275	CHRNA2	exonic SNV	missense
exm691762	rs141072985	8	27320528	[T/C]	0.001092	CHRNA2	exonic SNV	missense
exm1180656	rs72650603	15	78894335	[A/G]	0.002183	CHRNA3	exonic SNV	missense
exm1180688	rs8192475	15	78911230	[T/C]	0.02293	CHRNA3	exonic SNV	missense
exm1558742	rs142260793	20	61981730	[A/G]	0.001094	CHRNA4	exonic SNV	missense
exm1558794	rs146651027	20	61987436	[C/G]	0.001092	CHRNA4	exonic SNV	missense
exm1180560	rs2229961	15	78880752	[A/G]	0.01965	CHRNA5	exonic SNV	missense
exm1180594	rs79109919	15	78882821	[A/T]	0.002183	CHRNA5	exonic SNV	missense
exm698975	rs55662044	8	42608381	[T/C]	0.002183	CHRNA6	exonic SNV	missense
exm699040	rs199661937	8	42620347	[T/C]	0.001092	CHRNA6	exonic SNV	missense
exm396164	rs56210055	4	40356031	[A/G]	0.002183	CHRNA9	exonic SNV	missense
exm396171	rs138544578	4	40356097	[T/C]	0.001092	CHRNA9	exonic SNV	missense
exm396183	rs55962300	4	40356292	[T/C]	0.002183	CHRNA9	exonic SNV	missense
exm1287497	rs149433073	17	7350248	[A/G]	0.002183	CHRNB1	exonic SNV	missense
exm1287519	rs200962487	17	7352011	[T/C]	0.001092	CHRNB1	exonic SNV	missense
exm1287544	rs76927517	17	7359154	[T/C]	0.001094	CHRNB1	exonic SNV	missense
exm698957	rs56198260	8	42587552	[A/G]	0.005459	CHRNB3	exonic SNV	missense
exm1180709	rs61737502	15	78917573	[T/C]	0.001092	CHRNB4	exonic SNV	missense
exm1180714	rs56317523	15	78921343	[A/G]	0.001092	CHRNB4	exonic SNV	missense
exm1180721	rs61737499	15	78921523	[A/G]	0.001092	CHRNB4	exonic SNV	missense
exm1180766	rs56218866	15	78922229	[T/C]	0.01201	CHRNB4	exonic SNV	missense
exm1180768	rs56095004	15	78922240	[T/C]	0.007659	CHRNB4	exonic SNV	missense
exm1180778	rs12914008	15	78923505	[A/G]	0.02183	CHRNB4	exonic SNV	missense
exm275493	rs147919651	2	233393033	[A/G]	0.002183	CHRND	exonic SNV	missense
exm275512	rs148869069	2	233394757	[A/G]	0.001092	CHRND	exonic SNV	missense
exm275524	rs139722128	2	233396134	[A/G]	0.001092	CHRND	exonic SNV	missense
exm275527	rs142063328	2	233396160	[T/C]	0.001092	CHRND	exonic SNV	missense
exm275536	rs2229194	2	233398698	[T/C]	0.002188	CHRND	exonic SNV	missense
exm275556	rs148939701	2	233399868	[A/G]	0.002183	CHRND	exonic SNV	missense
exm1281933	rs139171143	17	4802111	[C/G]	0.00655	CHRNE	exonic SNV	missense
exm1281987	rs201463598	17	4804290	[A/G]	0.001092	CHRNE	exonic SNV	missense
exm1282028	rs4790235	17	4806052	[A/C]	0.007642	CHRNE	exonic SNV	missense
exm275575	rs148468628	2	233404771	[A/G]	0.002183	CHRNG	exonic SNV	missense
exm275607	rs2289080	2	233406178	[A/G]	0.009825	CHRNG	exonic SNV	missense
exm275628	rs17838626	2	233407701	[T/G]	0.001092	CHRNG	exonic SNV	missense
exm275678	rs143800157	2	233410253	[A/G]	0.001092	CHRNG	exonic SNV	missense
exm275683	rs71421651	2	233410388	[T/C]	0.01204	CHRNG	exonic SNV	missense
exm849061	rs2230803	10	101980355	[A/G]	0.004376	CHUK	exonic SNV	missense
exm849066	rs34427437	10	101981878	[T/A]	0.003275	CHUK	exonic SNV	missense
exm94294	rs138047846	1	150255718	[T/C]	0.002188	CIART	exonic SNV	missense
exm94305	rs143005306	1	150255967	[T/C]	0.002183	CIART	exonic SNV	missense
exm94326	rs139391722	1	150259350	[A/C]	0.001092	CIART	exonic SNV	missense
exm1189336	rs78054010	15	90784165	[A/G]	0.002183	CIB1_GDPGP1	exonic SNV	missense
exm1189347	rs74037072	15	90784342	[A/G]	0.003275	CIB1_GDPGP1	exonic SNV	missense
exm1189350	rs79056745	15	90784376	[A/G]	0.002183	CIB1_GDPGP1	exonic SNV	missense
exm1189371	rs144466387	15	90784632	[T/G]	0.001096	CIB1_GDPGP1	exonic SNV	missense
exm1189387	rs75296384	15	90784862	[A/G]	0.004367	CIB1_GDPGP1	exonic SNV	missense
exm1189389	rs142135462	15	90784919	[A/G]	0.002183	CIB1_GDPGP1	exonic SNV	missense
exm2241120	rs539427253	4	56309862	[T/A]	0.001092	CLOCK	exonic SNV	missense
exm400323	rs6855837	4	56319244	[T/G]	0.005459	CLOCK	exonic SNV	missense
exm400335	rs34897046	4	56325365	[C/G]	0.02735	CLOCK	exonic SNV	missense
exm565142	rs78783387	6	88853738	[T/G]	0.001092	CNR1	exonic SNV	missense
exm31650	rs41311993	1	24201711	[T/G]	0.009825	CNR2	exonic SNV	missense
exm31665	rs61996280	1	24201911	[T/C]	0.002183	CNR2	exonic SNV	missense
exm1335385	rs147266928	17	48263206	[T/C]	0.002183	COL1A1	exonic SNV	missense
exm1335395	rs147936946	17	48263369	[T/C]	0.001092	COL1A1	exonic SNV	missense
exm1335450	rs1800215	17	48265495	[T/C]	0.007642	COL1A1	exonic SNV	missense
exm1335533	rs113950465	17	48270048	[T/C]	0.002183	COL1A1	exonic SNV	missense
exm1335620	rs72667032	17	48275339	[C/G]	0.001092	COL1A1	exonic SNV	missense
exm635044	rs368468	7	94038649	[A/G]	0.003275	COL1A2	exonic SNV	missense
exm635132	rs72658163	7	94049588	[A/G]	0.001092	COL1A2	exonic SNV	missense
exm635134	rs189374343	7	94049737	[A/G]	0.003275	COL1A2	exonic SNV	missense
exm635226	rs73428220	7	94057692	[A/G]	0.001094	COL1A2	exonic SNV	missense
exm272005	rs115324397	2	228110691	[A/C]	0.004367	COL4A3	exonic SNV	missense
exm272046	rs80109666	2	228118867	[A/G]	0.004367	COL4A3	exonic SNV	missense
exm272127	rs56226424	2	228147093	[A/G]	0.01092	COL4A3	exonic SNV	missense
exm272153	rs55816283	2	228158021	[T/C]	0.003275	COL4A3	exonic SNV	missense
exm2004179	rs200562865	2	228162451	[A/G]	0.001092	COL4A3	exonic SNV	missense
exm272172	rs57611801	2	228163453	[A/C]	0.03166	COL4A3	exonic SNV	missense
exm272174	rs190598500	2	228163475	[A/G]	0.001092	COL4A3	exonic SNV	missense
exm272209	rs200302125	2	228172594	[T/C]	0.002183	COL4A3	exonic SNV	missense
exm272215	rs77964815	2	228173636	[A/G]	0.005459	COL4A3	exonic SNV	missense
exm272218	rs201671013	2	228173662	[T/C]	0.001092	COL4A3	exonic SNV	missense
exm272234	rs201697532	2	228176554	[T/C]	0.002188	COL4A3	exonic SNV	missense
exm900777	rs116376270	11	36298657	[T/C]	0.001092	COMMD9	exonic SNV	missense
kgp5802884	rs139227383	22	19950137	[A/G]	0.001092	COMT	exonic SNV	missense
exm397783	.	4	47602278	[A/G]	0.001092	CORIN	exonic SNV	missense
exm397815	rs140270156	4	47628422	[T/C]	0.001092	CORIN	exonic SNV	missense
exm397943	rs61758484	4	47839939	[T/C]	0.001092	CORIN	exonic SNV	missense
exm432832	rs142920534	4	166416765	[T/C]	0.002183	CPE	exonic SNV	missense
exm432834	rs141075309	4	166416806	[A/G]	0.001092	CPE	exonic SNV	missense
exm432837	rs140816537	4	166418725	[A/G]	0.001092	CPE	exonic SNV	missense
exm262010	rs114819130	2	211442212	[A/G]	0.003275	CPS1	exonic SNV	missense
exm262056	rs138254425	2	211459281	[A/C]	0.001092	CPS1	exonic SNV	missense
exm262072	rs142916171	2	211466932	[A/G]	0.001092	CPS1	exonic SNV	missense
exm262080	rs142693704	2	211469907	[T/G]	0.001092	CPS1	exonic SNV	missense
newrs147062907	rs147062907	2	211481201	[A/G]	0.001092	CPS1	exonic SNV	missense
exm262153	rs141373204	2	211521333	[A/G]	0.003275	CPS1	exonic SNV	missense
exm262165	rs140578009	2	211539650	[A/G]	0.03712	CPS1	exonic SNV	missense
exm935493	rs144866081	11	68562300	[T/C]	0.002183	CPT1A	exonic SNV	missense
exm623908	rs147755294	7	65617261	[A/G]	0.001092	CRCP	exonic SNV	missense
exm462346	rs79810800	5	76249908	[T/C]	0.001092	CRHBP	exonic SNV	missense
exm612397	rs143693159	7	30693149	[T/G]	0.001094	CRHR2	exonic SNV	missense
exm612399	rs8192492	7	30693162	[A/G]	0.001092	CRHR2	exonic SNV	stopgain
exm612430	rs8192498	7	30701812	[T/C]	0.03057	CRHR2	exonic SNV	missense
exm114381	rs77832441	1	159683814	[A/G]	0.004376	CRP	exonic SNV	missense
exm1445892	rs150056965	19	18864361	[A/G]	0.001092	CRTC1	exonic SNV	missense
exm1445914	rs138875847	19	18876306	[T/C]	0.001092	CRTC1	exonic SNV	missense
exm1369753	rs150652834	17	80203891	[T/C]	0.001092	CSNK1D	exonic SNV	missense
exm1243603	rs62037084	16	57413660	[T/C]	0.00655	CX3CL1	exonic SNV	missense
exm1243631	rs143145386	16	57416374	[G/C]	0.001092	CX3CL1	exonic SNV	missense
exm1243638	rs150690781	16	57416487	[A/G]	0.001092	CX3CL1	exonic SNV	missense
exm407040	rs11548618	4	76943947	[A/G]	0.005459	CXCL10	exonic SNV	missense
exm2274401	rs190476062	10	44871427	[T/C]	0.001092	CXCL12	exonic SNV	missense
exm1281254	rs61754551	17	4638609	[G/C]	0.001092	CXCL16	exonic SNV	missense
exm405956	rs188378669	4	74607285	[T/G]	0.001101	CXCL8	exonic SNV	missense
exm1614435	rs76458556	22	43015795	[T/C]	0.00655	CYB5R3	exonic SNV	missense
exm1614469	rs1800457	22	43024271	[G/C]	0.001092	CYB5R3	exonic SNV	missense
exm1614484	rs144467449	22	43032729	[C/G]	0.001092	CYB5R3	exonic SNV	missense
exm1268201	rs11547387	16	88713533	[T/G]	0.00655	CYBA	exonic SNV	missense
exm1068488	rs143085034	13	49281101	[T/G]	0.004367	CYSLTR2	exonic SNV	missense
exm1068492	rs147650408	13	49281222	[T/C]	0.001092	CYSLTR2	exonic SNV	missense
exm1068496	rs116932219	13	49281261	[A/G]	0.005459	CYSLTR2	exonic SNV	missense
exm1068499	rs139045217	13	49281386	[T/C]	0.002183	CYSLTR2	exonic SNV	missense
exm1068501	rs143735193	13	49281414	[A/G]	0.00655	CYSLTR2	exonic SNV	missense
exm1068506	rs41347648	13	49281554	[A/G]	0.03384	CYSLTR2	exonic SNV	missense
exm1068520	rs138722135	13	49281785	[T/A]	0.002193	CYSLTR2	exonic SNV	missense
exm1068528	rs61735167	13	49281897	[A/G]	0.001092	CYSLTR2	exonic SNV	missense
exm778493	rs191595599	9	124535478	[T/C]	0.001092	DAB2IP	exonic SNV	missense
exm778498	rs56200518	9	124535526	[T/C]	0.005459	DAB2IP	exonic SNV	missense
exm778510	rs143836788	9	124536561	[A/G]	0.005459	DAB2IP	exonic SNV	missense
exm793906	rs76856960	9	136501569	[A/G]	0.003275	DBH	exonic SNV	missense
exm793912	rs77273740	9	136501728	[T/C]	0.001094	DBH	exonic SNV	missense
exm793914	rs78445536	9	136501746	[A/G]	0.001092	DBH	exonic SNV	missense
exm793938	rs142383279	9	136507332	[A/G]	0.002183	DBH	exonic SNV	missense
exm793945	rs45465204	9	136507444	[A/G]	0.0262	DBH	exonic SNV	missense
exm793972	rs5324	9	136508658	[A/G]	0.002183	DBH	exonic SNV	missense
exm793995	rs75215331	9	136513028	[T/C]	0.002183	DBH	exonic SNV	missense
exm794029	rs41316996	9	136521654	[A/G]	0.002183	DBH	exonic SNV	missense
exm794048	rs201973877	9	136522317	[T/C]	0.002183	DBH	exonic SNV	missense
exm1487713	rs36008846	19	49140182	[T/C]	0.001092	DBP	exonic SNV	missense
exm714545	rs61682032	8	105360994	[A/C]	0.005459	DCSTAMP	exonic SNV	missense
indel.102032	rs757576720	8	105361689	[D/I]	0.001092	DCSTAMP	indel	frameshift
exm714583	rs111828504	8	105361697	[T/G]	0.001092	DCSTAMP	exonic SNV	missense
exm714601	rs62620995	8	105367264	[T/C]	0.007642	DCSTAMP	exonic SNV	missense
exm714607	rs77194116	8	105367370	[T/C]	0.002183	DCSTAMP	exonic SNV	missense
exm621342	rs11575542	7	50530987	[T/C]	0.0131	DDC	exonic SNV	missense
exm621381	rs11575376	7	50571757	[A/T]	0.001092	DDC	exonic SNV	missense
exm621389	rs6263	7	50595900	[T/C]	0.01856	DDC	exonic SNV	missense
exm621390	rs6262	7	50595920	[A/G]	0.001094	DDC	exonic SNV	missense
exm889682	rs117463710	11	9202340	[T/C]	0.001092	DENND5A	exonic SNV	missense
exm889684	rs200439974	11	9202357	[T/C]	0.002183	DENND5A	exonic SNV	missense
exm889703	rs74359608	11	9225326	[T/C]	0.002183	DENND5A	exonic SNV	missense
chr11_9229162	.	11	9229162	[A/G]	0.001094	DENND5A	exonic SNV	stopgain
exm992814	rs34129725	12	31600503	[T/C]	0.007642	DENND5B	exonic SNV	missense
exm992839	rs138735047	12	31613214	[A/G]	0.005459	DENND5B	exonic SNV	missense
exm239886	rs61995931	2	169938323	[T/C]	0.001092	DHRS9	exonic SNV	missense
exm239893	rs147905840	2	169939914	[A/G]	0.00655	DHRS9	exonic SNV	missense
kgp1065126	rs11695788	2	169952173	[C/G]	0.009825	DHRS9	exonic SNV	missense
exm945379	rs201235627	11	83585487	[A/G]	0.003275	DLG2	exonic SNV	missense
seq_chr11_83585487	rs201235627	11	83585487	[A/G]	0.003275	DLG2	exonic SNV	missense
exm945391	rs140599607	11	83673931	[A/G]	0.006579	DLG2	exonic SNV	missense
exm945446	rs201189173	11	84822734	[C/G]	0.001092	DLG2	exonic SNV	missense
chr11_84996317	rs373336609	11	84996317	[T/C]	0.002183	DLG2	exonic SNV	missense
exm596467	rs139656180	6	170594383	[T/C]	0.003275	DLL1	exonic SNV	missense
exm504494	rs74414188	5	174869327	[T/G]	0.001092	DRD1	exonic SNV	missense
exm504514	rs146816422	5	174870072	[T/C]	0.001092	DRD1	exonic SNV	missense
exm956399	rs71653614	11	113283437	[T/C]	0.002183	DRD2	exonic SNV	missense
exm339359	rs144611669	3	113850123	[T/C]	0.001092	DRD3	exonic SNV	missense
exm872145	rs200996360	11	640253	[G/C]	0.001092	DRD4	exonic SNV	missense
exm27825	rs144860890	1	21551745	[A/G]	0.002183	ECE1	exonic SNV	missense
exm27867	rs141146885	1	21564631	[T/C]	0.004376	ECE1	exonic SNV	missense
exm27870	rs145301395	1	21571570	[T/C]	0.003282	ECE1	exonic SNV	missense
exm27926	rs199521200	1	21605750	[A/C]	0.001092	ECE1	exonic SNV	missense
exm275363	rs142492002	2	233346498	[T/C]	0.004367	ECEL1	exonic SNV	missense
exm275410	rs41265123	2	233348851	[C/G]	0.04476	ECEL1	exonic SNV	missense
exm275416	rs140675806	2	233349220	[T/C]	0.001092	ECEL1	exonic SNV	missense
exm275425	rs1529874	2	233349588	[A/G]	0.003275	ECEL1	exonic SNV	missense
exm1643982	rs140642493	23	69176938	[A/G]	0.00159	EDA	exonic SNV	missense
exm1643467	rs200268345	23	65824340	[T/C]	0.00318	EDA2R	exonic SNV	missense
exm1643475	rs73221529	23	65835841	[A/G]	0.01749	EDA2R	exonic SNV	missense
exm219908	rs3827760	2	109513601	[A/G]	0.004367	EDAR	exonic SNV	missense
exm161709	rs114632254	1	236645609	[T/C]	0.0393	EDARADD	exonic SNV	missense
exm517092	rs6413478	6	12296217	[A/G]	0.001092	EDN1	exonic SNV	missense
exm517094	rs146590760	6	12296251	[C/G]	0.001092	EDN1	exonic SNV	missense
exm1553874	rs11570255	20	57875916	[A/G]	0.001092	EDN3	exonic SNV	missense
exm1073574	rs5352	13	78475230	[T/C]	0.02402	EDNRB	exonic SNV	missense
exm1073577	rs77132068	13	78477314	[A/C]	0.001092	EDNRB	exonic SNV	missense
exm1073606	rs1801710	13	78492540	[T/C]	0.002183	EDNRB	exonic SNV	missense
exm626186	rs41350445	7	73455561	[T/C]	0.001094	ELN	exonic SNV	missense
seq_chr7_73455561	rs41350445	7	73455561	[T/C]	0.001101	ELN	exonic SNV	missense
exm626210	rs145669576	7	73458241	[A/G]	0.001092	ELN	exonic SNV	missense
exm626225	rs145612009	7	73462008	[T/G]	0.002183	ELN	exonic SNV	missense
seq_chr7_73466166	.	7	73466166	[A/G]	0.001092	ELN	exonic SNV	missense
exm626302	rs41523046	7	73474308	[A/G]	0.001099	ELN	exonic SNV	missense
seq_chr7_73474308	rs41523046	7	73474308	[A/G]	0.001096	ELN	exonic SNV	missense
exm626336	rs142316834	7	73480029	[T/C]	0.002183	ELN	exonic SNV	missense
seq_chr7_73480029	rs142316834	7	73480029	[T/C]	0.001094	ELN	exonic SNV	missense
exm626350	rs41511151	7	73482987	[A/G]	0.008753	ELN	exonic SNV	missense
exm786468	rs145739062	9	131583067	[A/G]	0.001092	ENDOG	exonic SNV	missense
exm786485	rs61737988	9	131584729	[T/G]	0.003275	ENDOG	exonic SNV	missense
exm1657431	rs200194256	23	129765459	[T/C]	0.00159	ENOX2	exonic SNV	missense
exm801355	rs200961887	9	139943313	[T/C]	0.002183	ENTPD2	splicing	splice-3
exm801429	rs34618694	9	139946040	[A/G]	0.01092	ENTPD2	exonic SNV	missense
exm801438	rs147614606	9	139946769	[T/C]	0.001092	ENTPD2	exonic SNV	missense
exm1611652	rs150245975	22	41513412	[A/G]	0.001092	EP300	exonic SNV	missense
exm1611667	rs148693910	22	41513682	[A/G]	0.001092	EP300	exonic SNV	missense
exm1611670	rs142030651	22	41513727	[A/G]	0.004367	EP300	exonic SNV	missense
exm1611683	rs2230111	22	41522003	[A/G]	0.001092	EP300	exonic SNV	missense
exm1611735	rs61756764	22	41542780	[T/G]	0.002183	EP300	exonic SNV	missense
exm1611770	rs148884710	22	41546158	[A/C]	0.007642	EP300	exonic SNV	missense
exm1611925	rs1046088	22	41574383	[A/C]	0.03057	EP300	exonic SNV	missense
exm38139	rs138888144	1	29379679	[A/G]	0.009825	EPB41	exonic SNV	missense
exm38147	rs201674226	1	29385350	[A/G]	0.001092	EPB41	exonic SNV	missense
exm353004	rs56186270	3	134977949	[T/C]	0.003275	EPHB1	exonic SNV	missense
exm691870	rs139234214	8	27358495	[T/C]	0.01528	EPHX2	exonic SNV	missense
exm691871	rs72475803	8	27358496	[A/G]	0.004367	EPHX2	exonic SNV	missense
exm691878	rs17057255	8	27361241	[T/C]	0.01528	EPHX2	exonic SNV	missense
exm641893	rs62483572	7	100319633	[A/G]	0.00655	EPO	exonic SNV	missense
exm641895	rs137953994	7	100320290	[A/G]	0.005459	EPO	exonic SNV	missense
exm641900	rs11976235	7	100320381	[T/C]	0.003275	EPO	exonic SNV	missense
exm468394	rs151103435	5	96117548	[T/C]	0.001101	ERAP1	exonic SNV	missense
exm468425	rs111363347	5	96121496	[T/C]	0.005459	ERAP1	exonic SNV	missense
exm468452	rs78649652	5	96124373	[T/C]	0.005459	ERAP1	exonic SNV	missense
exm468540	rs3734016	5	96139464	[T/C]	0.03275	ERAP1	exonic SNV	missense
exm468564	rs144285538	5	96215503	[C/G]	0.003275	ERAP2	exonic SNV	missense
exm468607	rs117041256	5	96224904	[T/G]	0.00655	ERAP2	exonic SNV	missense
exm468614	rs75263594	5	96228072	[T/C]	0.04258	ERAP2	exonic SNV	missense
exm468625	rs34261036	5	96231056	[T/G]	0.008791	ERAP2	exonic SNV	missense
exm468652	rs201986447	5	96232521	[A/G]	0.001092	ERAP2	exonic SNV	missense
exm468698	rs150892504	5	96245365	[T/C]	0.004367	ERAP2	exonic SNV	missense
exm457877	rs61758158	5	65307924	[A/G]	0.006579	ERBB2IP	exonic SNV	missense
exm457949	rs16894812	5	65349382	[A/G]	0.001092	ERBB2IP	exonic SNV	missense
exm457992	rs142496054	5	65350279	[T/C]	0.01965	ERBB2IP	exonic SNV	missense
exm458001	rs3805466	5	65350481	[T/C]	0.03712	ERBB2IP	exonic SNV	missense
indel.32396	rs746965258	14	64735510	[D/I]	0.001092	ESR2	indel	splice-5
exm1107711	rs76299711	14	64749640	[T/C]	0.001092	ESR2	exonic SNV	missense
exm667911	rs151023145	7	148516722	[T/C]	0.002183	EZH2	exonic SNV	missense
exm462270	rs2243072	5	76115069	[T/C]	0.007642	F2RL1	exonic SNV	missense
exm462285	rs115885685	5	76128909	[A/G]	0.00655	F2RL1	exonic SNV	missense
exm121733	rs138877178	1	169497321	[A/T]	0.001092	F5	exonic SNV	missense
exm121746	rs6034	1	169499020	[C/G]	0.00655	F5	exonic SNV	missense
exm121773	rs139288793	1	169509698	[A/C]	0.001092	F5	exonic SNV	missense
exm121775	rs6007	1	169509739	[T/G]	0.002183	F5	exonic SNV	missense
exm121797	rs9332608	1	169510118	[A/G]	0.04705	F5	exonic SNV	missense
exm121798	rs13306334	1	169510139	[A/G]	0.01638	F5	exonic SNV	missense
exm121844	rs6005	1	169510890	[C/G]	0.001092	F5	exonic SNV	missense
exm121907	rs6031	1	169511903	[A/G]	0.002183	F5	exonic SNV	missense
exm121964	rs6020	1	169519112	[T/C]	0.01965	F5	exonic SNV	missense
exm122036	rs9332485	1	169555582	[T/C]	0.001092	F5	exonic SNV	missense
exm1081264	rs150525536	13	113768260	[A/G]	0.001092	F7	exonic SNV	missense
exm1081310	rs3093267	13	113772975	[A/G]	0.001094	F7	exonic SNV	missense
exm1081313	rs149283257	13	113772995	[A/G]	0.001092	F7	exonic SNV	missense
exm446239	rs61733811	5	16475199	[G/C]	0.003275	FAM134B	exonic SNV	missense
exm446268	rs200871433	5	16572152	[T/C]	0.001092	FAM134B	exonic SNV	missense
exm446269	rs78314670	5	16572153	[A/G]	0.003275	FAM134B	exonic SNV	missense
exm446272	rs200065908	5	16572211	[A/C]	0.001092	FAM134B	exonic SNV	missense
exm329013	rs35338153	3	68802092	[A/G]	0.001092	FAM19A4	exonic SNV	missense
exm840343	rs3218619	10	90762801	[A/G]	0.001092	FAS	exonic SNV	missense
newrs56006128	rs56006128	10	90771767	[A/G]	0.01092	FAS	exonic SNV	missense
exm124160	rs140406512	1	172629250	[A/C]	0.001092	FASLG	exonic SNV	missense
exm479182	rs141254114	5	135272512	[T/C]	0.01965	FBXL21	exonic	missense
exm479192	rs201662172	5	135273232	[T/C]	0.003275	FBXL21	exonic	missense
exm479218	rs138643043	5	135277049	[T/C]	0.001092	FBXL21	exonic	missense
1KG_5_135277240	rs201710574	5	135277241	[I/D]	0.01528	FBXL21	indel	frameshift
newrs78506343	rs78506343	4	155506863	[T/C]	0.001092	FGA	exonic SNV	missense
exm430313	rs2227434	4	155487143	[T/C]	0.005459	FGB	exonic SNV	missense
exm430320	rs148045912	4	155487701	[A/G]	0.001092	FGB	exonic SNV	missense
exm430329	rs201909029	4	155488788	[C/G]	0.001094	FGB	exonic SNV	missense
exm430340	rs6054	4	155489608	[T/C]	0.001092	FGB	exonic SNV	missense
exm696586	rs200776757	8	38275808	[A/C]	0.001092	FGFR1	exonic SNV	missense
exm2172332	rs183376882	8	38277064	[T/C]	0.001092	FGFR1	exonic SNV	missense
exm696610	rs121909633	8	38282064	[A/G]	0.001092	FGFR1	exonic SNV	missense
exm430510	rs6063	4	155530877	[T/C]	0.008734	FGG	exonic SNV	missense
exm430521	rs148685782	4	155533035	[C/G]	0.001092	FGG	exonic SNV	missense
exm430530	rs202132393	4	155533353	[T/C]	0.003275	FGG	exonic SNV	missense
exm969238	rs201118331	11	128628194	[T/G]	0.001092	FLI1	exonic SNV	missense
exm820943	rs41307500	10	43871158	[A/G]	0.01965	FXYD4	exonic SNV	missense
exm572481	rs28763975	6	111983038	[G/C]	0.01638	FYN	exonic SNV	missense
exm572524	rs62620251	6	112041068	[T/C]	0.001092	FYN	exonic SNV	missense
exm935331	rs149894151	11	68455511	[A/G]	0.002183	GAL	exonic SNV	missense
exm935334	rs145825008	11	68456346	[A/G]	0.003275	GAL	exonic SNV	missense
exm1511238	rs36004192	19	56693562	[T/G]	0.001094	GALP	exonic SNV	missense
exm1394037	rs140216881	18	74962794	[T/C]	0.001092	GALR1	exonic SNV	missense
exm1394056	rs77169818	18	74980601	[T/A]	0.02948	GALR1	exonic SNV	missense
exm1394066	rs5376	18	74980809	[A/G]	0.007642	GALR1	exonic SNV	missense
exm1394067	rs5377	18	74980833	[T/C]	0.001092	GALR1	exonic SNV	missense
exm1357231	rs139644215	17	74071221	[A/G]	0.001092	GALR2	exonic SNV	missense
exm1357238	rs146081504	17	74072826	[T/C]	0.002183	GALR2	exonic SNV	missense
exm1357253	rs61745847	17	74073094	[T/G]	0.001092	GALR2	exonic SNV	missense
exm1357267	rs8192514	17	74073386	[C/G]	0.004376	GALR2	exonic SNV	missense
exm1607363	rs200093511	22	38221122	[A/C]	0.002183	GALR3	exonic SNV	missense
exm1607377	rs75281706	22	38221461	[T/C]	0.007642	GALR3	exonic SNV	missense
exm1082550	rs113292330	13	114531587	[T/C]	0.002183	GAS6	exonic SNV	missense
exm1082602	rs145586332	13	114538515	[A/G]	0.004367	GAS6	exonic SNV	missense
exm106213	rs149171124	1	155205581	[T/C]	0.001094	GBA	exonic SNV	missense
exm106220	rs75548401	1	155206037	[A/G]	0.003282	GBA	exonic SNV	missense
exm1367736	rs1801483	17	79767715	[A/G]	0.01747	GCGR	exonic SNV	missense
exm1367773	rs138492107	17	79771503	[G/C]	0.007642	GCGR	exonic SNV	missense
exm1539415	rs4988492	20	35882698	[A/G]	0.02511	GHRH	exonic SNV	missense
exm612848	rs2228078	7	31018852	[T/C]	0.01201	GHRHR	exonic SNV	missense
exm289930	rs4684677	3	10328453	[A/T]	0.04476	GHRL	exonic SNV	missense
exm289947	rs34911341	3	10331519	[T/C]	0.005459	GHRL	exonic SNV	missense
exm289960	rs139684563	3	10334546	[T/C]	0.002183	GHRL	exonic SNV	missense
exm1036216	rs201742073	12	110370881	[T/C]	0.001092	GIT2	exonic SNV	missense
exm1036234	rs11068997	12	110383141	[A/G]	0.0262	GIT2	exonic SNV	missense
exm575544	rs138386744	6	121768717	[A/G]	0.001092	GJA1	exonic SNV	missense
exm43113	rs140949366	1	35260760	[A/G]	0.001092	GJA4	exonic SNV	missense
exm92667	rs116551187	1	147230352	[T/C]	0.001092	GJA5	exonic SNV	missense
variant.6263	rs372883419	1	147230443	[A/G]	0.001096	GJA5	exonic SNV	stopgain
exm497709	rs199561280	5	151202370	[T/C]	0.001092	GLRA1	exonic SNV	missense
exm497717	rs116474260	5	151202476	[T/C]	0.01638	GLRA1	exonic SNV	missense
exm497723	rs139213838	5	151208495	[T/C]	0.001092	GLRA1	exonic SNV	missense
exm497756	rs142888296	5	151266335	[T/C]	0.001092	GLRA1	exonic SNV	missense
exm1629078	rs200619146	23	14748509	[A/G]	0.00159	GLRA2	exonic SNV	missense
exm1650839	rs145491863	23	102962435	[T/C]	0.00159	GLRA4	exonic SNV	missense
exm1650868	rs41306269	23	102973915	[A/G]	0.008	GLRA4	exonic SNV	missense
exm1650891	rs61749967	23	102979042	[T/C]	0.00159	GLRA4	exonic SNV	missense
exm1650896	rs16984014	23	102979184	[A/G]	0.00159	GLRA4	exonic SNV	missense
exm1650897	rs182137906	23	102979187	[A/G]	0.00159	GLRA4	exonic SNV	missense
exm1650900	rs4907817	23	102979486	[T/C]	0.02862	GLRA4	exonic SNV	missense
exm431188	rs149863285	4	157999268	[A/G]	0.001092	GLRB	exonic SNV	missense
exm979059	rs140263599	12	6952237	[T/C]	0.001092	GNB3	exonic SNV	missense
exm1002019	rs144009925	12	50497834	[A/G]	0.001092	GPD1	exonic SNV	missense
exm1002029	rs2232202	12	50498475	[A/G]	0.001092	GPD1	exonic SNV	missense
exm1002040	rs34783513	12	50500080	[A/G]	0.008734	GPD1	exonic SNV	missense
exm1002054	rs2232207	12	50500678	[T/C]	0.003275	GPD1	exonic SNV	missense
exm1002066	rs147931328	12	50501452	[A/G]	0.001092	GPD1	exonic SNV	missense
exm597955	rs138657567	7	1132483	[T/G]	0.001092	GPER1	exonic SNV	missense
exm259512	rs138365581	2	207041602	[T/C]	0.005459	GPR1	exonic SNV	missense
exm259520	rs149464246	2	207041952	[A/G]	0.001092	GPR1	exonic SNV	missense
exm1222497	rs149441644	16	20043236	[T/C]	0.003275	GPR139	exonic SNV	missense
exm1222508	rs140826186	16	20043428	[A/G]	0.001092	GPR139	exonic SNV	missense
exm1222510	rs144787739	16	20043451	[T/G]	0.001092	GPR139	exonic SNV	missense
exm360121	rs201908731	3	154138979	[T/G]	0.002183	GPR149	exonic SNV	missense
exm360124	rs148319718	3	154139047	[T/G]	0.001092	GPR149	exonic SNV	missense
exm360200	rs202078143	3	154147380	[A/C]	0.002183	GPR149	exonic SNV	missense
exm948820	rs147742063	11	94113653	[T/C]	0.001092	GPR83	exonic SNV	missense
exm948860	rs145788421	11	94134120	[A/C]	0.001092	GPR83	exonic SNV	missense
exm1009657	rs140120680	12	54757454	[T/C]	0.002183	GPR84	exonic SNV	missense
exm1216663	rs199696775	16	9857217	[A/G]	0.001092	GRIN2A	exonic SNV	missense
exm1216675	rs145063086	16	9857574	[G/C]	0.001094	GRIN2A	exonic SNV	missense
exm1216698	rs61758995	16	9858173	[T/G]	0.003275	GRIN2A	exonic SNV	missense
exm1216707	rs61731465	16	9858502	[G/C]	0.01092	GRIN2A	exonic SNV	missense
exm767992	rs76232475	9	104335472	[T/C]	0.002183	GRIN3A	exonic SNV	missense
exm767995	rs147490517	9	104335549	[C/G]	0.001092	GRIN3A	exonic SNV	missense
exm767998	rs62000403	9	104335586	[T/A]	0.0393	GRIN3A	exonic SNV	missense
exm768001	rs71509734	9	104335619	[T/C]	0.008734	GRIN3A	exonic SNV	missense
exm768013	rs140872676	9	104335754	[A/G]	0.001092	GRIN3A	exonic SNV	missense
exm768107	rs75981117	9	104433048	[T/C]	0.001092	GRIN3A	exonic SNV	missense
exm768113	rs139560863	9	104433234	[A/C]	0.002188	GRIN3A	exonic SNV	missense
exm768115	rs34755188	9	104433255	[T/C]	0.01419	GRIN3A	exonic SNV	missense
exm768126	rs200120504	9	104449017	[T/C]	0.001092	GRIN3A	exonic SNV	missense
exm768128	rs144427058	9	104449058	[A/G]	0.001092	GRIN3A	exonic SNV	missense
exm768159	rs141551240	9	104499886	[T/C]	0.001092	GRIN3A	exonic SNV	missense
exm1398316	rs35592366	19	1003221	[A/C]	0.04694	GRIN3B	exonic SNV	missense
exm1398342	rs200777913	19	1003696	[A/G]	0.001096	GRIN3B	exonic SNV	missense
exm1398429	rs79866475	19	1005337	[A/G]	0.001092	GRIN3B	exonic SNV	missense
exm1398453	rs148406831	19	1007866	[A/C]	0.0131	GRIN3B	exonic SNV	missense
exm1398477	rs78914045	19	1008645	[A/C]	0.01419	GRIN3B	exonic SNV	missense
exm584589	rs41305288	6	146720360	[A/C]	0.01528	GRM1	exonic SNV	missense
exm584606	rs362936	6	146720826	[A/G]	0.008734	GRM1	exonic SNV	missense
exm584615	rs138759146	6	146755072	[A/C]	0.001092	GRM1	exonic SNV	missense
exm584617	rs2941	6	146755132	[A/G]	0.01856	GRM1	exonic SNV	missense
exm584638	rs79336287	6	146755553	[T/C]	0.005459	GRM1	exonic SNV	missense
exm1535837	rs150141794	20	33517252	[T/C]	0.001092	GSS	exonic SNV	missense
exm933748	rs192307201	11	67351964	[T/G]	0.002203	GSTP1	exonic SNV	missense
exm933764	rs4986948	11	67352705	[C/G]	0.001092	GSTP1	exonic SNV	missense
exm430781	rs2170646	4	156618092	[A/G]	0.001092	GUCY1A3	exonic SNV	missense
exm430786	rs61736997	4	156618189	[A/C]	0.001092	GUCY1A3	exonic SNV	missense
exm430874	rs201913028	4	156643302	[A/G]	0.001092	GUCY1A3	exonic SNV	missense
exm430901	rs200168603	4	156698677	[A/T]	0.005507	GUCY1B3	exonic SNV	missense
newrs76728603	rs11549407	11	5248004	[A/G]	0.004376	HBB	exonic SNV	stopgain
exm1175190	rs62641689	15	73616159	[T/C]	0.002183	HCN4	exonic SNV	missense
exm1175192	rs143339036	15	73616168	[T/C]	0.001092	HCN4	exonic SNV	missense
exm39325	rs11806980	1	32084861	[T/C]	0.001092	HCRTR1	exonic SNV	missense
exm39335	rs75232948	1	32085210	[A/G]	0.003275	HCRTR1	exonic SNV	missense
exm39371	rs41501244	1	32089178	[A/C]	0.001094	HCRTR1	exonic SNV	missense
exm556668	rs41271312	6	55039416	[A/C]	0.004367	HCRTR2	exonic SNV	missense
exm556687	rs41381449	6	55120108	[A/T]	0.005459	HCRTR2	exonic SNV	missense
exm556719	rs146899452	6	55147138	[T/G]	0.001092	HCRTR2	exonic SNV	missense
exm573063	rs184982628	6	114265517	[T/G]	0.001092	HDAC2	exonic SNV	missense
exm280958	rs115552422	2	239975166	[T/C]	0.001092	HDAC4	exonic SNV	missense
exm281009	rs61754648	2	240011722	[T/C]	0.005459	HDAC4	exonic SNV	missense
exm281014	rs151043798	2	240016711	[T/C]	0.002183	HDAC4	exonic SNV	missense
exm281095	rs147050291	2	240056019	[T/C]	0.001092	HDAC4	exonic SNV	missense
exm281110	rs73000144	2	240061400	[T/C]	0.005459	HDAC4	exonic SNV	missense
exm986251	rs150183348	12	13128307	[T/A]	0.001092	HEBP1	exonic SNV	missense
exm1106129	rs61755705	14	62187212	[C/G]	0.002188	HIF1A	exonic SNV	missense
exm1106166	rs41508050	14	62204808	[T/C]	0.007642	HIF1A	exonic SNV	missense
exm1106167	rs149348765	14	62204819	[T/G]	0.01638	HIF1A	exonic SNV	missense
exm1106182	rs11549467	14	62207575	[A/G]	0.002183	HIF1A	exonic SNV	missense
exm1106197	rs199845303	14	62207893	[A/G]	0.001092	HIF1A	exonic SNV	missense
exm85826	rs140198710	1	114516078	[A/G]	0.001092	HIPK1	exonic SNV	missense
exm461483	rs191835914	5	74646765	[A/C]	0.001092	HMGCR	exonic SNV	missense
exm461500	rs5908	5	74652199	[A/G]	0.01638	HMGCR	exonic SNV	missense
exm1603424	rs141730669	22	35782786	[T/C]	0.001092	HMOX1	exonic SNV	missense
exm1603455	rs145427664	22	35785929	[C/G]	0.001092	HMOX1	exonic SNV	missense
exm1603464	rs148193694	22	35789560	[T/C]	0.001092	HMOX1	exonic SNV	missense
exm1314853	rs140562402	17	36104632	[T/C]	0.001092	HNF1B	exonic SNV	missense
exm1314855	rs144425830	17	36104650	[A/C]	0.001092	HNF1B	exonic SNV	missense
exm2226616	rs568725745	17	46621951	[G/C]	0.001092	HOXB2	exonic SNV	missense
exm1333464	rs142964858	17	46622159	[T/C]	0.001092	HOXB2	exonic SNV	missense
exm1333662	rs112046402	17	46690623	[C/G]	0.001092	HOXB8	exonic SNV	missense
exm243977	rs150112597	2	177054181	[C/G]	0.004367	HOXD1	exonic SNV	missense
exm243987	rs181672079	2	177054685	[G/C]	0.001092	HOXD1	exonic SNV	missense
exm290409	rs79314450	3	11300765	[A/G]	0.004367	HRH1	exonic SNV	missense
exm290410	rs2067466	3	11300780	[C/G]	0.002203	HRH1	exonic SNV	missense
exm290426	rs139664451	3	11301013	[A/G]	0.001092	HRH1	exonic SNV	missense
exm290453	rs74840800	3	11301700	[A/G]	0.002183	HRH1	exonic SNV	missense
exm1225697	rs189013090	16	22826046	[T/G]	0.008734	HS3ST2	exonic SNV	missense
exm457153	rs1800044	5	63256888	[A/C]	0.001092	HTR1A	exonic SNV	missense
exm457177	rs1799921	5	63257465	[T/C]	0.02511	HTR1A	exonic SNV	missense
exm562211	rs130060	6	78172750	[A/C]	0.008734	HTR1B	exonic SNV	missense
exm30636	rs147605856	1	23519593	[A/G]	0.002183	HTR1D	exonic SNV	missense
exm30645	rs140039742	1	23519851	[A/G]	0.002183	HTR1D	exonic SNV	missense
exm30677	rs142643700	1	23520259	[A/C]	0.001092	HTR1D	exonic SNV	missense
exm1068060	rs6308	13	47409048	[A/G]	0.001092	HTR2A	exonic SNV	missense
exm1068096	rs1805055	13	47469968	[T/G]	0.03166	HTR2A	exonic SNV	missense
exm274125	rs6736017	2	231973416	[T/C]	0.002183	HTR2B	exonic SNV	missense
exm274128	rs146731940	2	231973478	[T/C]	0.001092	HTR2B	exonic SNV	missense
exm274142	rs61731724	2	231973838	[T/G]	0.001092	HTR2B	exonic SNV	missense
exm274172	rs61731727	2	231988388	[A/G]	0.001092	HTR2B	exonic SNV	missense
exm956958	rs201381381	11	113857253	[A/G]	0.001092	HTR3A	exonic SNV	missense
exm956979	rs147921110	11	113857612	[T/C]	0.002183	HTR3A	exonic SNV	missense
exm956982	rs35815285	11	113857661	[A/G]	0.003275	HTR3A	exonic SNV	missense
exm956843	rs72466469	11	113803108	[A/C]	0.008734	HTR3B	exonic SNV	missense
exm956846	rs17116138	11	113803666	[A/G]	0.02183	HTR3B	exonic SNV	missense
exm956865	rs78418698	11	113815354	[T/G]	0.005459	HTR3B	exonic SNV	missense
exm956887	rs140308093	11	113816854	[A/G]	0.001092	HTR3B	exonic SNV	missense
exm367745	rs60179621	3	183772514	[A/G]	0.003282	HTR3C	exonic SNV	missense
exm367817	rs148698898	3	183777950	[T/C]	0.009825	HTR3C	exonic SNV	missense
exm367826	rs146776408	3	183778117	[A/G]	0.001092	HTR3C	exonic SNV	missense
exm367701	rs140918539	3	183755948	[T/C]	0.002188	HTR3D	exonic SNV	missense
exm367857	rs140761007	3	183822642	[A/C]	0.001092	HTR3E	exonic SNV	missense
exm367869	rs115516419	3	183823141	[A/G]	0.001092	HTR3E	exonic SNV	missense
exm841182	rs33954285	10	92503400	[G/C]	0.005459	HTR7	exonic SNV	missense
exm841195	rs114969659	10	92509055	[A/G]	0.001092	HTR7	exonic SNV	missense
exm317763	rs142342237	3	50337945	[C/G]	0.001092	HYAL1	exonic SNV	missense
exm317799	rs116482870	3	50339622	[T/C]	0.04694	HYAL1	exonic SNV	missense
exm317802	rs138951582	3	50339643	[A/G]	0.001092	HYAL1	exonic SNV	missense
exm317805	rs143176318	3	50339709	[T/C]	0.001092	HYAL1	exonic SNV	missense
exm317824	rs56962018	3	50340065	[T/C]	0.001092	HYAL1	exonic SNV	missense
exm317839	rs138329304	3	50340374	[A/G]	0.002183	HYAL1	exonic SNV	missense
exm317851	rs35455589	3	50355730	[T/G]	0.003275	HYAL2	exonic SNV	missense
exm317647	rs75105878	3	50331107	[T/C]	0.001092	HYAL3	exonic SNV	missense
exm317678	rs139756596	3	50332501	[T/C]	0.008734	HYAL3	exonic SNV	missense
exm989171	rs1800203	12	21531247	[A/G]	0.001092	IAPP	exonic SNV	missense
exm1425060	rs5491	19	10385540	[A/T]	0.005459	ICAM1	exonic SNV	missense
exm1425123	rs146134321	19	10395141	[A/G]	0.002183	ICAM1	exonic SNV	missense
exm1425126	rs1801714	19	10395208	[T/C]	0.03057	ICAM1	exonic SNV	missense
exm1425142	rs5497	19	10395468	[A/G]	0.002188	ICAM1	exonic SNV	missense
exm1425155	rs150121537	19	10395650	[T/C]	0.002183	ICAM1	exonic SNV	missense
exm1425162	rs5030400	19	10395796	[T/C]	0.003275	ICAM1	exonic SNV	missense
exm1425165	rs142682313	19	10395877	[T/C]	0.001092	ICAM1	exonic SNV	missense
exm1531541	rs1802548	20	30193377	[A/G]	0.03603	ID1	exonic SNV	missense
exm1531546	rs142440693	20	30193440	[T/C]	0.005459	ID1	exonic SNV	missense
exm31094	rs11542317	1	23885480	[A/C]	0.001092	ID3	exonic SNV	missense
exm31106	rs61749352	1	23885662	[C/G]	0.001116	ID3	exonic SNV	missense
exm698649	rs147186110	8	42178259	[A/G]	0.001092	IKBKB	exonic SNV	missense
exm698650	rs140485496	8	42178280	[T/C]	0.001092	IKBKB	exonic SNV	missense
exm698667	rs78448523	8	42183529	[A/G]	0.002183	IKBKB	exonic SNV	missense
exm500154	rs3213119	5	158743788	[A/C]	0.02183	IL12B	exonic SNV	missense
exm500172	rs55661460	5	158747334	[T/C]	0.001094	IL12B	exonic SNV	missense
exm500197	rs3213096	5	158750329	[T/C]	0.02293	IL12B	exonic SNV	missense
exm937885	rs200994634	11	71712548	[A/G]	0.001092	IL18BP	exonic SNV	missense
exm609178	rs2069860	7	22771038	[T/A]	0.00655	IL6	exonic SNV	missense
exm609179	rs13306435	7	22771039	[A/T]	0.002183	IL6	exonic SNV	missense
exm650755	rs200836792	7	110526722	[T/C]	0.001092	IMMP2L	exonic SNV	missense
exm1274448	rs148258118	17	1417219	[A/C]	0.001092	INPP5K	exonic SNV	missense
exm1415399	rs56395521	19	7125359	[G/C]	0.002188	INSR	exonic SNV	missense
exm1415408	rs1799816	19	7125518	[T/C]	0.008734	INSR	exonic SNV	missense
exm1415443	rs76077021	19	7141705	[A/G]	0.002183	INSR	exonic SNV	missense
exm454264	rs61748765	5	52216237	[A/G]	0.001092	ITGA1	exonic SNV	missense
exm454304	rs139065570	5	52235743	[T/C]	0.002183	ITGA1	exonic SNV	missense
exm454309	rs988574	5	52240810	[A/G]	0.03057	ITGA1	exonic SNV	missense
exm454311	rs151102756	5	52240850	[A/C]	0.00655	ITGA1	exonic SNV	missense
exm454333	rs143262642	5	52337983	[A/G]	0.002183	ITGA2	exonic SNV	missense
exm454348	rs55973669	5	52344487	[A/G]	0.008734	ITGA2	exonic SNV	missense
exm2101409	rs118190231	5	52368473	[A/G]	0.001094	ITGA2	exonic SNV	missense
exm454437	rs79932422	5	52369001	[T/C]	0.002183	ITGA2	exonic SNV	missense
exm454462	rs144334272	5	52376415	[A/C]	0.002183	ITGA2	exonic SNV	missense
exm737026	rs143103233	9	5029893	[C/G]	0.001092	JAK2	exonic SNV	missense
exm737051	rs2230723	9	5065003	[G/C]	0.008734	JAK2	exonic SNV	missense
exm737128	rs577992117	9	5090536	[T/C]	0.003282	JAK2	exonic SNV	missense
exm737152	rs142269166	9	5126715	[A/G]	0.004386	JAK2	exonic SNV	missense
exm295136	rs151336172	3	20142872	[A/C]	0.001094	KAT2B	exonic SNV	missense
exm295150	rs150650600	3	20161092	[A/G]	0.001094	KAT2B	exonic SNV	missense
exm295151	rs17006625	3	20161096	[A/G]	0.009825	KAT2B	exonic SNV	missense
exm2048597	rs146721823	3	20164184	[C/G]	0.001094	KAT2B	exonic SNV	missense
exm295168	rs200471371	3	20167605	[T/C]	0.001092	KAT2B	exonic SNV	missense
exm295176	rs116196143	3	20181809	[T/C]	0.007642	KAT2B	exonic SNV	missense
exm295187	rs148960024	3	20189472	[A/C]	0.001092	KAT2B	exonic SNV	missense
exm82930	rs56171965	1	111059908	[T/C]	0.001092	KCNA10	exonic SNV	missense
exm82941	rs143951564	1	111060153	[T/C]	0.001092	KCNA10	exonic SNV	missense
exm82944	rs146859968	1	111060247	[A/G]	0.001092	KCNA10	exonic SNV	missense
exm83006	rs150009335	1	111061136	[T/C]	0.001092	KCNA10	exonic SNV	missense
exm83012	rs140376600	1	111061194	[G/C]	0.001092	KCNA10	exonic SNV	missense
exm83022	rs115598075	1	111061330	[T/C]	0.002183	KCNA10	exonic SNV	missense
exm83023	rs139749324	1	111061360	[T/C]	0.001092	KCNA10	exonic SNV	missense
exm897753	rs200225575	11	30032402	[G/C]	0.002183	KCNA4	exonic SNV	missense
exm897794	rs201817148	11	30033939	[T/C]	0.002183	KCNA4	exonic SNV	missense
exm976208	rs17215402	12	5154242	[T/C]	0.00655	KCNA5	exonic SNV	missense
exm976235	rs71581017	12	5155016	[T/G]	0.001092	KCNA5	exonic SNV	missense
exm976238	rs12720445	12	5155046	[A/G]	0.001092	KCNA5	exonic SNV	missense
exm1290182	rs61745617	17	7829031	[A/G]	0.002183	KCNAB3	exonic SNV	stopgain
exm705989	rs148879809	8	73849653	[A/G]	0.004367	KCNB2	exonic SNV	missense
exm893947	rs200873319	11	17793324	[T/G]	0.001092	KCNC1	exonic SNV	missense
exm82650	rs12411176	1	110766466	[A/G]	0.02293	KCNC4	exonic SNV	missense
exm82667	rs57855778	1	110768710	[T/C]	0.003275	KCNC4	exonic SNV	missense
exm84210	rs144120746	1	112319712	[A/G]	0.001092	KCND3	exonic SNV	missense
exm84222	rs149008060	1	112322852	[T/C]	0.002183	KCND3	exonic SNV	missense
exm84253	rs142744204	1	112524708	[T/C]	0.001092	KCND3	exonic SNV	missense
exm146493	rs115026899	1	210857116	[A/C]	0.02948	KCNH1	exonic SNV	missense
exm146513	rs138931464	1	210857266	[G/C]	0.001092	KCNH1	exonic SNV	missense
exm1000734	rs144586492	12	49938045	[A/G]	0.001092	KCNH3	exonic SNV	missense
exm1000786	rs148051821	12	49950220	[T/C]	0.006579	KCNH3	exonic SNV	missense
exm1323911	rs145104718	17	40312348	[T/C]	0.002183	KCNH4	exonic SNV	missense
exm1323957	rs146559611	17	40318398	[T/C]	0.001094	KCNH4	exonic SNV	missense
exm1323970	rs201523967	17	40321553	[T/C]	0.001092	KCNH4	exonic SNV	missense
exm1324041	rs200825480	17	40330841	[G/C]	0.002183	KCNH4	exonic SNV	missense
exm212042	rs35516857	2	95976203	[A/G]	0.004376	KCNIP3	exonic SNV	missense
exm969301	rs59172778	11	128709126	[A/G]	0.00655	KCNJ1	exonic SNV	missense
exm115111	rs146396982	1	160011280	[T/C]	0.001092	KCNJ10	exonic SNV	missense
exm115114	rs1130183	1	160011512	[A/G]	0.02511	KCNJ10	exonic SNV	missense
exm115136	rs115466046	1	160012270	[T/C]	0.01766	KCNJ10	exonic SNV	missense
exm893223	rs41282930	11	17408485	[G/C]	0.01092	KCNJ11	exonic SNV	missense
exm275848	rs146797648	2	233633295	[T/C]	0.003282	KCNJ13	exonic SNV	missense
exm1570404	rs79109585	21	39671199	[A/G]	0.004367	KCNJ15	exonic SNV	missense
exm1349833	rs9302912	17	68128259	[A/G]	0.002188	KCNJ16	exonic SNV	missense
rs9302912	rs9302912	17	68128259	[A/G]	0.002183	KCNJ16	exonic SNV	missense
exm1349836	rs146940841	17	68128332	[A/G]	0.002183	KCNJ16	exonic SNV	missense
exm1349860	rs200196153	17	68128847	[T/C]	0.001092	KCNJ16	exonic SNV	missense
exm1349861	rs148765286	17	68128892	[T/C]	0.001092	KCNJ16	exonic SNV	missense
exm1349871	rs138520154	17	68128977	[T/C]	0.001092	KCNJ16	exonic SNV	missense
exm234029	rs16838016	2	155555406	[A/G]	0.009825	KCNJ3	exonic SNV	missense
exm1570356	rs200348437	21	39087303	[T/C]	0.005459	KCNJ6	exonic SNV	missense
exm989624	rs117808169	12	21926288	[C/G]	0.002183	KCNJ8	exonic SNV	missense
exm159973	rs147368935	1	233750066	[A/G]	0.002183	KCNK1	exonic SNV	missense
exm159998	rs143945189	1	233802497	[A/G]	0.02183	KCNK1	exonic SNV	missense
exm160002	rs144208227	1	233802569	[T/G]	0.001092	KCNK1	exonic SNV	missense
exm160013	rs34957762	1	233807068	[A/G]	0.002183	KCNK1	exonic SNV	missense
exm1119341	rs61747260	14	88651919	[T/C]	0.001092	KCNK10	exonic SNV	missense
exm1119392	rs138563185	14	88658675	[A/G]	0.005459	KCNK10	exonic SNV	missense
exm1120310	rs55730840	14	90650514	[T/C]	0.008753	KCNK13	exonic SNV	missense
exm1120314	rs149601253	14	90650586	[A/G]	0.001092	KCNK13	exonic SNV	missense
exm1120337	rs3814848	14	90651033	[A/G]	0.04148	KCNK13	exonic SNV	missense
exm1120345	rs116117726	14	90651111	[A/G]	0.007659	KCNK13	exonic SNV	missense
exm1543637	rs75424185	20	43378919	[T/C]	0.001092	KCNK15	exonic SNV	missense
exm544619	rs138573996	6	39282816	[A/G]	0.00655	KCNK16	exonic SNV	stopgain
exm544627	rs202095357	6	39283079	[A/G]	0.004367	KCNK16	exonic SNV	missense
exm544634	rs185274513	6	39284063	[T/C]	0.003297	KCNK16	exonic SNV	missense
exm544645	rs41273132	6	39284597	[T/G]	0.001092	KCNK16	exonic SNV	missense
exm544649	rs61745897	6	39284705	[C/G]	0.001092	KCNK16	exonic SNV	missense
exm544546	rs142895740	6	39267267	[T/G]	0.001092	KCNK17	exonic SNV	missense
exm544593	rs143146161	6	39278756	[T/C]	0.002183	KCNK17	exonic SNV	missense
exm544601	rs61748648	6	39281916	[T/C]	0.002198	KCNK17	exonic SNV	missense
exm858966	rs139919378	10	118957057	[G/C]	0.001092	KCNK18	exonic SNV	missense
exm858979	rs140325655	10	118960774	[T/C]	0.009825	KCNK18	exonic SNV	missense
exm859001	rs363315	10	118969346	[T/C]	0.01313	KCNK18	exonic SNV	missense
exm179147	rs151228365	2	26950674	[A/C]	0.001092	KCNK3	exonic SNV	missense
exm544473	rs145806521	6	39158908	[T/C]	0.001092	KCNK5	exonic SNV	missense
exm544475	rs147451811	6	39158947	[T/C]	0.003275	KCNK5	exonic SNV	missense
exm544486	rs41273124	6	39159072	[T/A]	0.003282	KCNK5	exonic SNV	missense
exm1462015	rs35762773	19	38817359	[T/C]	0.003275	KCNK6	exonic SNV	missense
exm1462032	rs150615852	19	38817565	[A/G]	0.002183	KCNK6	exonic SNV	missense
exm1462037	rs35496032	19	38817628	[A/G]	0.007642	KCNK6	exonic SNV	missense
exm927177	rs149447683	11	65361256	[T/C]	0.009825	KCNK7	exonic SNV	missense
exm836261	rs142770262	10	78709061	[T/C]	0.004367	KCNMA1	exonic SNV	missense
exm503033	rs149570323	5	169810768	[T/C]	0.001092	KCNMB1	exonic SNV	missense
exm503049	rs201275787	5	169812420	[T/C]	0.001092	KCNMB1	exonic SNV	missense
exm365678	rs2276802	3	178968568	[A/C]	0.01201	KCNMB3	exonic SNV	missense
exm1476586	rs201220075	19	44278764	[A/C]	0.001094	KCNN4	exonic SNV	missense
exm1476607	rs199514640	19	44285007	[T/C]	0.002183	KCNN4	exonic SNV	missense
exm1558846	rs201701585	20	62038551	[T/G]	0.003275	KCNQ2	exonic SNV	missense
exm721361	rs138852641	8	133141790	[A/G]	0.001092	KCNQ3	exonic SNV	missense
exm721388	rs74582884	8	133146616	[A/G]	0.007642	KCNQ3	exonic SNV	missense
exm721442	rs2303995	8	133175736	[T/C]	0.01419	KCNQ3	exonic SNV	missense
exm49753	rs142453905	1	41296788	[T/C]	0.001092	KCNQ4	exonic SNV	missense
exm1543956	rs142180542	20	43723573	[T/C]	0.002183	KCNS1	exonic SNV	missense
exm711990	rs143746607	8	99441057	[A/G]	0.005459	KCNS2	exonic SNV	missense
exm695137	rs199829004	8	36671882	[T/C]	0.001092	KCNU1	exonic SNV	missense
exm695148	rs186130705	8	36691109	[T/C]	0.001092	KCNU1	exonic SNV	missense
exm695170	rs61744028	8	36703120	[A/C]	0.002183	KCNU1	exonic SNV	missense
exm695183	rs190151094	8	36721994	[T/C]	0.001092	KCNU1	exonic SNV	missense
exm695184	rs202071452	8	36722008	[A/G]	0.001092	KCNU1	exonic SNV	missense
exm695236	rs190224798	8	36788597	[C/G]	0.001092	KCNU1	exonic SNV	missense
exm695257	rs202135812	8	36793269	[T/C]	0.001092	KCNU1	exonic SNV	missense
exm972744	rs114476959	12	402118	[A/T]	0.003275	KDM5A	exonic SNV	missense
exm972839	rs200653421	12	431585	[G/C]	0.001092	KDM5A	exonic SNV	missense
exm972840	rs74894801	12	431586	[T/A]	0.006593	KDM5A	exonic SNV	missense
exm972874	rs201675393	12	461384	[T/C]	0.001092	KDM5A	exonic SNV	missense
exm972893	rs182073164	12	465615	[T/C]	0.001094	KDM5A	exonic SNV	missense
exm665467	rs8176038	7	142640113	[A/G]	0.002183	KEL	exonic SNV	missense
chr7_142651270	rs568600999	7	142651270	[A/C]	0.001092	KEL	splicing	splice-5
exm665542	rs8176059	7	142651354	[A/G]	0.01092	KEL	exonic SNV	missense
exm665554	rs8176058	7	142655008	[A/G]	0.04803	KEL	exonic SNV	missense
exm713840	rs148650585	8	103663619	[T/C]	0.002183	KLF10	exonic SNV	missense
exm754307	rs138055699	9	73028001	[T/C]	0.001092	KLF9	exonic SNV	missense
exm754311	rs147205860	9	73028142	[A/C]	0.00655	KLF9	exonic SNV	missense
exm960005	rs9332772	11	118343378	[A/G]	0.002183	KMT2A	exonic SNV	missense
exm960045	rs139989306	11	118344839	[T/C]	0.001092	KMT2A	exonic SNV	missense
exm960183	rs145028869	11	118373914	[A/G]	0.001092	KMT2A	exonic SNV	missense
exm960224	rs143843795	11	118375572	[A/G]	0.001092	KMT2A	exonic SNV	missense
exm960239	rs138969270	11	118376007	[T/C]	0.002183	KMT2A	exonic SNV	missense
exm960255	rs201447376	11	118376554	[T/C]	0.001092	KMT2A	exonic SNV	missense
exm960275	rs117099452	11	118376925	[A/G]	0.003275	KMT2A	exonic SNV	missense
exm960287	rs149137886	11	118377154	[A/G]	0.001092	KMT2A	exonic SNV	missense
exm371123	rs144123648	3	186445048	[A/G]	0.002183	KNG1	exonic SNV	missense
exm371157	rs5030084	3	186459475	[C/G]	0.02293	KNG1	exonic SNV	missense
exm2046454	rs200055961	3	186459530	[T/C]	0.001094	KNG1	exonic SNV	missense
exm371180	rs76438938	3	186461524	[T/C]	0.03057	KNG1	exonic SNV	stopgain
exm655466	rs17151919	7	127894592	[A/G]	0.002183	LEP	exonic SNV	missense
exm897426	rs34804482	11	27389739	[T/C]	0.03493	LGR4	exonic SNV	missense
exm897442	rs34717439	11	27390144	[A/G]	0.04258	LGR4	exonic SNV	missense
exm897469	rs12284579	11	27393886	[A/G]	0.007642	LGR4	exonic SNV	missense
exm897484	rs117543292	11	27398727	[A/C]	0.01965	LGR4	exonic SNV	missense
exm897487	rs75496259	11	27400308	[T/C]	0.001096	LGR4	exonic SNV	missense
exm1165281	rs145398861	15	58724298	[T/C]	0.001092	LIPC	exonic SNV	missense
exm1165298	rs6078	15	58833993	[A/G]	0.01856	LIPC	exonic SNV	missense
exm1165361	rs3829462	15	58853079	[A/C]	0.007642	LIPC	exonic SNV	missense
exm1165398	rs148828229	15	58860956	[A/G]	0.001092	LIPC	exonic SNV	missense
exm468729	rs138619934	5	96314935	[G/C]	0.001092	LNPEP	exonic SNV	missense
exm2106963	rs74803412	5	96328801	[A/G]	0.001092	LNPEP	exonic SNV	missense
exm468770	rs199540200	5	96333752	[T/C]	0.001092	LNPEP	exonic SNV	missense
exm468781	rs72775875	5	96341912	[T/C]	0.01201	LNPEP	exonic SNV	missense
exm468838	rs147001588	5	96364215	[A/G]	0.003275	LNPEP	exonic SNV	missense
exm1385083	rs142931455	18	44057151	[T/C]	0.001092	LOXHD1	exonic SNV	missense
exm1385117	rs61733519	18	44085877	[T/G]	0.001092	LOXHD1	exonic SNV	missense
exm1385124	rs201994383	18	44087609	[A/G]	0.001092	LOXHD1	exonic SNV	missense
exm1385137	rs200242497	18	44089768	[T/C]	0.007642	LOXHD1	exonic SNV	missense
exm1385153	rs201060702	18	44102126	[A/G]	0.004367	LOXHD1	exonic SNV	missense
exm1385171	rs187587197	18	44109144	[T/C]	0.007659	LOXHD1	exonic SNV	missense
exm1385172	rs199518750	18	44109147	[T/C]	0.002183	LOXHD1	exonic SNV	missense
exm1385182	rs146739496	18	44113283	[A/G]	0.007642	LOXHD1	exonic SNV	missense
exm1385225	rs118174674	18	44137400	[T/C]	0.02511	LOXHD1	exonic SNV	missense
exm1385253	rs201203391	18	44143047	[A/G]	0.001092	LOXHD1	exonic SNV	missense
exm1385283	rs34589386	18	44157764	[A/C]	0.01856	LOXHD1	exonic SNV	missense
exm1385302	rs187658135	18	44171979	[T/C]	0.003275	LOXHD1	exonic SNV	missense
exm1385333	rs115275492	18	44221971	[T/C]	0.001094	LOXHD1	exonic SNV	missense
exm1385335	rs199536893	18	44229166	[G/C]	0.001092	LOXHD1	exonic SNV	missense
exm1385338	rs200763838	18	44229197	[T/C]	0.001092	LOXHD1	exonic SNV	missense
exm1385339	rs36024592	18	44236995	[T/A]	0.03712	LOXHD1	exonic SNV	missense
exm592831	rs186413938	6	160952780	[T/C]	0.003275	LPA	exonic SNV	missense
exm592834	rs41267807	6	160952816	[T/C]	0.002183	LPA	exonic SNV	missense
exm592843	rs41267809	6	160953642	[A/G]	0.03166	LPA	exonic SNV	missense
exm592854	rs3798220	6	160961137	[T/C]	0.01092	LPA	exonic SNV	missense
exm592868	rs139145675	6	160966559	[A/G]	0.005459	LPA	exonic SNV	missense
exm592895	rs143431368	6	160969693	[T/C]	0.001092	LPA	splicing	splice-3
exm592910	rs200099994	6	160998167	[T/C]	0.001094	LPA	splicing	splice-5
exm592913	rs41267813	6	160998199	[A/G]	0.002183	LPA	exonic SNV	missense
exm592919	rs201290459	6	160998312	[A/C]	0.004415	LPA	exonic SNV	missense
exm592928	rs41272114	6	161006077	[T/C]	0.03821	LPA	splicing	splice-5
exm592931	rs76144756	6	161006084	[A/G]	0.001092	LPA	exonic SNV	missense
exm592933	rs41272112	6	161006105	[T/C]	0.02511	LPA	exonic SNV	missense
exm2243443	.	6	161006114	[A/T]	0.001094	LPA	exonic SNV	missense
exm592960	rs41267817	6	161010615	[T/C]	0.001092	LPA	exonic SNV	missense
exm593016	rs41259144	6	161022107	[T/C]	0.01638	LPA	exonic SNV	missense
exm935032	rs148550774	11	68177524	[T/C]	0.002183	LRP5	exonic SNV	missense
exm935083	rs61889560	11	68191036	[A/G]	0.001092	LRP5	exonic SNV	missense
exm935100	rs143396225	11	68192736	[T/C]	0.001092	LRP5	exonic SNV	missense
exm935199	rs1127291	11	68213989	[T/C]	0.005459	LRP5	exonic SNV	missense
exm1554875	rs201434190	20	60704910	[G/C]	0.001094	LSM14B	exonic SNV	missense
exm1554881	rs139247673	20	60704972	[A/G]	0.004367	LSM14B	exonic SNV	missense
exm531076	rs4647187	6	31549357	[A/G]	0.003275	LTB	exonic SNV	missense
exm1093732	rs200462048	14	24785884	[T/G]	0.003275	LTB4R	exonic SNV	missense
exm1093675	rs199950899	14	24780751	[A/G]	0.001092	LTB4R2	exonic SNV	missense
exm1093683	rs143666989	14	24780865	[A/G]	0.001092	LTB4R2	exonic SNV	missense
exm1093686	rs148153989	14	24780915	[T/A]	0.002183	LTB4R2	exonic SNV	missense
exm977415	rs41332645	12	6497581	[T/G]	0.01201	LTBR	exonic SNV	missense
exm2084423	rs139596752	5	115298726	[A/T]	0.001092	LVRN	exonic SNV	missense
exm472393	rs145336539	5	115298898	[T/C]	0.002183	LVRN	exonic SNV	missense
exm472395	rs114596209	5	115298929	[T/G]	0.001092	LVRN	exonic SNV	missense
exm472419	rs76998001	5	115323568	[A/C]	0.001092	LVRN	exonic SNV	missense
exm472439	rs148975146	5	115335543	[A/G]	0.007642	LVRN	exonic SNV	missense
exm472463	rs116763327	5	115336917	[T/C]	0.001092	LVRN	exonic SNV	missense
exm472467	rs17138632	5	115338958	[T/G]	0.02293	LVRN	exonic SNV	missense
exm472509	rs17138681	5	115358137	[A/G]	0.001092	LVRN	exonic SNV	missense
exm361398	rs34058260	3	158384463	[T/C]	0.008734	LXN	exonic SNV	missense
exm361400	rs150659006	3	158384811	[A/G]	0.003282	LXN	exonic SNV	missense
exm361409	rs147759114	3	158386886	[T/C]	0.001092	LXN	exonic SNV	missense
exm361410	rs59718588	3	158386891	[A/G]	0.005459	LXN	exonic SNV	missense
exm361418	rs142211639	3	158387350	[T/C]	0.001092	LXN	exonic SNV	missense
exm361432	rs115108034	3	158388795	[T/C]	0.004367	LXN	exonic SNV	missense
exm361435	rs116725077	3	158390222	[T/C]	0.004367	LXN	exonic SNV	missense
exm904721	rs61733162	11	47296533	[A/G]	0.002183	MADD	exonic SNV	missense
exm904734	rs60183400	11	47296701	[A/G]	0.001092	MADD	exonic SNV	missense
exm904749	rs61751747	11	47303165	[A/G]	0.003275	MADD	exonic SNV	missense
exm904774	rs138087178	11	47304450	[A/G]	0.002183	MADD	exonic SNV	missense
exm904782	rs200912729	11	47305966	[A/C]	0.001092	MADD	exonic SNV	missense
exm904798	rs141307265	11	47306534	[A/G]	0.001092	MADD	exonic SNV	missense
exm1711981	rs143586888	11	47308065	[C/G]	0.001092	MADD	exonic SNV	missense
exm904828	rs140491853	11	47311026	[A/G]	0.00655	MADD	exonic SNV	missense
exm904862	rs61755074	11	47315499	[A/G]	0.001092	MADD	exonic SNV	missense
exm1141708	rs2233070	15	23889739	[T/G]	0.02402	MAGEL2	exonic SNV	missense
exm1141714	rs138628273	15	23889873	[G/C]	0.00655	MAGEL2	exonic SNV	missense
exm1141743	rs74004212	15	23890278	[A/G]	0.001092	MAGEL2	exonic SNV	missense
exm1141758	rs201984254	15	23890600	[T/C]	0.001092	MAGEL2	exonic SNV	missense
exm1141759	rs146970674	15	23890609	[G/C]	0.001092	MAGEL2	exonic SNV	missense
exm1141765	rs200926181	15	23890816	[T/C]	0.009825	MAGEL2	exonic SNV	missense
exm1141785	rs138154793	15	23891989	[A/G]	0.001092	MAGEL2	exonic SNV	missense
exm1330471	rs200601398	17	43367957	[T/C]	0.001092	MAP3K14	exonic	missense
seq_chr16_30133157	rs61736373	16	30133157	[C/G]	0.001092	MAPK3	exonic SNV	missense
exm510722	rs55736180	5	179665367	[A/C]	0.001092	MAPK9	exonic SNV	missense
exm1393976	rs114952201	18	74701992	[T/C]	0.003289	MBP	exonic SNV	missense
seq_chr18_74728772	rs142907876	18	74728772	[A/G]	0.004367	MBP	exonic SNV	stoploss
exm1393994	rs61742988	18	74728823	[T/C]	0.02293	MBP	exonic SNV	missense
exm1272343	rs61996344	16	89985799	[T/C]	0.002183	MC1R	exonic SNV	missense
exm1272357	rs1805006	16	89985918	[A/C]	0.009825	MC1R	exonic SNV	missense
exm1272359	rs2228479	16	89985940	[A/G]	0.04148	MC1R	exonic SNV	missense
exm1272367	rs33932559	16	89986025	[T/C]	0.001092	MC1R	exonic SNV	missense
exm1272376	rs11547464	16	89986091	[A/G]	0.01201	MC1R	exonic SNV	missense
exm1272378	rs1805007	16	89986117	[T/C]	0.03275	MC1R	exonic SNV	missense
exm1272383	rs1110400	16	89986130	[T/C]	0.00655	MC1R	exonic SNV	missense
exm1272386	rs1805008	16	89986144	[T/C]	0.03712	MC1R	exonic SNV	missense
exm1272410	rs200000734	16	89986303	[T/C]	0.004396	MC1R	exonic SNV	missense
exm1272433	rs201171524	16	89986498	[A/G]	0.001092	MC1R	exonic SNV	missense
exm1377053	rs28926182	18	13884685	[A/C]	0.001092	MC2R	exonic SNV	missense
exm1377096	rs148298654	18	13885385	[T/C]	0.001092	MC2R	exonic SNV	missense
exm1377098	rs28926178	18	13885438	[G/C]	0.003275	MC2R	exonic SNV	missense
exm1389707	rs52820871	18	58038832	[T/G]	0.004367	MC4R	exonic SNV	missense
exm1611318	rs112405400	22	41075532	[A/T]	0.01856	MCHR1	exonic SNV	missense
exm1611339	rs142851281	22	41075733	[T/C]	0.001092	MCHR1	exonic SNV	missense
exm1611353	rs145237086	22	41077343	[T/C]	0.002183	MCHR1	exonic SNV	missense
exm1611371	rs45439291	22	41077613	[A/G]	0.005459	MCHR1	exonic SNV	missense
exm1611393	rs149604804	22	41077895	[T/C]	0.008734	MCHR1	exonic SNV	missense
exm568138	rs62434070	6	100390957	[T/C]	0.03057	MCHR2	exonic SNV	missense
exm1416036	rs139377969	19	7591392	[A/G]	0.001092	MCOLN1	exonic SNV	missense
exm1416067	rs73003348	19	7593048	[T/C]	0.002183	MCOLN1	exonic SNV	missense
exm71272	rs17117841	1	85405253	[T/C]	0.001092	MCOLN2	exonic SNV	missense
exm71287	rs146406791	1	85412722	[T/C]	0.002183	MCOLN2	exonic SNV	missense
exm1914635	rs141743037	1	85487850	[A/G]	0.002183	MCOLN3	exonic SNV	missense
exm71365	rs151077915	1	85488072	[A/C]	0.001092	MCOLN3	exonic SNV	missense
exm1665377	rs61753975	23	153295949	[T/C]	0.00159	MECP2	exonic SNV	missense
exm1665400	rs61752387	23	153296153	[A/G]	0.001592	MECP2	exonic SNV	missense
exm1665444	rs61749714	23	153296689	[A/G]	0.004769	MECP2	exonic SNV	missense
exm606737	rs2237493	7	15652068	[T/G]	0.001092	MEOX2	exonic SNV	missense
exm606768	rs138679259	7	15725823	[T/G]	0.001092	MEOX2	exonic SNV	missense
exm606775	rs144533382	7	15725967	[T/G]	0.001092	MEOX2	exonic SNV	missense
exm1086979	rs139460746	14	21972019	[A/G]	0.00655	METTL3	exonic SNV	missense
exm347794	rs138910107	3	127411064	[T/C]	0.001092	MGLL	exonic SNV	missense
exm347817	rs200703589	3	127439979	[T/C]	0.002183	MGLL	exonic SNV	missense
exm347842	rs201175620	3	127540645	[A/G]	0.002183	MGLL	exonic SNV	missense
exm1525292	rs149051148	20	10386055	[T/C]	0.001092	MKKS	exonic SNV	missense
exm1525315	rs137853909	20	10389422	[T/C]	0.004367	MKKS	exonic SNV	missense
exm1525334	rs74315394	20	10393439	[A/C]	0.002188	MKKS	exonic SNV	missense
exm360204	rs61762319	3	154801978	[A/G]	0.02293	MME	exonic SNV	missense
exm360241	rs147564881	3	154836554	[C/G]	0.007642	MME	exonic SNV	missense
exm360257	rs61758194	3	154859855	[A/G]	0.001092	MME	exonic SNV	missense
exm1536667	rs199855518	20	33834785	[T/C]	0.001092	MMP24	exonic SNV	missense
exm1536687	rs52833951	20	33855058	[A/G]	0.003275	MMP24	exonic SNV	missense
exm895424	rs117328742	11	19077011	[A/C]	0.003275	MRGPRX2	exonic SNV	missense
exm895431	rs150365137	11	19077223	[A/G]	0.005459	MRGPRX2	exonic SNV	missense
exm895448	rs118176470	11	19077627	[A/G]	0.001094	MRGPRX2	exonic SNV	missense
exm1135003	rs139961613	14	105936506	[T/C]	0.001092	MTA1	exonic SNV	missense
exm15227	rs35737219	1	11850750	[A/G]	0.02293	MTHFR	exonic SNV	missense
exm15236	rs2274976	1	11850927	[T/C]	0.01419	MTHFR	exonic SNV	missense
exm15255	rs45496998	1	11852412	[A/G]	0.001092	MTHFR	exonic SNV	missense
exm15263	rs142617551	1	11854085	[T/A]	0.001092	MTHFR	exonic SNV	missense
exm15264	rs139645527	1	11854086	[C/G]	0.001092	MTHFR	exonic SNV	missense
exm438184	rs200192631	4	187454863	[T/C]	0.001092	MTNR1A	exonic SNV	missense
exm438187	rs138837121	4	187454894	[T/A]	0.003275	MTNR1A	exonic SNV	missense
exm438196	rs28383652	4	187455099	[A/G]	0.04148	MTNR1A	exonic SNV	missense
exm438206	rs7654853	4	187455261	[A/G]	0.001092	MTNR1A	exonic SNV	missense
exm438215	rs28383653	4	187455399	[T/C]	0.01856	MTNR1A	exonic SNV	missense
exm438240	rs144178215	4	187476365	[A/G]	0.001092	MTNR1A	exonic SNV	missense
exm947938	rs61746674	11	92714801	[T/C]	0.001092	MTNR1B	exonic SNV	missense
exm947950	rs8192553	11	92715081	[A/G]	0.01204	MTNR1B	exonic SNV	missense
exm947974	rs146514042	11	92715414	[T/C]	0.001094	MTNR1B	exonic SNV	missense
exm1280348	rs78578064	17	4442801	[T/C]	0.001092	MYBBP1A	exonic SNV	missense
exm1280352	rs117506528	17	4442817	[T/C]	0.003275	MYBBP1A	exonic SNV	missense
exm1280395	rs76606292	17	4443688	[T/C]	0.003275	MYBBP1A	exonic SNV	missense
exm1280403	rs142989122	17	4443760	[A/G]	0.009825	MYBBP1A	exonic SNV	missense
exm1280410	rs73972683	17	4444850	[T/C]	0.002183	MYBBP1A	exonic SNV	missense
exm1280442	rs879797	17	4446227	[T/G]	0.01638	MYBBP1A	exonic SNV	missense
exm1280463	rs148844016	17	4446447	[A/G]	0.001092	MYBBP1A	exonic SNV	missense
exm1280474	.	17	4447841	[T/C]	0.001092	MYBBP1A	exonic SNV	missense
exm1280475	rs199713256	17	4447842	[A/G]	0.001094	MYBBP1A	exonic SNV	missense
exm1280494	rs138231393	17	4448104	[T/C]	0.01092	MYBBP1A	exonic SNV	missense
exm1280512	rs138647967	17	4448350	[T/G]	0.001096	MYBBP1A	exonic SNV	missense
exm1280518	rs72830101	17	4448389	[T/G]	0.008753	MYBBP1A	exonic SNV	missense
exm1280531	rs201848075	17	4448591	[A/G]	0.001094	MYBBP1A	exonic SNV	missense
exm1280532	rs142437020	17	4448592	[T/A]	0.001092	MYBBP1A	exonic SNV	missense
exm1280544	rs899440	17	4448940	[A/G]	0.00655	MYBBP1A	exonic SNV	missense
exm1280547	rs139356015	17	4448967	[A/G]	0.003304	MYBBP1A	exonic SNV	missense
exm1280567	rs56716962	17	4451453	[T/C]	0.009825	MYBBP1A	exonic SNV	missense
exm1280578	rs73337533	17	4451576	[T/C]	0.02183	MYBBP1A	exonic SNV	missense
exm1280586	rs139874472	17	4451843	[T/C]	0.001092	MYBBP1A	exonic SNV	missense
exm1280623	rs138633396	17	4455198	[T/C]	0.002183	MYBBP1A	exonic SNV	missense
exm1280629	rs117615621	17	4455266	[T/G]	0.0131	MYBBP1A	exonic SNV	missense
exm1280660	rs138754898	17	4455911	[A/G]	0.001092	MYBBP1A	exonic SNV	missense
exm1280666	rs78557985	17	4457116	[T/C]	0.02948	MYBBP1A	exonic SNV	missense
exm1280676	rs142004671	17	4457510	[G/C]	0.002188	MYBBP1A	exonic SNV	missense
exm1280692	rs117128211	17	4458515	[T/G]	0.01965	MYBBP1A	exonic SNV	missense
exm1090461	rs150815925	14	23857530	[T/C]	0.001092	MYH6	exonic SNV	missense
exm1090542	rs141704264	14	23862997	[A/C]	0.002183	MYH6	exonic SNV	missense
exm1090555	rs201193346	14	23863348	[A/G]	0.001092	MYH6	exonic SNV	missense
exm1090674	.	14	23873927	[A/G]	0.001092	MYH6	exonic SNV	missense
exm1090675	rs142027794	14	23873940	[T/C]	0.007642	MYH6	exonic SNV	missense
exm1090710	rs142850511	14	23876318	[T/C]	0.001092	MYH6	exonic SNV	missense
exm842461	rs199884146	10	95072892	[A/G]	0.001092	MYOF	exonic SNV	missense
exm842478	rs146626145	10	95079636	[A/G]	0.004367	MYOF	exonic SNV	missense
exm842494	rs199815755	10	95083040	[A/G]	0.001092	MYOF	exonic SNV	missense
exm842501	rs34689790	10	95085594	[T/C]	0.00655	MYOF	exonic SNV	missense
exm842537	rs61861290	10	95093619	[A/G]	0.02402	MYOF	exonic SNV	missense
exm842539	rs34676128	10	95093631	[T/C]	0.001092	MYOF	exonic SNV	missense
exm842584	rs201086819	10	95109633	[T/C]	0.001092	MYOF	exonic SNV	missense
exm842601	rs12256834	10	95111492	[T/A]	0.007642	MYOF	exonic SNV	missense
exm842615	rs36032890	10	95113643	[T/C]	0.002183	MYOF	exonic SNV	missense
exm842646	rs142449029	10	95123803	[A/G]	0.004367	MYOF	exonic SNV	missense
exm842678	rs150897152	10	95134707	[A/G]	0.002183	MYOF	exonic SNV	missense
exm842703	rs117595198	10	95147609	[A/G]	0.01201	MYOF	exonic SNV	missense
exm842735	rs41290202	10	95161268	[T/C]	0.01419	MYOF	exonic SNV	missense
exm842780	rs180853104	10	95191218	[T/A]	0.002183	MYOF	exonic SNV	missense
exm842783	rs200304153	10	95191259	[A/G]	0.001092	MYOF	exonic SNV	missense
exm842791	rs185721667	10	95241944	[T/C]	0.001092	MYOF	exonic SNV	missense
exm1077109	rs76776920	13	101763029	[A/G]	0.02838	NALCN	exonic SNV	missense
exm705415	rs61754971	8	71068582	[C/G]	0.001101	NCOA2	exonic SNV	missense
exm1297496	rs139149781	17	15942832	[T/C]	0.001092	NCOR1	exonic SNV	missense
exm1297508	rs201721277	17	15950396	[T/C]	0.002183	NCOR1	exonic SNV	missense
exm1297510	rs61753149	17	15950400	[T/C]	0.007642	NCOR1	exonic SNV	missense
exm1297587	rs113458225	17	15973520	[A/G]	0.001092	NCOR1	exonic SNV	missense
exm1297600	rs61753150	17	15973774	[T/G]	0.009825	NCOR1	exonic SNV	missense
exm1141813	rs145312445	15	23931416	[T/C]	0.001092	NDN	exonic SNV	missense
exm975933	rs200750609	12	4791379	[A/G]	0.001094	NDUFA9	exonic SNV	missense
exm975940	rs34076756	12	4791451	[T/C]	0.01965	NDUFA9	exonic SNV	missense
exm1388732	rs201307997	18	55711905	[T/C]	0.001092	NEDD4L	exonic SNV	missense
exm1388775	rs202231187	18	55996244	[T/C]	0.005459	NEDD4L	exonic SNV	missense
exm532740	rs139301823	6	31827674	[T/C]	0.001092	NEU1	exonic SNV	missense
exm244114	rs141363120	2	178096406	[A/G]	0.002183	NFE2L2	exonic SNV	missense
exm244117	rs34154613	2	178096529	[T/C]	0.002183	NFE2L2	exonic SNV	missense
exm760675	rs142259863	9	94172507	[T/C]	0.005459	NFIL3	exonic SNV	missense
exm760684	rs138611038	9	94172581	[A/C]	0.001092	NFIL3	exonic SNV	missense
exm416055	rs4648065	4	103517463	[T/C]	0.001092	NFKB1	exonic SNV	missense
exm416057	rs201395077	4	103518681	[A/C]	0.001092	NFKB1	exonic SNV	missense
exm416059	rs4648072	4	103518700	[A/G]	0.004367	NFKB1	exonic SNV	missense
exm416066	rs4648086	4	103522150	[A/G]	0.001092	NFKB1	exonic SNV	missense
exm416071	rs149211506	4	103527745	[T/G]	0.002183	NFKB1	exonic SNV	missense
exm416090	rs4648099	4	103528817	[T/G]	0.004367	NFKB1	exonic SNV	missense
exm1334492	rs140781803	17	47583847	[T/C]	0.001092	NGFR	exonic SNV	missense
exm321506	rs147461628	3	52505834	[A/T]	0.002198	NISCH	exonic SNV	missense
exm321540	rs9856575	3	52510592	[A/G]	0.0262	NISCH	exonic SNV	missense
exm321543	rs142925971	3	52510604	[A/G]	0.001092	NISCH	exonic SNV	missense
exm321604	rs201343452	3	52521558	[A/G]	0.001092	NISCH	exonic SNV	missense
exm321643	rs138593477	3	52522119	[A/G]	0.002183	NISCH	exonic SNV	missense
exm321678	rs61736838	3	52522591	[T/C]	0.008734	NISCH	exonic SNV	missense
exm365302	rs145279213	3	173322657	[T/C]	0.001092	NLGN1	exonic SNV	missense
exm365368	rs143237072	3	173998784	[T/G]	0.001092	NLGN1	exonic SNV	missense
exm1644977	rs144914894	23	70389354	[A/G]	0.00318	NLGN3	exonic SNV	missense
exm216544	rs59029020	2	101086951	[A/G]	0.001092	NMS	exonic SNV	missense
exm216575	rs142655356	2	101097609	[T/C]	0.002183	NMS	exonic SNV	stopgain
exm400410	rs138342873	4	56471515	[A/G]	0.001092	NMU	exonic SNV	missense
exm274587	rs150482580	2	232392957	[A/G]	0.01092	NMUR1	exonic SNV	missense
exm274596	rs17853665	2	232393124	[T/C]	0.001092	NMUR1	exonic SNV	missense
exm497777	rs1363422	5	151771817	[T/C]	0.007642	NMUR2	exonic SNV	missense
exm497781	rs61735377	5	151771874	[T/C]	0.001096	NMUR2	exonic SNV	missense
exm497832	rs140814108	5	151784448	[A/C]	0.001092	NMUR2	exonic SNV	missense
exm497839	rs150054462	5	151784592	[A/C]	0.003275	NMUR2	exonic SNV	missense
exm425085	rs2271777	4	139964455	[T/C]	0.002183	NOCT	exonic SNV	missense
exm1247830	rs2233457	16	67208109	[G/C]	0.01201	NOL3	exonic SNV	missense
exm1247837	rs201067296	16	67208257	[T/C]	0.001092	NOL3	exonic SNV	missense
exm1247839	rs2233458	16	67208559	[A/G]	0.002183	NOL3	exonic SNV	missense
exm1863911	rs201000974	16	67208993	[G/C]	0.004367	NOL3	exonic SNV	missense
exm1645157	rs138148374	23	70518564	[T/G]	0.004769	NONO	exonic SNV	missense
exm1041389	rs9658445	12	117691500	[T/C]	0.004367	NOS1	exonic SNV	missense
exm1041403	rs200972861	12	117693822	[A/C]	0.003275	NOS1	exonic SNV	missense
exm1041420	rs9658403	12	117701743	[T/C]	0.001092	NOS1	exonic SNV	missense
exm1041441	rs41356652	12	117710246	[T/C]	0.004367	NOS1	exonic SNV	missense
exm1041460	rs200231850	12	117723115	[T/G]	0.002183	NOS1	exonic SNV	missense
exm1041463	rs9658356	12	117724018	[T/G]	0.004367	NOS1	exonic SNV	missense
exm1041470	rs202090735	12	117725949	[T/C]	0.001094	NOS1	exonic SNV	missense
exm1041493	rs76090928	12	117768154	[T/C]	0.003275	NOS1	exonic SNV	missense
exm1041497	rs200282713	12	117768316	[A/G]	0.001092	NOS1	exonic SNV	missense
exm1304901	rs112588673	17	26101404	[T/C]	0.001092	NOS2	exonic SNV	missense
exm1304930	rs200688826	17	26107904	[T/C]	0.001092	NOS2	exonic SNV	missense
exm1304944	rs3730017	17	26109102	[A/G]	0.009825	NOS2	exonic SNV	missense
exm671585	rs3918166	7	150693556	[A/G]	0.003275	NOS3	exonic SNV	missense
exm671588	rs148359917	7	150693604	[A/G]	0.001092	NOS3	exonic SNV	missense
exm671631	rs150935488	7	150698349	[A/G]	0.002183	NOS3	exonic SNV	missense
exm671632	rs141089940	7	150698352	[A/G]	0.001092	NOS3	exonic SNV	missense
exm671671	rs7792133	7	150704246	[A/G]	0.001092	NOS3	exonic SNV	missense
exm671705	rs148919189	7	150707251	[T/C]	0.001092	NOS3	exonic SNV	missense
exm671710	rs3918201	7	150707344	[T/G]	0.001092	NOS3	exonic SNV	missense
exm671731	rs3918234	7	150708035	[T/A]	0.001092	NOS3	exonic SNV	missense
exm1649184	rs35404864	23	100105140	[T/C]	0.00159	NOX1	exonic SNV	missense
exm1649186	rs34688635	23	100105195	[T/C]	0.02385	NOX1	exonic SNV	missense
exm1649206	rs142303829	23	100117243	[A/G]	0.00159	NOX1	exonic SNV	missense
exm1368004	rs201542175	17	79860514	[A/G]	0.001094	NPB	exonic SNV	missense
exm1368011	rs202156046	17	79860616	[A/G]	0.001092	NPB	exonic SNV	missense
exm700966	rs138848391	8	53852607	[T/C]	0.002183	NPBWR1	exonic SNV	missense
exm1561719	rs200098936	20	62737214	[T/C]	0.001092	NPBWR2	exonic SNV	missense
exm1561757	rs143647574	20	62737727	[T/C]	0.003275	NPBWR2	exonic SNV	missense
exm1561774	rs140373421	20	62737967	[A/G]	0.003282	NPBWR2	exonic SNV	missense
exm1561780	rs150422039	20	62738060	[A/G]	0.00655	NPBWR2	exonic SNV	missense
exm1008982	rs35822762	12	53900640	[A/G]	0.001092	NPFF	exonic SNV	missense
exm830951	rs113487866	10	72014967	[T/G]	0.0186	NPFFR1	exonic SNV	missense
exm830974	rs61746113	10	72015419	[A/C]	0.001092	NPFFR1	exonic SNV	missense
exm830975	rs61746115	10	72015429	[A/C]	0.001092	NPFFR1	exonic SNV	missense
exm830978	rs199782769	10	72020427	[T/C]	0.001096	NPFFR1	exonic SNV	missense
exm830990	rs188869837	10	72025953	[T/C]	0.001096	NPFFR1	exonic SNV	missense
exm405095	rs150945821	4	72897832	[T/C]	0.001092	NPFFR2	exonic SNV	missense
exm405096	rs201021581	4	72897836	[A/G]	0.002183	NPFFR2	exonic SNV	missense
exm405114	rs77812923	4	72994525	[A/G]	0.001094	NPFFR2	exonic SNV	missense
newrs138772964	rs138772964	4	73003756	[A/G]	0.002188	NPFFR2	splicing	splice-3
exm405131	rs149509872	4	73012817	[T/G]	0.001092	NPFFR2	exonic SNV	missense
exm405160	rs145611919	4	73013344	[A/G]	0.001092	NPFFR2	exonic SNV	missense
var_4_106861669	rs770999664	4	106861669	[A/G]	0.001096	NPNT	splicing	splice-3
exm417347	rs148105888	4	106861763	[A/G]	0.002183	NPNT	exonic SNV	missense
exm417362	rs144959760	4	106863655	[A/C]	0.001092	NPNT	exonic SNV	missense
exm417372	rs143758714	4	106863842	[T/C]	0.008734	NPNT	exonic SNV	missense
exm417389	rs35613262	4	106888416	[A/G]	0.002188	NPNT	exonic SNV	missense
exm417394	rs141917363	4	106888468	[T/C]	0.001094	NPNT	exonic SNV	missense
exm15545	rs61757261	1	11907430	[T/G]	0.004367	NPPA	exonic SNV	missense
exm15552	rs5063	1	11907648	[T/C]	0.02074	NPPA	exonic SNV	missense
exm15574	rs35640285	1	11918379	[A/C]	0.005459	NPPB	exonic SNV	missense
exm15586	rs5229	1	11918519	[T/C]	0.01201	NPPB	exonic SNV	missense
exm102667	rs61757359	1	153658297	[A/G]	0.004367	NPR1	exonic SNV	missense
exm102677	rs61758562	1	153659131	[A/G]	0.001092	NPR1	exonic SNV	missense
exm102732	rs35479618	1	153662423	[A/G]	0.01747	NPR1	exonic SNV	missense
exm102740	rs116245325	1	153665650	[T/C]	0.002188	NPR1	exonic SNV	missense
exm448222	rs41270319	5	32783096	[A/G]	0.002183	NPR3	exonic SNV	missense
exm448225	rs146301345	5	32784907	[A/G]	0.002183	NPR3	exonic SNV	missense
exm864759	rs145563824	10	129347767	[A/G]	0.001092	NPS	exonic SNV	missense
exm864762	rs990310	10	129347785	[T/C]	0.02948	NPS	exonic SNV	missense
exm864763	rs186831805	10	129347809	[C/G]	0.002183	NPS	exonic SNV	missense
exm864776	rs79477530	10	129350889	[A/G]	0.001092	NPS	exonic SNV	missense
exm613907	rs325465	7	34851424	[A/G]	0.001092	NPSR1	exonic SNV	missense
exm613910	rs200993440	7	34851475	[A/G]	0.001092	NPSR1	exonic SNV	missense
exm613920	rs34705969	7	34867124	[T/G]	0.04585	NPSR1	exonic SNV	missense
exm613932	rs140146458	7	34874048	[A/G]	0.002183	NPSR1	exonic SNV	missense
exm613941	rs77892941	7	34888110	[A/G]	0.001092	NPSR1	exonic SNV	stopgain
exm610412	rs145204458	7	25266560	[A/G]	0.001092	NPVF	exonic SNV	missense
exm610417	rs886354	7	25267963	[G/C]	0.04258	NPVF	exonic SNV	missense
exm609933	rs16139	7	24324879	[T/C]	0.02511	NPY	exonic SNV	missense
exm432218	rs5578	4	164246489	[T/G]	0.01532	NPY1R	exonic SNV	missense
exm432251	rs78156188	4	164247375	[A/G]	0.002183	NPY1R	exonic SNV	missense
exm822209	rs148605550	10	47086901	[A/G]	0.001092	NPY4R	exonic SNV	missense
exm822274	rs114592738	10	47087499	[A/G]	0.005459	NPY4R	exonic SNV	missense
exm822293	rs147669433	10	47087643	[T/C]	0.001092	NPY4R	exonic SNV	missense
exm432282	rs75295713	4	164272165	[A/G]	0.001092	NPY5R	exonic SNV	missense
exm295511	rs142863637	3	24018783	[C/G]	0.001092	NR1D2	exonic SNV	missense
exm904701	rs149895806	11	47290222	[G/C]	0.001092	NR1H3	exonic SNV	missense
exm694518	rs201451670	8	32453478	[A/T]	0.001092	NRG1	exonic SNV	missense
exm694548	rs34822181	8	32505615	[G/C]	0.01201	NRG1	exonic SNV	missense
exm694549	rs35641374	8	32505633	[G/C]	0.04258	NRG1	exonic SNV	missense
exm694581	rs141319283	8	32613947	[A/G]	0.001092	NRG1	exonic SNV	missense
exm694596	rs62497784	8	32617888	[C/G]	0.001092	NRG1	exonic SNV	missense
exm694629	rs80127039	8	32621630	[T/C]	0.02293	NRG1	exonic SNV	missense
exm694630	rs73672606	8	32621631	[A/G]	0.001092	NRG1	exonic SNV	missense
exm694632	rs80189821	8	32621637	[T/C]	0.002183	NRG1	exonic SNV	missense
exm694638	rs75155858	8	32621844	[T/G]	0.001092	NRG1	exonic SNV	missense
exm1562656	rs61750207	21	16337111	[A/G]	0.01422	NRIP1	exonic SNV	missense
exm1562689	rs61750208	21	16338106	[A/G]	0.009825	NRIP1	exonic SNV	missense
exm1562709	rs61755058	21	16338443	[A/G]	0.003275	NRIP1	exonic SNV	missense
exm1562746	rs77402452	21	16339348	[A/G]	0.01419	NRIP1	exonic SNV	missense
exm1562765	rs139263261	21	16339852	[T/C]	0.01419	NRIP1	exonic SNV	missense
exm110644	rs201509045	1	156834527	[A/G]	0.001092	NTRK1	exonic SNV	missense
exm110660	rs150271893	1	156837949	[A/G]	0.001092	NTRK1	exonic SNV	missense
exm110688	rs137979116	1	156843439	[A/C]	0.001094	NTRK1	exonic SNV	missense
exm110726	rs144901788	1	156845431	[A/G]	0.001092	NTRK1	exonic SNV	missense
exm110740	rs150579345	1	156846300	[A/G]	0.004367	NTRK1	exonic SNV	missense
exm110750	rs6336	1	156848918	[T/C]	0.04367	NTRK1	exonic SNV	missense
exm110751	rs6339	1	156848946	[T/G]	0.04367	NTRK1	exonic SNV	missense
exm110788	rs35669708	1	156851382	[A/G]	0.01092	NTRK1	exonic SNV	missense
exm758555	rs145968424	9	87359980	[T/C]	0.001092	NTRK2	exonic SNV	missense
exm1025141	rs138520790	12	86272290	[T/G]	0.003282	NTS	exonic SNV	missense
exm1556924	rs34257083	20	61340732	[T/C]	0.004367	NTSR1	exonic SNV	missense
exm1556930	rs11698783	20	61340774	[T/C]	0.009825	NTSR1	exonic SNV	missense
exm1556945	rs142371314	20	61341172	[T/C]	0.007642	NTSR1	exonic SNV	missense
exm1556958	rs201598535	20	61386100	[A/G]	0.001092	NTSR1	exonic SNV	missense
exm1556960	rs146138729	20	61386115	[A/G]	0.001092	NTSR1	exonic SNV	missense
exm1556964	rs35373650	20	61386147	[A/C]	0.002183	NTSR1	exonic SNV	missense
exm1556973	rs2273075	20	61386232	[A/G]	0.0186	NTSR1	exonic SNV	missense
exm1556985	rs150384345	20	61389669	[A/G]	0.002183	NTSR1	exonic SNV	missense
exm1556997	rs139953956	20	61391378	[A/G]	0.009825	NTSR1	exonic SNV	missense
exm1557005	rs140834874	20	61391521	[T/C]	0.001092	NTSR1	exonic SNV	missense
exm173232	rs61753869	2	11798675	[A/G]	0.005459	NTSR2	exonic SNV	missense
exm173255	rs150931012	2	11800247	[A/G]	0.001094	NTSR2	exonic SNV	missense
exm173262	rs34764121	2	11802146	[T/C]	0.002183	NTSR2	exonic SNV	missense
exm673098	rs61734185	7	151042447	[T/G]	0.01092	NUB1	exonic SNV	missense
exm673127	rs150532999	7	151064101	[T/C]	0.001092	NUB1	exonic SNV	missense
exm230620	rs201929664	2	139428730	[T/C]	0.001092	NXPH2	exonic SNV	missense
exm1334541	rs147028083	17	47656030	[C/G]	0.001092	NXPH3	exonic SNV	missense
exm1334549	rs112340338	17	47656159	[T/C]	0.002183	NXPH3	exonic SNV	missense
exm1546970	rs41283036	20	45169957	[T/C]	0.005459	OCSTAMP	exonic SNV	missense
exm1547009	rs201982370	20	45179197	[T/C]	0.006565	OCSTAMP	exonic SNV	missense
exm163741	rs141356521	1	241767627	[A/G]	0.004367	OPN3	exonic SNV	missense
exm163747	rs2273712	1	241767708	[T/C]	0.009825	OPN3	exonic SNV	missense
exm163748	rs41304028	1	241767722	[G/C]	0.001092	OPN3	exonic SNV	missense
exm838872	rs7901458	10	88416963	[A/G]	0.02954	OPN4	exonic SNV	missense
exm838917	rs145634412	10	88419700	[T/G]	0.002183	OPN4	exonic SNV	missense
exm1561640	rs113943566	20	62724093	[T/C]	0.001092	OPRL1	exonic SNV	missense
exm1561680	rs76487073	20	62729727	[A/G]	0.002183	OPRL1	exonic SNV	missense
exm1561685	rs200326446	20	62729806	[A/G]	0.001092	OPRL1	exonic SNV	missense
exm588837	rs76546679	6	154360803	[A/T]	0.001094	OPRM1	exonic SNV	missense
exm588850	rs17174794	6	154411110	[C/G]	0.001092	OPRM1	exonic SNV	missense
exm588852	rs202022370	6	154411134	[T/C]	0.001094	OPRM1	exonic SNV	missense
exm588857	rs79910351	6	154411211	[T/C]	0.001092	OPRM1	exonic SNV	missense
exm588861	rs62638690	6	154411245	[T/G]	0.001092	OPRM1	exonic SNV	missense
exm445981	rs147790160	5	14681593	[T/G]	0.01638	OTULIN	exonic SNV	missense
exm446001	rs9312870	5	14693030	[A/G]	0.003282	OTULIN	exonic SNV	missense
exm287431	rs115324487	3	8809359	[A/G]	0.001092	OXTR	exonic SNV	missense
exm1279054	rs34617528	17	3801122	[T/C]	0.001092	P2RX1	exonic SNV	missense
exm1053559	rs75585377	12	133196037	[T/C]	0.02183	P2RX2	exonic SNV	missense
exm1053574	rs142844880	12	133196619	[A/G]	0.001092	P2RX2	exonic SNV	missense
exm1053615	rs199514327	12	133198160	[A/G]	0.001092	P2RX2	exonic SNV	missense
exm1053637	rs199955493	12	133198505	[A/G]	0.001092	P2RX2	exonic SNV	missense
exm1044295	rs139621763	12	121648031	[T/C]	0.002183	P2RX4	exonic SNV	missense
exm1044342	rs147991306	12	121666614	[A/G]	0.001092	P2RX4	exonic SNV	missense
exm1044355	rs28360472	12	121670276	[A/G]	0.007659	P2RX4	exonic SNV	missense
exm1044175	rs35933842	12	121570899	[T/G]	0.01313	P2RX7	splicing	splice-5
exm1044191	rs28360445	12	121593936	[T/C]	0.005459	P2RX7	exonic SNV	missense
exm1044200	rs28360447	12	121600238	[A/G]	0.009825	P2RX7	exonic SNV	missense
exm1044214	rs140915863	12	121603240	[T/C]	0.002183	P2RX7	exonic SNV	missense
exm1044230	rs7958316	12	121605373	[A/G]	0.01856	P2RX7	exonic SNV	missense
exm1044235	rs146725537	12	121605408	[T/C]	0.004376	P2RX7	exonic SNV	missense
exm1044240	rs28360457	12	121613229	[A/G]	0.009847	P2RX7	exonic SNV	missense
exm1044260	rs10160951	12	121618257	[G/C]	0.005459	P2RX7	exonic SNV	missense
exm1044278	rs34219304	12	121622381	[A/G]	0.004367	P2RX7	exonic SNV	missense
exm1044285	rs1653624	12	121622520	[A/T]	0.0133	P2RX7	exonic SNV	missense
exm1044289	rs28360460	12	121622550	[A/G]	0.001092	P2RX7	exonic SNV	missense
exm939419	rs117372847	11	72945254	[A/G]	0.003275	P2RY2	exonic SNV	missense
exm939421	rs147189011	11	72945288	[A/C]	0.001094	P2RY2	exonic SNV	missense
exm939471	rs74472890	11	72946279	[T/C]	0.03712	P2RY2	exonic SNV	missense
exm948762	rs74549886	11	93913392	[T/G]	0.001092	PANX1	exonic SNV	missense
exm1023559	rs114414439	12	80014927	[T/C]	0.003275	PAWR	exonic SNV	missense
exm655190	rs2233578	7	127254551	[A/G]	0.001092	PAX4	exonic SNV	missense
exm655195	rs144792551	7	127254981	[A/G]	0.001092	PAX4	exonic SNV	missense
exm938858	rs139844982	11	72297209	[T/C]	0.001092	PDE2A	exonic SNV	missense
exm1865410	rs114387631	1	66838314	[A/G]	0.001094	PDE4B	exonic SNV	missense
exm456567	rs201710626	5	59284478	[T/G]	0.002183	PDE4D	exonic SNV	missense
exm1519467	rs45469293	20	1961159	[T/A]	0.007642	PDYN	exonic SNV	missense
exm930379	rs34989499	11	66243087	[A/G]	0.001092	PELI3	exonic SNV	missense
exm702086	rs140291841	8	57354047	[G/C]	0.001094	PENK	exonic SNV	missense
exm702111	rs11998459	8	57354387	[T/G]	0.001092	PENK	exonic SNV	missense
exm2276482	rs112743620	17	8045714	[A/C]	0.003275	PER1	exonic SNV	missense
exm1291016	rs12937495	17	8046147	[T/C]	0.001092	PER1	exonic SNV	missense
exm1291022	rs112474322	17	8046664	[T/C]	0.02948	PER1	exonic SNV	missense
exm1291047	rs112980285	17	8047081	[A/G]	0.02838	PER1	exonic SNV	missense
exm1291053	rs145768054	17	8047177	[T/C]	0.001092	PER1	exonic SNV	missense
exm1291150	rs140853060	17	8052595	[G/C]	0.002183	PER1	exonic SNV	missense
exm1291158	rs74795714	17	8052915	[T/C]	0.007642	PER1	exonic SNV	missense
exm1291196	rs72845601	17	8053916	[A/G]	0.0131	PER1	exonic SNV	missense
exm280604	rs35333999	2	239161957	[T/C]	0.04048	PER2	exonic SNV	missense
exm280607	rs78832829	2	239162038	[A/G]	0.01856	PER2	exonic SNV	missense
exm280650	rs70965448	2	239165637	[A/G]	0.001092	PER2	exonic SNV	missense
exm280653	rs551687023	2	239165676	[A/C]	0.002208	PER2	exonic SNV	missense
exm280683	rs80156481	2	239169585	[T/G]	0.003275	PER2	exonic SNV	missense
exm10623	rs41278956	1	7844989	[T/G]	0.002183	PER3	exonic SNV	missense
exm10695	rs150812083	1	7869953	[G/C]	0.001092	PER3	exonic SNV	missense
exm10732	rs144941346	1	7880251	[G/C]	0.001092	PER3	exonic SNV	missense
exm10764	rs140974114	1	7887262	[A/G]	0.01528	PER3	exonic SNV	missense
indel.601	rs757938664	1	7887574	[D/I]	0.001104	PER3	indel	frameshift
exm10836	rs144178755	1	7890153	[T/C]	0.003275	PER3	exonic SNV	missense
exm10857	rs35072750	1	7897189	[A/G]	0.002183	PER3	exonic SNV	missense
exm1390374	rs142894376	18	60497393	[T/C]	0.002183	PHLPP1	exonic SNV	missense
exm1390378	rs200816598	18	60497450	[G/C]	0.001092	PHLPP1	exonic SNV	missense
exm1390403	rs112206318	18	60563131	[A/C]	0.01092	PHLPP1	exonic SNV	missense
exm1390404	rs140035447	18	60563225	[A/G]	0.008753	PHLPP1	exonic SNV	missense
exm1407925	rs200365509	19	4028805	[A/G]	0.001092	PIAS4	exonic SNV	missense
exm1295346	rs201957380	17	10728553	[T/C]	0.001092	PIRT	exonic SNV	missense
exm1295348	rs150727776	17	10728581	[A/G]	0.001092	PIRT	exonic SNV	missense
exm1295364	rs192012879	17	10728958	[A/G]	0.005459	PIRT	exonic SNV	missense
exm1205441	rs115538130	16	2140180	[A/G]	0.001092	PKD1	exonic SNV	missense
exm1205451	rs148478410	16	2140294	[T/C]	0.01419	PKD1	exonic SNV	missense
exm1205485	rs151044657	16	2140762	[G/C]	0.001094	PKD1	exonic SNV	missense
exm1205525	rs147992238	16	2142103	[C/G]	0.003275	PKD1	exonic SNV	missense
exm1205554	rs201220835	16	2143546	[T/C]	0.003275	PKD1	exonic SNV	missense
exm1205585	rs45478794	16	2144182	[A/G]	0.00655	PKD1	exonic SNV	missense
exm1205709	rs13337123	16	2152865	[C/G]	0.002188	PKD1	exonic SNV	missense
exm1206135	rs141274774	16	2161113	[T/C]	0.001092	PKD1	exonic SNV	missense
exm1206139	rs143690392	16	2161150	[A/G]	0.001094	PKD1	exonic SNV	missense
exm619654	rs150206836	7	47840308	[T/C]	0.001092	PKD1L1	exonic SNV	missense
exm2150677	rs145005848	7	47840309	[A/G]	0.001092	PKD1L1	exonic SNV	missense
exm619655	rs146576726	7	47840310	[G/C]	0.02074	PKD1L1	exonic SNV	missense
exm619679	rs140233929	7	47847877	[T/C]	0.001092	PKD1L1	exonic SNV	missense
exm619698	rs199514547	7	47851455	[T/C]	0.002183	PKD1L1	exonic SNV	missense
exm619702	rs140456142	7	47851578	[A/G]	0.001092	PKD1L1	exonic SNV	missense
exm619713	rs138441246	7	47852885	[T/C]	0.01092	PKD1L1	exonic SNV	missense
exm619740	rs139293796	7	47860690	[A/G]	0.009825	PKD1L1	exonic SNV	missense
exm619831	rs116988549	7	47880144	[T/C]	0.005459	PKD1L1	exonic SNV	missense
exm619847	rs139809983	7	47884650	[T/A]	0.001092	PKD1L1	exonic SNV	missense
exm619865	rs150396842	7	47892745	[A/G]	0.009825	PKD1L1	exonic SNV	missense
exm619870	rs147417448	7	47894518	[T/A]	0.001092	PKD1L1	exonic SNV	missense
exm619912	rs79519739	7	47906069	[T/C]	0.001092	PKD1L1	exonic SNV	missense
exm619981	rs113527998	7	47925485	[T/G]	0.01201	PKD1L1	exonic SNV	missense
exm619985	rs141646493	7	47925520	[T/C]	0.002183	PKD1L1	exonic SNV	missense
exm619989	rs76044743	7	47925535	[A/G]	0.008753	PKD1L1	exonic SNV	missense
exm620003	rs79105203	7	47927650	[A/G]	0.01201	PKD1L1	exonic SNV	missense
exm620008	rs56100904	7	47927744	[T/C]	0.02293	PKD1L1	exonic SNV	missense
exm620017	rs11972142	7	47930180	[T/C]	0.01201	PKD1L1	exonic SNV	missense
exm620106	rs146750610	7	47955049	[A/G]	0.009825	PKD1L1	exonic SNV	missense
exm620116	rs148481862	7	47968850	[C/G]	0.001092	PKD1L1	exonic SNV	missense
exm620125	rs145088541	7	47968953	[T/C]	0.003275	PKD1L1	exonic SNV	missense
exm620133	rs142896494	7	47970707	[A/G]	0.00655	PKD1L1	exonic SNV	missense
exm1261381	rs117677929	16	81134860	[G/C]	0.03166	PKD1L2	exonic	synonymous, missense
exm1261397	rs200618147	16	81142872	[T/C]	0.001092	PKD1L2	exonic	synonymous, missense
exm1261405	rs201664020	16	81145783	[G/C]	0.004367	PKD1L2	exonic	synonymous, missense
exm1261408	rs8054182	16	81145807	[G/C]	0.0131	PKD1L2	exonic	synonymous, missense
exm1261418	rs145784865	16	81145976	[T/C]	0.02511	PKD1L2	exonic	synonymous, missense
exm1261436	rs75985298	16	81155305	[T/C]	0.001092	PKD1L2	exonic	synonymous, missense
exm1261447	rs200839960	16	81157321	[C/G]	0.001092	PKD1L2	exonic	synonymous, missense
exm1261448	rs4889241	16	81157324	[A/G]	0.0262	PKD1L2	exonic	synonymous, missense
exm1261451	rs16954698	16	81157353	[A/G]	0.03821	PKD1L2	exonic	synonymous, missense
exm1261488	rs77601908	16	81161635	[A/C]	0.008734	PKD1L2	exonic	synonymous, missense
exm1261513	rs76478170	16	81171069	[A/G]	0.002183	PKD1L2	exonic	synonymous, missense
exm1261521	rs12918619	16	81173136	[T/C]	0.01965	PKD1L2	exonic	synonymous, missense
exm1261522	rs200683285	16	81173146	[G/C]	0.001092	PKD1L2	exonic	synonymous, missense
exm1261546	rs117414860	16	81174992	[T/G]	0.03399	PKD1L2	exonic	synonymous, missense
exm1261592	rs200727977	16	81183382	[A/C]	0.004367	PKD1L2	exonic	synonymous, missense
exm1261597	rs182292325	16	81183421	[T/C]	0.004376	PKD1L2	exonic	synonymous, missense
exm1261606	rs188010999	16	81183492	[T/G]	0.001092	PKD1L2	exonic	synonymous, missense
exm1261624	rs76033196	16	81187635	[T/G]	0.01528	PKD1L2	exonic	synonymous, missense
exm1261631	rs77318108	16	81187709	[T/A]	0.01528	PKD1L2	exonic	synonymous, missense
exm1261633	rs8050904	16	81187852	[A/G]	0.001092	PKD1L2	exonic	synonymous, missense
exm1261644	rs1453325	16	81190601	[T/C]	0.02511	PKD1L2	exonic	synonymous, missense
exm1261653	rs79986963	16	81190669	[T/C]	0.002183	PKD1L2	exonic	synonymous, missense
exm1261664	rs143351043	16	81193344	[T/C]	0.02948	PKD1L2	exonic	synonymous, missense
exm1261689	rs148491766	16	81197218	[A/G]	0.004484	PKD1L2	exonic	synonymous, missense
exm1261697	rs74029003	16	81198254	[T/C]	0.001092	PKD1L2	exonic	synonymous, missense
exm1261702	rs75273856	16	81198287	[T/C]	0.002183	PKD1L2	exonic	synonymous, missense
exm1261707	rs77066396	16	81198338	[T/G]	0.002183	PKD1L2	exonic	synonymous, missense
exm1261708	rs201320538	16	81198340	[T/C]	0.002183	PKD1L2	exonic	synonymous, missense
exm1261710	rs16954794	16	81198352	[A/C]	0.002183	PKD1L2	exonic	synonymous, missense
exm1261714	rs74864631	16	81199468	[C/G]	0.03603	PKD1L2	exonic	synonymous, missense
exm1261749	rs74595131	16	81204576	[T/C]	0.01856	PKD1L2	exonic SNV	missense
exm1261768	rs745211	16	81208348	[T/G]	0.001092	PKD1L2	exonic SNV	missense
exm1261780	rs115666278	16	81208473	[T/G]	0.001092	PKD1L2	exonic SNV	missense
exm1261784	rs199798228	16	81208512	[A/C]	0.001092	PKD1L2	exonic SNV	missense
exm1261790	rs1869349	16	81209247	[T/C]	0.04803	PKD1L2	exonic SNV	missense
exm1261794	rs142349771	16	81209298	[C/G]	0.005459	PKD1L2	exonic SNV	missense
exm1261837	rs200514929	16	81213372	[G/C]	0.002183	PKD1L2	exonic SNV	missense
exm1261846	rs116465042	16	81214789	[G/C]	0.001092	PKD1L2	exonic SNV	missense
exm1261851	rs114183450	16	81219103	[C/G]	0.002183	PKD1L2	exonic SNV	missense
exm1261862	rs199529211	16	81219257	[A/G]	0.001092	PKD1L2	exonic SNV	missense
exm1261877	rs74029025	16	81224271	[G/C]	0.0131	PKD1L2	exonic SNV	missense
exm1261887	rs61734110	16	81232294	[T/C]	0.04585	PKD1L2	exonic SNV	missense
exm1261890	rs34276551	16	81232336	[T/C]	0.008734	PKD1L2	exonic SNV	missense
exm1261897	rs188039498	16	81232408	[C/G]	0.001092	PKD1L2	exonic SNV	missense
exm1261938	rs114176826	16	81236277	[T/C]	0.001092	PKD1L2	exonic SNV	missense
exm1261962	rs143480612	16	81242107	[T/C]	0.03821	PKD1L2	exonic SNV	missense
exm1261986	rs36099350	16	81248758	[T/C]	0.001092	PKD1L2	exonic SNV	missense
exm1261987	rs35970134	16	81248778	[G/C]	0.001092	PKD1L2	exonic SNV	missense
exm1261988	rs35528333	16	81248797	[T/C]	0.001092	PKD1L2	exonic SNV	missense
exm1261996	rs73593138	16	81249892	[T/C]	0.001096	PKD1L2	exonic SNV	missense
exm1261999	rs201455881	16	81249909	[A/G]	0.002183	PKD1L2	exonic SNV	missense
exm1262000	rs117142104	16	81249919	[T/C]	0.003275	PKD1L2	exonic SNV	missense
exm1256457	rs28523974	16	71963487	[A/G]	0.003275	PKD1L3	exonic	synonymous, missense
exm1256474	rs182925233	16	71976636	[A/G]	0.003275	PKD1L3	exonic	missense
exm1256483	rs200917227	16	71981406	[A/G]	0.002183	PKD1L3	exonic	missense
exm1256501	rs144693471	16	71985633	[T/G]	0.003275	PKD1L3	exonic	missense
exm1256508	rs56041205	16	71986933	[C/G]	0.005459	PKD1L3	exonic	missense
exm1256550	rs200862662	16	72007305	[T/C]	0.004367	PKD1L3	exonic	missense
exm1256559	rs139831076	16	72011162	[C/G]	0.005507	PKD1L3	exonic	missense
exm1256568	rs78847227	16	72012239	[C/G]	0.01638	PKD1L3	exonic	missense
exm1256603	rs141399030	16	72020369	[T/C]	0.001092	PKD1L3	splicing	splice-3
exm412652	rs138132026	4	88957446	[A/G]	0.002183	PKD2	exonic SNV	missense
exm412659	rs200912883	4	88959451	[A/G]	0.001092	PKD2	exonic SNV	missense
exm412686	rs75762896	4	88967919	[T/G]	0.007642	PKD2	exonic SNV	missense
exm412738	rs2234917	4	88989089	[A/C]	0.01092	PKD2	exonic SNV	missense
exm412757	rs140848008	4	88996664	[A/G]	0.001092	PKD2	exonic SNV	missense
exm849183	rs142439136	10	102048184	[T/C]	0.00655	PKD2L1	exonic SNV	missense
exm849184	rs151301902	10	102048185	[A/G]	0.001092	PKD2L1	exonic SNV	missense
exm849210	rs79568268	10	102051099	[T/C]	0.004367	PKD2L1	exonic SNV	missense
exm849229	rs142914565	10	102054324	[T/C]	0.00655	PKD2L1	exonic SNV	missense
exm849242	rs147426900	10	102054823	[A/G]	0.04913	PKD2L1	exonic SNV	missense
exm1668531	rs149093514	10	102055890	[A/C]	0.001092	PKD2L1	exonic SNV	missense
exm849253	rs7904983	10	102056016	[A/G]	0.002183	PKD2L1	exonic SNV	stopgain
exm849260	rs7909153	10	102056790	[A/G]	0.002183	PKD2L1	exonic SNV	missense
indel.14214	rs375100358,rs577578693	10	102056908	[I/D]	0.001094	PKD2L1	indel	frameshift
exm849275	rs148412598	10	102057238	[T/C]	0.001092	PKD2L1	exonic SNV	missense
exm849277	rs17112895	10	102057262	[T/C]	0.002183	PKD2L1	exonic SNV	missense
exm849294	rs114030839	10	102058433	[T/C]	0.001092	PKD2L1	exonic SNV	missense
exm849319	rs117403721	10	102089635	[A/C]	0.008734	PKD2L1	exonic SNV	missense
exm479828	rs12187140	5	137259179	[T/C]	0.002183	PKD2L2	exonic SNV	missense
exm479832	rs201071340	5	137260793	[T/C]	0.002183	PKD2L2	exonic SNV	missense
exm479835	rs200648496	5	137261578	[A/G]	0.002183	PKD2L2	exonic SNV	missense
exm479841	rs150823352	5	137271518	[T/G]	0.002183	PKD2L2	exonic SNV	missense
exm479846	rs201157449	5	137271592	[T/C]	0.001094	PKD2L2	exonic SNV	missense
exm1617823	rs145208153	22	46652516	[T/A]	0.01201	PKDREJ	exonic SNV	missense
exm1617834	rs76372072	22	46652736	[T/C]	0.004367	PKDREJ	exonic SNV	missense
exm1617864	rs147180698	22	46653273	[T/C]	0.002183	PKDREJ	exonic SNV	missense
exm1617890	rs137913341	22	46653989	[T/C]	0.002183	PKDREJ	exonic SNV	missense
exm1617893	rs9626829	22	46654035	[T/C]	0.001092	PKDREJ	exonic SNV	missense
exm1617909	rs147041875	22	46654454	[T/C]	0.009825	PKDREJ	exonic SNV	missense
exm1617934	rs148212610	22	46655108	[A/G]	0.007642	PKDREJ	exonic SNV	missense
exm1617942	rs138036391	22	46655319	[T/C]	0.001092	PKDREJ	exonic SNV	missense
exm1617958	rs142873404	22	46655652	[T/C]	0.001092	PKDREJ	exonic SNV	missense
exm1617981	rs34798212	22	46656242	[A/G]	0.007642	PKDREJ	exonic SNV	missense
exm1617997	rs111396160	22	46656551	[T/C]	0.002183	PKDREJ	exonic SNV	missense
exm1618032	rs41302599	22	46657308	[T/C]	0.03057	PKDREJ	exonic SNV	missense
exm1618047	rs184629201	22	46657713	[T/C]	0.001092	PKDREJ	exonic SNV	missense
exm1618054	rs138648054	22	46657881	[T/C]	0.004367	PKDREJ	exonic SNV	missense
exm1618077	rs149432283	22	46658471	[G/C]	0.001092	PKDREJ	exonic SNV	missense
exm2010232	rs140758033	22	38508172	[G/C]	0.001092	PLA2G6	exonic SNV	missense
exm1608095	rs143826762	22	38516893	[T/C]	0.001092	PLA2G6	exonic SNV	missense
exm1608133	rs11570680	22	38528888	[T/C]	0.02863	PLA2G6	exonic SNV	missense
exm1608153	rs147924368	22	38536013	[A/G]	0.002183	PLA2G6	exonic SNV	missense
exm1608173	rs138672490	22	38539282	[T/C]	0.002183	PLA2G6	exonic SNV	missense
exm1442213	rs117691659	19	17471634	[A/G]	0.005459	PLVAP	exonic SNV	missense
exm1442272	rs34920409	19	17476933	[T/G]	0.009825	PLVAP	exonic SNV	missense
exm1175751	rs140050477	15	74315485	[T/C]	0.005459	PML	exonic SNV	missense
exm1175771	rs145863996	15	74317263	[C/G]	0.001092	PML	exonic SNV	missense
exm1175789	rs11855663	15	74325743	[A/G]	0.001092	PML	exonic SNV	missense
exm1175805	rs78340702	15	74327556	[T/C]	0.002188	PML	exonic SNV	missense
exm1175824	rs75056290	15	74327819	[T/C]	0.001092	PML	exonic SNV	missense
exm1175830	rs200400610	15	74327861	[T/C]	0.001092	PML	exonic SNV	missense
exm1175835	rs140648301	15	74327949	[A/G]	0.002183	PML	exonic SNV	missense
exm1175898	rs188674537	15	74337087	[A/G]	0.002183	PML	exonic SNV	missense
exm177458	rs149540566	2	25384092	[T/C]	0.001092	POMC	exonic SNV	missense
exm699243	rs149297443	8	42977532	[A/G]	0.001094	POMK	exonic SNV	missense
exm699267	rs200555259	8	42977980	[T/G]	0.002183	POMK	exonic SNV	missense
exm1063893	rs75157793	13	38143472	[A/G]	0.01528	POSTN	exonic SNV	missense
exm1063936	rs117103342	13	38156538	[T/C]	0.003275	POSTN	exonic SNV	missense
exm1063989	rs145905060	13	38172820	[A/G]	0.001092	POSTN	exonic SNV	missense
kgp8465547	rs1800206	22	46614274	[G/C]	0.04913	PPARA	exonic SNV	missense
exm1617760	rs1042311	22	46627780	[T/C]	0.003275	PPARA	exonic SNV	missense
rs1042311	rs1042311	22	46627780	[T/C]	0.003275	PPARA	exonic SNV	missense
exm541087	rs141397262	6	35387912	[T/C]	0.002183	PPARD	exonic SNV	missense
exm392345	rs144103777	4	23814710	[T/C]	0.002183	PPARGC1A	exonic SNV	missense
exm392358	rs58772979	4	23815410	[A/G]	0.001092	PPARGC1A	exonic SNV	missense
exm392378	rs35437002	4	23815793	[A/G]	0.001092	PPARGC1A	exonic SNV	missense
exm392379	rs34514918	4	23815878	[T/G]	0.001092	PPARGC1A	exonic SNV	missense
exm392419	rs142669571	4	23886388	[A/G]	0.004376	PPARGC1A	exonic SNV	missense
exm1327489	rs7215698	17	42018541	[T/C]	0.001092	PPY	exonic SNV	missense
exm63033	rs145987132	1	57158052	[T/C]	0.001092	PRKAA2	exonic SNV	missense
exm884967	rs12294600	11	6340416	[A/G]	0.009825	PRKCDBP	exonic SNV	missense
exm885019	rs2682123	11	6341684	[G/C]	0.04803	PRKCDBP	exonic SNV	missense
seq_chr19_54403957	.	19	54403957	[A/C]	0.001092	PRKCG	exonic SNV	missense
exm808146	rs200308654	10	6472782	[T/C]	0.001092	PRKCQ	exonic SNV	missense
exm808178	rs34524148	10	6525521	[T/C]	0.004367	PRKCQ	exonic SNV	missense
exm699574	rs201883689	8	48690299	[A/G]	0.001094	PRKDC	exonic	missense
exm699583	rs8178249	8	48691068	[A/G]	0.009825	PRKDC	exonic	missense
exm699646	rs8178225	8	48711857	[T/C]	0.01419	PRKDC	exonic	missense
exm699689	rs202100944	8	48736557	[T/C]	0.001092	PRKDC	exonic	missense
exm699760	rs55991828	8	48769846	[A/G]	0.001094	PRKDC	exonic	missense
exm699766	rs200510022	8	48771194	[A/G]	0.001092	PRKDC	exonic	missense
exm699767	rs201300612	8	48771413	[T/C]	0.001094	PRKDC	exonic	missense
exm699786	rs55835956	8	48775016	[T/C]	0.001092	PRKDC	exonic	missense
exm699791	rs201140159	8	48776016	[T/C]	0.002183	PRKDC	exonic	missense
exm699806	rs202110076	8	48792167	[T/A]	0.002183	PRKDC	exonic	missense
exm699871	rs8178087	8	48805788	[T/C]	0.001092	PRKDC	exonic	missense
exm699888	rs8178070	8	48815186	[T/C]	0.001092	PRKDC	exonic	missense
exm699916	rs8178046	8	48841708	[A/G]	0.01101	PRKDC	exonic	missense
exm699918	rs8178040	8	48842425	[T/C]	0.001092	PRKDC	exonic	missense
exm279526	rs146528502	2	238475250	[A/C]	0.002183	PRLH	exonic SNV	missense
exm279532	rs147108124	2	238475690	[A/G]	0.001092	PRLH	exonic SNV	missense
exm82912	rs62623571	1	110996652	[T/C]	0.003282	PROK1	exonic SNV	missense
exm198816	rs34715748	2	68882661	[A/G]	0.04039	PROKR1	exonic SNV	missense
exm1523739	rs139399061	20	5282952	[T/C]	0.001092	PROKR2	exonic SNV	missense
exm1523765	rs74315416	20	5283323	[A/C]	0.002188	PROKR2	exonic SNV	missense
newrs74315416	rs74315416	20	5283323	[A/C]	0.002183	PROKR2	exonic SNV	missense
exm2276695	rs141090506	20	5294763	[A/G]	0.001094	PROKR2	exonic SNV	missense
exm147827	rs144228107	1	214170885	[A/C]	0.003275	PROX1	exonic SNV	missense
exm1112857	rs17125721	14	73673178	[A/G]	0.008734	PSEN1	exonic SNV	missense
exm1250657	rs202140443	16	67970600	[T/G]	0.003275	PSMB10	exonic SNV	missense
exm1089426	rs34457782	14	23511579	[A/G]	0.01092	PSMB11	exonic SNV	missense
exm1089430	rs200271665	14	23511601	[A/G]	0.002183	PSMB11	exonic SNV	missense
exm1089451	rs201138394	14	23511898	[A/G]	0.001092	PSMB11	exonic SNV	missense
exm1089453	rs188881179	14	23511928	[A/G]	0.002198	PSMB11	exonic SNV	missense
exm1089457	rs200339082	14	23511939	[T/C]	0.002183	PSMB11	exonic SNV	missense
exm1089459	rs201834524	14	23511990	[A/G]	0.001094	PSMB11	exonic SNV	missense
exm1089467	rs149885629	14	23512041	[A/G]	0.01856	PSMB11	exonic SNV	missense
exm44127	rs150182974	1	36068872	[T/G]	0.002183	PSMB2	exonic SNV	missense
exm1315794	rs200486857	17	36920386	[T/C]	0.001094	PSMB3	exonic SNV	missense
exm1281539	rs2304974	17	4700993	[C/G]	0.009825	PSMB6	exonic SNV	missense
exm780718	rs141948150	9	127167651	[T/G]	0.001094	PSMB7	exonic SNV	missense
exm536817	rs137937891	6	32809417	[T/C]	0.001092	PSMB8	exonic SNV	missense
exm536838	rs17220206	6	32810794	[T/A]	0.005459	PSMB8	exonic SNV	missense
kgp6860250	rs114772012	6	32811752	[T/C]	0.02293	PSMB8	exonic SNV	missense
exm537002	rs241419	6	32823948	[A/G]	0.01856	PSMB9	exonic SNV	missense
exm537012	rs145067819	6	32825089	[T/C]	0.001094	PSMB9	exonic SNV	missense
exm537027	rs17213861	6	32826267	[T/C]	0.001092	PSMB9	exonic SNV	missense
exm1344983	rs146352219	17	61909292	[A/G]	0.001092	PSMC5	exonic SNV	missense
exm274092	rs143534193	2	231941856	[A/G]	0.001092	PSMD1	exonic SNV	missense
exm274107	rs199791094	2	231948329	[A/G]	0.002183	PSMD1	exonic SNV	missense
exm869656	rs28927679	11	247329	[T/C]	0.004367	PSMD13	exonic SNV	missense
exm869675	rs141198412	11	248972	[A/G]	0.001092	PSMD13	exonic SNV	missense
exm1317753	rs139790687	17	38146382	[T/G]	0.001092	PSMD3	exonic SNV	missense
exm777408	rs35260594	9	123586913	[T/G]	0.009825	PSMD5	exonic SNV	missense
exm777413	rs144296104	9	123589109	[T/C]	0.001092	PSMD5	exonic SNV	missense
exm777446	rs2297575	9	123605126	[T/C]	0.003275	PSMD5	exonic SNV	missense
exm327808	rs140886939	3	63996606	[T/C]	0.003289	PSMD6	exonic SNV	missense
exm327828	rs140929676	3	64004515	[T/G]	0.002183	PSMD6	exonic SNV	missense
exm1462262	rs200403794	19	38867031	[A/G]	0.001092	PSMD8	exonic SNV	missense
exm1045254	rs149556654	12	122340955	[A/G]	0.002188	PSMD9	exonic SNV	missense
exm1092290	rs117249501	14	24606543	[A/G]	0.005459	PSME1	exonic SNV	missense
exm1092324	rs184683192	14	24607804	[A/G]	0.001092	PSME1	exonic SNV	missense
exm1092374	rs147705721	14	24613224	[T/C]	0.004367	PSME2	exonic SNV	missense
exm1092389	rs150442825	14	24614634	[T/G]	0.001099	PSME2	exonic SNV	missense
exm193885	rs2302878	2	54135936	[T/C]	0.0131	PSME4	exonic SNV	missense
exm193977	rs78645734	2	54197829	[A/C]	0.02183	PSME4	exonic SNV	missense
exm1518659	rs79465651	20	1143797	[T/C]	0.003275	PSMF1	exonic SNV	missense
exm37448	rs138629813	1	28477192	[T/C]	0.00655	PTAFR	exonic SNV	missense
exm839882	rs202004587	10	89690828	[A/G]	0.001096	PTEN	exonic SNV	missense
exm914903	rs2467642	11	60620585	[A/G]	0.002198	PTGDR2	exonic SNV	missense
exm68197	rs141688168	1	71418711	[T/C]	0.003275	PTGER3	exonic SNV	missense
exm452105	rs111866313	5	40691893	[A/G]	0.01856	PTGER4	exonic SNV	missense
exm452107	rs141178870	5	40691911	[T/C]	0.001092	PTGER4	exonic SNV	missense
exm778833	rs3842787	9	125133507	[T/C]	0.03712	PTGS1	exonic SNV	missense
exm778846	rs143357990	9	125140294	[T/C]	0.001092	PTGS1	exonic SNV	missense
exm778877	rs5789	9	125143973	[A/C]	0.02838	PTGS1	exonic SNV	missense
exm778910	rs5794	9	125152621	[A/G]	0.007642	PTGS1	exonic SNV	missense
exm132505	rs5273	1	186643768	[A/G]	0.002183	PTGS2	exonic SNV	missense
exm691599	rs61738530	8	27288514	[A/C]	0.01092	PTK2B	exonic SNV	missense
exm691617	rs56175011	8	27291039	[G/C]	0.007642	PTK2B	exonic SNV	missense
exm691630	rs41276291	8	27293308	[T/G]	0.005459	PTK2B	exonic SNV	missense
chr8_27297930	rs369239201	8	27297930	[T/C]	0.001092	PTK2B	exonic SNV	missense
exm691708	rs147909940	8	27310673	[T/C]	0.005459	PTK2B	exonic SNV	missense
exm1376407	rs74163638	18	12836807	[T/C]	0.003275	PTPN2	exonic SNV	missense
exm1374062	rs35224276	18	7774190	[A/T]	0.001092	PTPRM	exonic SNV	missense
exm1917922	rs142688706	18	8088803	[A/G]	0.001092	PTPRM	exonic SNV	missense
exm1374172	rs143442690	18	8244187	[T/C]	0.002183	PTPRM	exonic SNV	missense
exm372717	rs199836684	3	191179177	[T/G]	0.00655	PYDC2	exonic SNV	missense
exm1327510	rs61612861	17	42030528	[A/G]	0.002183	PYY	exonic SNV	missense
exm789042	rs117716016	9	133768823	[A/G]	0.003275	QRFP	exonic SNV	missense
exm789057	rs139997194	9	133768966	[T/C]	0.008734	QRFP	exonic SNV	missense
exm789060	rs111763002	9	133768987	[T/C]	0.01751	QRFP	exonic SNV	missense
exm421786	rs145398896	4	122250603	[T/C]	0.001092	QRFPR	exonic SNV	missense
exm421788	rs79300690	4	122250654	[A/G]	0.01528	QRFPR	exonic SNV	missense
exm421800	rs144384829	4	122254003	[T/C]	0.001092	QRFPR	exonic SNV	missense
exm421806	rs139457842	4	122254078	[A/C]	0.002183	QRFPR	exonic SNV	missense
exm421836	rs34270076	4	122301597	[A/C]	0.02511	QRFPR	exonic SNV	missense
exm1311513	rs145309168	17	33428027	[T/A]	0.001092	RAD51L3-RFFL	exonic SNV	missense
exm1311531	rs28363284	17	33430313	[T/C]	0.008734	RAD51L3-RFFL	exonic SNV	missense
exm1311557	rs147933658	17	33443915	[T/C]	0.003275	RAD51L3-RFFL	exonic SNV	missense
exm1311558	rs180869630	17	33443932	[T/C]	0.003275	RAD51L3-RFFL	exonic SNV	missense
exm1299054	rs150563155	17	17696987	[T/C]	0.01201	RAI1	exonic SNV	missense
exm1877010	rs201405375	17	17700557	[T/C]	0.002183	RAI1	exonic SNV	missense
exm1299254	rs139684843	17	17700700	[A/G]	0.004367	RAI1	exonic SNV	missense
exm1299274	rs199790171	17	17700988	[T/C]	0.001094	RAI1	exonic SNV	missense
exm1299289	rs113210810	17	17701285	[G/C]	0.001092	RAI1	exonic SNV	missense
exm1518091	rs143194967	20	402851	[T/C]	0.002183	RBCK1	exonic SNV	missense
exm931165	rs148119991	11	66392434	[T/G]	0.001092	RBM14	exonic SNV	missense
exm931277	rs148209474	11	66436334	[T/C]	0.005459	RBM4B	exonic SNV	missense
exm927776	rs199846198	11	65421892	[A/G]	0.001092	RELA	exonic SNV	missense
exm927816	rs61759893	11	65425764	[T/C]	0.00655	RELA	exonic SNV	missense
exm1479646	rs2230682	19	45537779	[T/C]	0.02729	RELB	exonic	missense
exm1479658	rs199555394	19	45540789	[T/C]	0.001096	RELB	exonic	missense
exm647439	rs73714410	7	103130222	[T/C]	0.001092	RELN	exonic SNV	missense
exm647476	rs201656873	7	103138569	[A/G]	0.002183	RELN	exonic SNV	missense
exm647539	rs150236371	7	103163890	[T/C]	0.002183	RELN	exonic SNV	missense
exm647586	rs116716038	7	103185751	[T/C]	0.002183	RELN	exonic SNV	missense
exm647614	rs77664442	7	103194245	[A/C]	0.001094	RELN	exonic SNV	missense
exm647621	rs114190729	7	103197510	[A/G]	0.001092	RELN	exonic SNV	missense
exm647626	rs41275239	7	103197603	[A/G]	0.01092	RELN	exonic SNV	missense
exm647640	rs79499902	7	103202327	[T/C]	0.007642	RELN	exonic SNV	missense
exm647648	rs115913736	7	103205779	[A/G]	0.004367	RELN	exonic SNV	missense
exm647689	rs143213152	7	103214642	[T/C]	0.002183	RELN	exonic SNV	missense
exm647709	rs55689103	7	103234202	[T/C]	0.01747	RELN	exonic SNV	missense
exm647717	rs56342240	7	103234828	[C/G]	0.003275	RELN	exonic SNV	missense
exm647723	rs114684479	7	103236965	[T/G]	0.003275	RELN	exonic SNV	missense
exm647745	rs3025962	7	103251218	[T/C]	0.001092	RELN	exonic SNV	missense
exm647765	rs201044262	7	103281044	[A/G]	0.001092	RELN	exonic SNV	missense
exm647774	rs115734214	7	103292112	[T/G]	0.02838	RELN	exonic SNV	missense
exm647853	rs139648092	7	103629665	[T/C]	0.001092	RELN	exonic SNV	missense
exm939853	rs138807053	11	73101614	[A/G]	0.001092	RELT	exonic SNV	missense
exm939896	rs147675855	11	73104927	[T/C]	0.003275	RELT	exonic SNV	missense
exm939902	rs148879900	11	73105328	[C/G]	0.001092	RELT	exonic SNV	missense
exm939903	rs141813904	11	73105341	[T/C]	0.009868	RELT	exonic SNV	missense
exm939929	rs147659360	11	73105746	[G/C]	0.002188	RELT	exonic SNV	missense
exm939938	rs151088654	11	73106172	[A/G]	0.001092	RELT	exonic SNV	missense
exm1664998	rs145636935	23	153205575	[T/C]	0.001595	RENBP	exonic SNV	missense
exm1665004	rs78377269	23	153207037	[T/G]	0.01272	RENBP	exonic SNV	missense
exm1665017	rs138537129	23	153208333	[T/C]	0.001592	RENBP	exonic SNV	missense
exm1665027	rs2229241	23	153208488	[T/C]	0.001603	RENBP	exonic SNV	missense
exm820716	rs141185224	10	43610129	[A/G]	0.001092	RET	exonic SNV	missense
exm820763	rs17158558	10	43620335	[T/C]	0.0262	RET	exonic SNV	missense
exm513101	rs146652253	6	3077139	[T/C]	0.001092	RIPK1	exonic SNV	missense
exm513104	rs184897325	6	3077184	[T/A]	0.001092	RIPK1	exonic SNV	missense
exm513179	rs55861377	6	3111166	[T/C]	0.01856	RIPK1	exonic SNV	missense
exm1092416	rs45466595	14	24617542	[A/G]	0.003275	RNF31	exonic SNV	missense
exm1092464	rs184184005	14	24620708	[T/G]	0.003275	RNF31	exonic SNV	missense
exm1092469	rs149481717	14	24620821	[A/T]	0.005459	RNF31	exonic SNV	missense
exm1092507	rs76273859	14	24629557	[T/G]	0.004376	RNF31	exonic SNV	missense
exm1092510	rs2277484	14	24629744	[A/G]	0.002183	RNF31	exonic SNV	missense
exm172750	rs200475392	2	11354539	[T/C]	0.002188	ROCK2	exonic SNV	missense
exm97642	rs41263732	1	151787451	[T/C]	0.008734	RORC	exonic SNV	missense
exm97657	rs142141845	1	151789185	[A/G]	0.002183	RORC	exonic SNV	missense
exm97673	rs17582155	1	151804213	[A/G]	0.002183	RORC	exonic SNV	stopgain
exm67606	rs34627040	1	68897002	[A/G]	0.002183	RPE65	exonic SNV	missense
exm67645	rs61752878	1	68910315	[T/C]	0.003275	RPE65	exonic SNV	missense
exm1341785	rs142855919	17	57970654	[A/G]	0.001092	RPS6KB1	exonic SNV	missense
exm448697	rs202120470	5	33938205	[G/C]	0.001092	RXFP3	exonic SNV	missense
exm107835	rs76232257	1	155911517	[A/C]	0.005459	RXFP4	exonic SNV	missense
exm107840	rs142076460	1	155911589	[T/C]	0.003275	RXFP4	exonic SNV	missense
exm107882	rs186678827	1	155912363	[T/C]	0.002183	RXFP4	exonic SNV	missense
exm107889	rs202202296	1	155912465	[A/G]	0.002183	RXFP4	exonic SNV	missense
exm107892	rs2152051	1	155912486	[T/C]	0.001092	RXFP4	exonic SNV	missense
exm1462668	rs147723844	19	38945887	[A/G]	0.001092	RYR1	exonic SNV	missense
newrs147723844	rs147723844	19	38945887	[A/G]	0.001092	RYR1	exonic SNV	missense
exm1462699	rs138874610	19	38948887	[A/G]	0.001092	RYR1	exonic SNV	missense
exm1462792	rs35719391	19	38958397	[A/G]	0.002183	RYR1	exonic SNV	missense
exm1462870	rs146429605	19	38973933	[A/G]	0.003275	RYR1	exonic SNV	missense
exm1462876	rs151029675	19	38973985	[T/C]	0.002183	RYR1	exonic SNV	missense
exm1462891	rs144157950	19	38976294	[T/C]	0.004367	RYR1	exonic SNV	missense
exm1462892	rs138978909	19	38976295	[A/G]	0.001092	RYR1	exonic SNV	missense
exm1462896	rs146504767	19	38976331	[A/G]	0.002183	RYR1	exonic SNV	missense
exm1462915	rs34934920	19	38976655	[T/C]	0.03603	RYR1	exonic SNV	missense
variant.55443	rs193922791	19	38986905	[T/C]	0.001092	RYR1	exonic SNV	missense
exm1462999	rs34390345	19	38989817	[A/G]	0.002183	RYR1	exonic SNV	missense
exm1463002	rs147213895	19	38989881	[A/G]	0.003275	RYR1	exonic SNV	missense
exm1463069	rs148041292	19	38993586	[A/C]	0.002183	RYR1	exonic SNV	missense
exm1463093	rs147707463	19	38995965	[T/C]	0.001092	RYR1	exonic SNV	missense
exm1463154	rs145044872	19	39002913	[A/G]	0.001092	RYR1	exonic SNV	missense
exm1463164	rs61739911	19	39003006	[T/C]	0.001092	RYR1	exonic SNV	missense
exm1463181	rs199738299	19	39006807	[A/G]	0.001092	RYR1	exonic SNV	missense
exm1463190	rs201588259	19	39008109	[A/C]	0.002183	RYR1	exonic SNV	missense
exm1463241	rs143987857	19	39016132	[A/G]	0.001092	RYR1	exonic SNV	missense
exm1463253	rs55876273	19	39018347	[G/C]	0.01528	RYR1	exonic SNV	missense
exm1463285	rs4802584	19	39025366	[C/G]	0.008753	RYR1	exonic SNV	missense
exm1463317	rs147136339	19	39034191	[A/G]	0.004367	RYR1	exonic SNV	missense
exm162543	rs199693714	1	237604748	[A/G]	0.001092	RYR2	exonic SNV	missense
exm162625	rs200525962	1	237730032	[A/G]	0.005459	RYR2	exonic SNV	missense
exm162627	rs72549415	1	237730059	[T/C]	0.009825	RYR2	exonic SNV	missense
exm162659	rs56229512	1	237755076	[A/G]	0.01419	RYR2	exonic SNV	missense
exm162713	rs41315858	1	237778082	[A/G]	0.02511	RYR2	exonic SNV	missense
exm162714	rs3766871	1	237778084	[A/G]	0.03712	RYR2	exonic SNV	missense
exm162916	rs200092869	1	237947931	[T/C]	0.001092	RYR2	exonic SNV	missense
exm301288	rs77804526	3	38739622	[T/C]	0.02074	SCN10A	exonic SNV	missense
exm301347	rs11711062	3	38753732	[T/A]	0.00655	SCN10A	exonic SNV	missense
exm301362	rs138832868	3	38755450	[T/C]	0.002183	SCN10A	exonic SNV	missense
exm301377	rs139638446	3	38760151	[A/G]	0.003275	SCN10A	exonic SNV	missense
exm301400	rs73062575	3	38766760	[T/G]	0.01201	SCN10A	exonic SNV	missense
exm301414	rs145694222	3	38768342	[C/G]	0.001092	SCN10A	exonic SNV	missense
exm301433	rs146028829	3	38770198	[T/G]	0.001092	SCN10A	exonic SNV	missense
exm301467	rs35332705	3	38791663	[T/C]	0.001094	SCN10A	exonic SNV	missense
exm301480	rs7630989	3	38793940	[A/G]	0.03493	SCN10A	exonic SNV	missense
exm301490	rs142235256	3	38797310	[A/G]	0.001092	SCN10A	exonic SNV	missense
exm301538	rs74717885	3	38805069	[T/C]	0.02402	SCN10A	exonic SNV	missense
exm301567	rs141207048	3	38835461	[A/C]	0.001094	SCN10A	exonic SNV	missense
exm301598	rs141457896	3	38888588	[T/C]	0.003275	SCN11A	exonic SNV	missense
exm301603	rs72869687	3	38888735	[A/G]	0.01747	SCN11A	exonic SNV	missense
exm301627	rs201336927	3	38892017	[T/C]	0.001092	SCN11A	exonic SNV	missense
chr3_38912965	.	3	38912965	[A/C]	0.001092	SCN11A	exonic SNV	stopgain
chr3_38926828	.	3	38926828	[T/C]	0.001092	SCN11A	exonic SNV	missense
exm301744	rs13059805	3	38949471	[T/C]	0.01419	SCN11A	exonic SNV	missense
exm238342	rs140731963	2	166868749	[A/G]	0.001092	SCN1A	exonic SNV	missense
exm238355	rs121918799	2	166872146	[G/C]	0.001092	SCN1A	exonic SNV	missense
chr2_166872171	rs368609628	2	166872171	[A/G]	0.001092	SCN1A	exonic SNV	missense
exm238403	rs121918769	2	166900411	[T/C]	0.004386	SCN1A	exonic SNV	missense
exm238421	rs121918817	2	166901590	[T/C]	0.003275	SCN1A	exonic SNV	missense
chr2_166911180	.	2	166911180	[T/C]	0.001096	SCN1A	exonic SNV	missense
chr19_35523454	rs200339565	19	35523454	[A/C]	0.001092	SCN1B	exonic	stopgain
exm237748	rs17183814	2	166152389	[A/G]	0.04825	SCN2A	exonic SNV	missense
exm237751	rs144814658	2	166152433	[A/G]	0.002183	SCN2A	exonic SNV	missense
chr2_166183491	.	2	166183491	[T/G]	0.001096	SCN2A	exonic SNV	missense
exm237818	rs2228980	2	166201225	[A/G]	0.008734	SCN2A	exonic SNV	missense
chr2_166226642	.	2	166226642	[T/G]	0.001094	SCN2A	exonic SNV	missense
exm237570	rs41265137	2	165947079	[A/C]	0.01092	SCN3A	exonic SNV	missense
exm237645	rs140990288	2	165984284	[T/C]	0.001092	SCN3A	exonic SNV	missense
chr2_165984356	.	2	165984356	[A/C]	0.001106	SCN3A	exonic SNV	stopgain
chr2_165984464	.	2	165984464	[A/C]	0.001092	SCN3A	exonic SNV	stopgain
chr2_165984509	.	2	165984509	[A/C]	0.001104	SCN3A	exonic SNV	stopgain
exm237695	rs147678484	2	166003301	[A/G]	0.001092	SCN3A	exonic SNV	missense
chr2_166003398	.	2	166003398	[A/G]	0.001106	SCN3A	exonic SNV	stopgain
chr17_62018276	rs201414160	17	62018276	[T/G]	0.001094	SCN4A	exonic SNV	missense
exm1345407	rs201414160	17	62018276	[A/G]	0.001096	SCN4A	exonic SNV	missense
chr17_62018914	.	17	62018914	[T/G]	0.001092	SCN4A	exonic	stopgain
exm1345526	rs41280102	17	62028920	[G/C]	0.02183	SCN4A	exonic SNV	missense
exm1345533	rs201148948	17	62029014	[A/G]	0.001092	SCN4A	exonic SNV	missense
chr17_62029059	.	17	62029059	[A/C]	0.001104	SCN4A	exonic SNV	stopgain
chr17_62038724	.	17	62038724	[T/C]	0.001094	SCN4A	exonic SNV	missense
chr17_62038745	rs201199086	17	62038745	[T/G]	0.001092	SCN4A	exonic	stopgain
exm1345603	rs80338952	17	62045451	[A/G]	0.007642	SCN4A	exonic SNV	missense
exm1345605	rs199676994	17	62045467	[A/G]	0.001092	SCN4A	exonic SNV	missense
exm1345630	rs148028364	17	62049575	[T/G]	0.001092	SCN4A	exonic SNV	missense
exm1345635	rs150158100	17	62049740	[A/G]	0.001092	SCN4A	exonic SNV	missense
chr11_118015832	rs45539032	11	118015832	[T/G]	0.04039	SCN4B	exonic	synonymous, stopgain
exm301003	rs45489199	3	38591847	[C/G]	0.001092	SCN5A	exonic SNV	missense
exm301026	rs45465995	3	38592174	[A/G]	0.001092	SCN5A	exonic SNV	missense
chr3_38601712	.	3	38601712	[A/C]	0.001092	SCN5A	exonic SNV	stopgain
exm301085	rs41311127	3	38603991	[A/G]	0.001092	SCN5A	exonic SNV	missense
exm301095	rs41261344	3	38616876	[T/C]	0.001094	SCN5A	exonic SNV	missense
newrs45475899	rs45475899	3	38627472	[T/C]	0.001092	SCN5A	exonic SNV	missense
chr3_38645358	rs199473128	3	38645358	[A/C]	0.001092	SCN5A	exonic SNV	missense
exm301177	rs41313697	3	38646357	[A/C]	0.001092	SCN5A	exonic SNV	missense
variant.74097	rs199473074	3	38655249	[T/C]	0.001092	SCN5A	exonic SNV	missense
chr3_38655547	.	3	38655547	[A/C]	0.001096	SCN5A	exonic SNV	stopgain
exm301236	rs6791924	3	38674699	[A/G]	0.002183	SCN5A	exonic SNV	missense
exm238700	rs80098689	2	167262238	[T/C]	0.00547	SCN7A	exonic SNV	missense
exm238712	rs34799257	2	167262592	[T/C]	0.004386	SCN7A	exonic SNV	missense
exm238747	rs62622799	2	167266447	[T/C]	0.004367	SCN7A	splicing	splice-3
exm238775	rs184973523	2	167284356	[T/G]	0.001092	SCN7A	exonic SNV	missense
exm238791	rs148715564	2	167289012	[A/T]	0.007642	SCN7A	exonic SNV	missense
exm238803	rs116825611	2	167298015	[T/C]	0.005459	SCN7A	exonic SNV	missense
exm238832	rs149496884	2	167304142	[C/G]	0.001092	SCN7A	exonic SNV	missense
exm238840	rs200600632	2	167313559	[T/C]	0.002183	SCN7A	exonic SNV	missense
chr12_52100368	rs201487381	12	52100368	[T/G]	0.001092	SCN8A	exonic SNV	missense
chr12_52100401	.	12	52100401	[T/G]	0.001092	SCN8A	exonic SNV	missense
exm1003575	rs117217073	12	52162823	[T/C]	0.01094	SCN8A	exonic SNV	missense
chr12_52188281	.	12	52188281	[T/G]	0.001101	SCN8A	exonic SNV	missense
exm238476	rs111558968	2	167055370	[A/G]	0.002183	SCN9A	exonic SNV	missense
exm238479	rs3750904	2	167055393	[T/C]	0.004367	SCN9A	exonic SNV	missense
chr2_167060902	.	2	167060902	[A/T]	0.001092	SCN9A	exonic SNV	stopgain
exm238525	rs180922748	2	167089942	[C/G]	0.001092	SCN9A	exonic SNV	missense
exm238529	rs141268327	2	167094638	[T/C]	0.008753	SCN9A	exonic SNV	missense
chr2_167099105	.	2	167099105	[T/C]	0.001099	SCN9A	exonic SNV	missense
exm238545	rs200160858	2	167108345	[A/C]	0.001099	SCN9A	exonic SNV	missense
exm238550	rs201984007	2	167128917	[T/C]	0.001092	SCN9A	exonic SNV	missense
exm238569	rs4369876	2	167129256	[A/C]	0.001092	SCN9A	exonic SNV	missense
exm238575	rs12478318	2	167133540	[T/G]	0.001092	SCN9A	exonic SNV	missense
newrs12478318	rs12478318	2	167133540	[T/G]	0.001092	SCN9A	exonic SNV	missense
exm238598	rs182650126	2	167136962	[T/C]	0.001092	SCN9A	exonic SNV	missense
exm238613	rs121908919	2	167138296	[T/C]	0.00655	SCN9A	exonic SNV	missense
exm238622	rs41268673	2	167141109	[T/G]	0.04039	SCN9A	exonic SNV	missense
exm238633	rs58022607	2	167142979	[T/C]	0.009847	SCN9A	exonic SNV	missense
chr2_167159621	.	2	167159621	[A/C]	0.001092	SCN9A	exonic SNV	stopgain
exm238663	rs71428908	2	167160752	[G/C]	0.001092	SCN9A	exonic SNV	missense
exm238669	rs73969684	2	167162344	[T/C]	0.001092	SCN9A	exonic SNV	missense
newrs73969684	rs73969684	2	167162344	[T/C]	0.001092	SCN9A	exonic SNV	missense
exm1226091	rs61729788	16	23387068	[T/C]	0.002183	SCNN1B	exonic SNV	missense
exm1226104	rs1799980	16	23388540	[T/G]	0.002183	SCNN1B	exonic SNV	missense
exm1226138	rs140927806	16	23391905	[T/C]	0.001094	SCNN1B	exonic SNV	missense
exm2062	rs114582555	1	1219382	[C/G]	0.001092	SCNN1D	exonic SNV	missense
exm2110	rs11260579	1	1222267	[G/C]	0.02402	SCNN1D	exonic SNV	missense
exm2140	rs140170231	1	1222657	[A/G]	0.008734	SCNN1D	exonic SNV	missense
exm2153	rs111819661	1	1222958	[T/C]	0.01092	SCNN1D	exonic SNV	missense
exm2183	rs2228579	1	1223385	[G/C]	0.02511	SCNN1D	exonic SNV	missense
exm2206	rs79943571	1	1225899	[A/G]	0.00655	SCNN1D	exonic SNV	missense
exm2217	rs13306651	1	1226063	[A/G]	0.01201	SCNN1D	exonic SNV	missense
exm2233	rs200836218	1	1226470	[A/G]	0.001092	SCNN1D	exonic SNV	missense
exm2239	rs114257304	1	1226512	[A/G]	0.01747	SCNN1D	exonic SNV	missense
exm2270	rs609805	1	1226889	[A/G]	0.04476	SCNN1D	exonic SNV	missense
exm1225951	rs5736	16	23200921	[A/G]	0.001092	SCNN1G	exonic SNV	missense
newrs5736	rs5736	16	23200921	[A/G]	0.001092	SCNN1G	exonic SNV	missense
exm1225955	rs5738	16	23200963	[A/G]	0.01419	SCNN1G	exonic SNV	missense
exm122251	rs5355	1	169695870	[A/G]	0.04367	SELE	exonic SNV	missense
exm122288	rs79478039	1	169698442	[T/G]	0.007659	SELE	exonic SNV	missense
exm122323	rs138813218	1	169701771	[A/C]	0.001196	SELE	exonic SNV	missense
exm645281	rs6090	7	100771723	[A/G]	0.01638	SERPINE1	exonic SNV	missense
exm911373	rs61761890	11	57373959	[T/C]	0.001092	SERPING1	exonic SNV	missense
exm790892	rs3739927	9	135139826	[T/C]	0.04039	SETX	exonic SNV	missense
exm790905	rs151117904	9	135140020	[A/G]	0.007642	SETX	exonic SNV	missense
newrs112089123	rs112089123	9	135202325	[A/C]	0.00655	SETX	exonic SNV	missense
exm791044	rs140147684	9	135202889	[A/G]	0.001092	SETX	exonic SNV	missense
exm791057	rs144334281	9	135203176	[A/G]	0.001094	SETX	exonic SNV	missense
exm791070	rs3739922	9	135203530	[A/C]	0.03057	SETX	exonic SNV	missense
exm791083	rs145097270	9	135203756	[T/C]	0.002183	SETX	exonic SNV	missense
exm791099	rs61742937	9	135204010	[T/C]	0.007642	SETX	exonic SNV	missense
exm791119	rs150532677	9	135204506	[T/C]	0.001092	SETX	exonic SNV	missense
exm791144	rs116333061	9	135205028	[T/G]	0.001092	SETX	exonic SNV	missense
exm791207	rs145438764	9	135218103	[A/C]	0.007642	SETX	exonic SNV	missense
exm791229	rs79740039	9	135224757	[T/C]	0.01638	SETX	exonic SNV	missense
exm579999	rs17063587	6	134583160	[C/G]	0.007642	SGK1	exonic SNV	missense
exm105066	rs115641580	1	154942911	[A/G]	0.001092	SHC1	exonic SNV	missense
exm1575007	rs34987632	21	44839263	[T/C]	0.008734	SIK1	exonic SNV	missense
[truncated: 569 more rows]
