# Supplementary material for: A genome-wide analysis in cluster headache points to neprilysin and PACAP receptor gene variants
Source: J Headache Pain. 2016 Dec 13;17(1):114. doi: 10.1186/s10194-016-0705-y (PMC5153392; doi:10.1186/s10194-016-0705-y)
Supplement: Additional file 1: — Supplemental Methods. Table S1. list of selected candidate genes, GO terms annotations, number of rare protein altering variants (PAV) contained in each gene, and gene-level P-values obtained from SKAT analysis. Table S2. list of rare PAV (MAF < 0.05) identified in CH cases and controls in 745 candidate genes. Table S3. P-values for single marker P-values of all tested SNPs. Table S4. logistic regression analysis. P-values for additive effect of SNPs controlling for sex as a covariate (P sex), and for sex, age and cigarettes per day (P sex, age, CPD). Table S5. Association analysis in CH cases and controls for significant migraine susceptibility SNPs emerged in meta-analysis. Figure S1. Principal component analysis (PCA) plot. Figure S2. Quantile-quantile (Q-Q) plot of Fisher’s exact test P-values for association with cluster headache (CH). Figure S3. Local association plots for chromosome 14 locus (A) and the chromosome 7 locus (B) [17, 18, 24, 41]. (ZIP 6963 kb) [file 10194_2016_705_MOESM1_ESM.zip › Table_e3.txt]

CHR	Illumina SNP	BP	A1	F_A	F_U	A2	P	OR	SNP rsID
1	rs3094315	752566	G	0.1566	0.1699	A	0.7469	0.9068	rs3094315
1	rs3131972	752721	A	0.1582	0.1727	G	0.6689	0.9	rs3131972
1	rs11240777	798959	A	0.202	0.2312	G	0.4419	0.8418	rs11240777
1	rs4970383	838555	A	0.2778	0.2486	C	0.4081	1.162	rs4970383
1	rs4475691	846808	A	0.2121	0.2298	G	0.6324	0.9023	rs4475691
1	psy_rs1806509	853954	C	0.404	0.3997	A	0.9348	1.018	rs1806509
1	rs13302982	861808	A	0.05051	0.03064	G	0.1901	1.683	rs13302982
1	exm47	865628	A	0.0101	0.01671	G	0.7458	0.6003	rs41285790
1	exm2253575	881627	G	0.399	0.3969	A	1	1.009	rs2272757
1	exm269	881918	A	0.03535	0.05571	G	0.2812	0.6212	rs35471880
1	psy_rs2272756	882033	A	0.2424	0.2618	G	0.6464	0.9021	rs2272756
1	exm340	888659	A	0.08081	0.05432	G	0.1767	1.531	rs3748597
1	exm348	889238	A	0.07071	0.05292	G	0.3847	1.362	rs3828049
1	exm2264981	894573	G	0.1414	0.1086	A	0.2102	1.351	rs13303010
1	exm773	909238	C	0.2929	0.312	G	0.6639	0.9136	rs3829740
1	exm782	909309	G	0.2121	0.2409	A	0.4488	0.8482	rs3829738
1	rs2341354	918573	A	0.4596	0.4276	G	0.4662	1.139	rs2341354
1	rs9777703	928836	G	0.05051	0.06407	A	0.6151	0.7771	rs9777703
1	rs1891910	932457	A	0.202	0.1671	G	0.247	1.262	rs1891910
1	rs3128117	944564	G	0.4242	0.3733	A	0.2158	1.237	rs3128117
1	exm912	949608	A	0.4293	0.3649	G	0.1158	1.309	rs1921
1	rs3128126	962210	G	0.4192	0.3788	A	0.3231	1.183	rs3128126
1	exm1081	979748	A	0.05051	0.03631	T	0.4077	1.412	rs113288277
1	exm1170	982213	C	0.01515	0.01532	G	1	0.9888	rs150132566
1	exm1179	982722	G	0.01515	0.01532	A	1	0.9888	rs142416636
1	exm1219	983506	A	0.01515	0.01114	G	0.7115	1.365	rs139294803
1	exm1265	984971	A	0.0303	0.02368	G	0.6088	1.289	rs111818381
1	rs2465136	990417	G	0.3636	0.3579	A	0.9333	1.025	rs2465136
1	rs7526076	998395	A	0.2273	0.234	G	0.9243	0.9629	rs7526076
1	rs9442372	1018704	A	0.4643	0.4721	G	0.8719	0.9692	rs9442372
1	rs10907178	1021583	C	0.2323	0.2173	A	0.6986	1.09	rs10907178
1	exm1507	1026913	A	0.0303	0.02368	G	0.6088	1.289	rs115662838
1	rs6687776	1030565	A	0.2273	0.1797	G	0.1516	1.343	rs6687776
1	rs6671356	1040026	G	0.1919	0.1657	A	0.3949	1.195	rs6671356
1	exm2263810	1062638	C	0.4697	0.4483	A	0.6286	1.09	rs9442373
1	rs10907182	1066403	A	0.4242	0.3964	G	0.5125	1.122	rs10907182
1	rs9442385	1097335	A	0.06061	0.07242	C	0.639	0.8263	rs9442385
1	rs4442317	1106784	G	0.202	0.2696	A	0.0537	0.686	rs4442317
1	rs11260542	1110019	G	0.06061	0.04178	A	0.2539	1.48	rs11260542
1	exm1542	1114668	A	0.04545	0.01811	G	0.03511	2.582	rs6668667
1	exm1553	1115503	G	0.0101	0.01811	A	0.7509	0.5534	rs111751804
1	exm1556	1115548	A	0.0303	0.02089	G	0.4249	1.465	rs114390380
1	exm1641	1120377	A	0.005051	0.01253	T	0.6988	0.3999	rs116321663
1	exm1646	1120431	A	0.0404	0.06407	G	0.2371	0.6151	rs1320571
1	psy_rs77950429	1120536	A	0.02525	0.02368	G	0.799	1.068	rs77950429
1	rs10907175	1130727	C	0.06566	0.08357	A	0.4616	0.7706	rs10907175
1	rs3819001	1138913	G	0.05556	0.05292	A	0.8593	1.053	rs3819001
1	rs3813199	1158277	A	0.09091	0.08496	G	0.7759	1.077	rs3813199
1	rs7515488	1163804	A	0.1111	0.1411	G	0.2924	0.7611	rs7515488
1	exm1952	1178482	G	0.07576	0.06964	A	0.7555	1.095	rs78555129
1	exm1971	1178925	A	0.06566	0.06128	G	0.868	1.076	rs12093154
1	rs4018608	1203938	G	0.0404	0.039	A	1	1.038	rs4018608
1	exm2070	1220954	A	0.05051	0.0571	G	0.8614	0.8783	rs12751100
1	exm2110	1222267	G	0.0202	0.02507	C	1	0.8018	rs11260579
1	exm2153	1222958	A	0.005051	0.01253	G	0.6988	0.3999	rs111819661
1	exm2183	1223385	G	0.0202	0.02646	C	0.7993	0.7585	rs2228579
1	exm2217	1226063	A	0.005051	0.01393	G	0.4727	0.3594	rs13306651
1	exm2239	1226512	A	0.0101	0.0195	G	0.5441	0.5131	rs114257304
1	exm2250	1226757	A	0.06061	0.04735	G	0.4628	1.298	rs6690013
1	exm2270	1226889	A	0.05556	0.04178	G	0.437	1.349	rs609805
1	exm2440	1238583	A	0.0101	0.01253	G	1	0.8039	rs145087137
1	rs12410087	1239935	C	0.09091	0.09192	A	1	0.9879	rs12410087
1	psy_rs62623580	1254255	A	0.01515	0.01393	G	1	1.089	rs62623580
1	rs3845293	1258246	A	0.101	0.06685	C	0.1245	1.568	rs3845293
1	rs307354	1264539	G	0.06566	0.05432	C	0.6023	1.223	rs307354
1	exm2745	1266738	A	0.05051	0.039	G	0.545	1.311	rs76755863
1	exm2948	1269554	A	0.0404	0.03064	G	0.5	1.332	rs307377
1	rs307380	1287127	G	0.08081	0.06546	A	0.4311	1.255	rs307380
1	rs17160669	1305561	A	0.1111	0.1047	G	0.7948	1.068	rs17160669
1	exm3211	1309405	G	0.005051	0.01253	A	0.6988	0.3999	rs150194697
1	exm3317	1334475	G	0.02525	0.05447	C	0.09423	0.4497	rs17851391
1	exm3320	1334519	G	0.01515	0.01114	C	0.7115	1.365	rs114112990
1	rs1240707	1335302	A	0.09091	0.06685	G	0.2764	1.396	rs1240707
1	rs1240708	1335790	G	0.1939	0.1643	A	0.336	1.223	rs1240708
1	exm3350	1354515	G	0.1061	0.08635	C	0.4022	1.255	rs904589
1	exm3382	1361530	A	0.08081	0.05307	G	0.1714	1.569	rs144957058
1	rs873927	1366830	G	0.2071	0.1825	A	0.4718	1.17	rs873927
1	rs36044796	1388268	A	0.2121	0.1811	C	0.3548	1.218	rs1627833
1	rs819980	1425700	G	0.09596	0.07939	A	0.4674	1.231	rs819980
1	rs6690515	1447325	A	0.1061	0.1156	G	0.8005	0.9077	rs6690515
1	rs6669795	1450947	C	0.02525	0.02507	A	1	1.007	rs6669795
1	rs12032637	1465382	G	0.04545	0.03203	A	0.382	1.439	rs12032637
1	exm3904	1470807	A	0.0202	0.02786	G	0.8013	0.7196	rs146206869
1	rs1571149	1474167	G	0.3586	0.3719	A	0.803	0.9443	rs1571149
1	rs2031709	1485984	A	0.01515	0.01114	C	0.7115	1.365	rs2031709
1	rs7531530	1489670	A	0.303	0.337	G	0.3938	0.8552	rs7531530
1	rs6604983	1521595	G	0.1162	0.1058	A	0.6984	1.11	rs6604983
1	exm3962	1551927	A	0.2475	0.2465	G	1	1.005	rs7418389
1	exm3973	1558792	A	0.01515	0.03203	G	0.331	0.4649	rs12755088
1	rs28635343	1560103	A	0.1717	0.1407	G	0.3078	1.266	rs28635343
1	rs28464684	1566160	A	0.0101	0.02228	G	0.3904	0.4477	rs28464684
1	exm2264793	1611995	G	0.4949	0.4665	A	0.5201	1.121	rs4074196
1	rs3817856	1663831	A	0.4798	0.4986	G	0.6876	0.9276	rs3817856
1	rs2294488	1664019	A	0.05556	0.07123	G	0.5242	0.767	rs2294488
1	exm2268858	1664124	A	0.06061	0.09524	G	0.1552	0.6129	rs2294489
1	rs7407	1684472	G	0.457	0.5084	A	0.218	0.8138	rs7407
1	exm4503	1686081	A	0.05556	0.04735	G	0.5831	1.183	rs75816936
1	rs6603811	1706136	A	0.05051	0.0571	G	0.8614	0.8783	rs6603811
1	rs12041925	1707740	C	0.2222	0.2437	A	0.5729	0.8865	rs12041925
1	psy_rs16825336	1745726	A	0.07071	0.06407	G	0.7461	1.112	rs16825336
1	psy_rs114622732	1766856	G	0.05556	0.0376	A	0.3122	1.505	rs114622732
1	rs4648727	1776269	A	0.4596	0.4721	C	0.8094	0.9508	rs4648727
1	rs3855951	1804302	G	0.05051	0.0571	A	0.8614	0.8783	rs3855951
1	rs7525092	1810090	A	0.2222	0.2423	G	0.6375	0.8933	rs7525092
1	rs6603802	1812521	A	0.4848	0.468	G	0.6883	1.07	rs6603802
1	rs16824526	1818129	C	0.2374	0.2284	A	0.7758	1.051	rs16824526
1	rs2247560	1846765	A	0.4949	0.4805	G	0.7483	1.06	rs2247560
1	rs28710181	1847531	A	0.03763	0.05571	G	0.4575	0.6628	rs28710181
1	psy_rs941532	1848734	A	0.0404	0.04735	G	0.848	0.8471	rs941532
1	exm4691	1849530	G	0.0404	0.05571	A	0.4736	0.7137	rs4459050
1	rs28508199	1852484	G	0.2929	0.3134	A	0.6033	0.9077	rs28508199
1	rs2250833	1854321	A	0.2222	0.227	G	0.9238	0.9728	rs2250833
1	rs2803316	1865298	A	0.4646	0.4694	G	0.936	0.9812	rs2803316
1	psy_rs2748975	1886519	C	0.1735	0.2381	A	0.06582	0.6716	rs2748975
1	exm4806	1887019	A	0.1768	0.2235	G	0.1705	0.7462	rs28548017
1	exm4871	1888193	A	0.2475	0.2549	C	0.8542	0.9614	rs3820011
1	psy_rs2803291	1892325	A	0.1818	0.2465	G	0.05787	0.6792	rs2803291
1	exm4945	1900102	A	0.2626	0.227	G	0.2986	1.213	rs199580948
1	exm4951	1900186	G	0.1768	0.2507	A	0.02964	0.6418	rs35269416
1	exm4957	1900232	G	0.4394	0.4763	A	0.3768	0.8617	rs16824588
1	rs3795283	1916587	A	0.3485	0.3193	C	0.4416	1.14	rs3795283
1	rs6605081	1930754	A	0.2551	0.2961	G	0.2855	0.8142	rs6605081
1	rs6656398	1941929	G	0.298	0.2841	A	0.723	1.069	rs6656398
1	rs13303016	1946591	G	0.1768	0.1699	A	0.8316	1.049	rs13303016
1	rs2376803	1967954	G	0.2475	0.2682	A	0.5857	0.8975	rs2376803
1	psy_rs76775611	1979253	A	0.04545	0.07242	G	0.2005	0.6099	rs76775611
1	rs6605074	1992748	A	0.202	0.2109	G	0.8437	0.9473	rs6605074
1	rs6663158	2004098	A	0.2172	0.2019	G	0.6209	1.096	rs6663158
1	rs2803310	2017297	G	0.3889	0.3384	A	0.2067	1.244	rs2803310
1	rs2459994	2024064	A	0.2273	0.2201	G	0.8469	1.042	rs2459994
1	rs7513222	2027901	A	0.3333	0.2772	G	0.1325	1.304	rs7513222
1	rs10910030	2035684	G	0.3485	0.3468	A	1	1.007	rs10910030
1	rs12410859	2038732	A	0.2525	0.2382	G	0.7076	1.081	rs12410859
1	rs4648807	2040898	A	0.3687	0.3649	G	0.9337	1.016	rs4648807
1	rs4648808	2040936	A	0.1212	0.1281	G	0.904	0.9385	rs4648808
1	psy_rs28719902	2060058	A	0.2525	0.2674	G	0.7163	0.9255	rs28719902
1	exm-rs425277	2069172	A	0.2576	0.2368	G	0.5737	1.118	rs425277
1	exm-rs3753242	2069681	A	0.05556	0.06407	G	0.7419	0.8593	rs3753242
1	rs424079	2071340	C	0.3535	0.3398	A	0.7355	1.062	rs424079
1	psy_rs384726	2076055	A	0.05051	0.02228	G	0.04966	2.334	rs384726
1	rs2257182	2082566	G	0.3586	0.344	A	0.7361	1.066	rs2257182
1	rs7512482	2146966	G	0.1667	0.1964	A	0.4129	0.8184	rs7512482
1	rs2460000	2156362	A	0.3788	0.3607	G	0.6769	1.081	rs2460000
1	rs263526	2173504	G	0.3283	0.2786	A	0.1845	1.266	rs263526
1	psy_rs55781948	2173811	A	0.0101	0.02101	G	0.5508	0.4755	rs55781948
1	rs260513	2180524	A	0.4242	0.395	G	0.462	1.129	rs260513
1	rs12084736	2189580	A	0.03535	0.05432	G	0.3587	0.6381	rs12084736
1	rs903908	2202967	G	0.4694	0.461	A	0.8717	1.034	rs903908
1	rs10910047	2211849	A	0.4192	0.39	G	0.4613	1.129	rs10910047
1	psy_rs4648821	2216368	C	0.4394	0.3969	A	0.2889	1.191	rs4648821
1	rs2017143	2220649	A	0.4242	0.4554	G	0.4679	0.8811	rs2017143
1	rs884940	2223866	A	0.4798	0.4136	G	0.1048	1.307	rs884940
1	psy_rs146894003	2242298	A	0.0404	0.0376	G	0.8352	1.078	rs146894003
1	rs12082516	2251160	G	0.2374	0.2507	A	0.7804	0.9303	rs12082516
1	psy_rs2645075	2254910	A	0.1667	0.2075	G	0.2277	0.7638	rs2645075
1	rs2645065	2261222	A	0.2273	0.1602	C	0.03413	1.542	rs2645065
1	rs903904	2263888	A	0.2121	0.234	G	0.5671	0.8814	rs903904
1	rs2055204	2280661	G	0.4545	0.4847	A	0.4703	0.886	rs2055204
1	rs7527871	2281726	C	0.1717	0.1797	A	0.8345	0.9466	rs7527871
1	rs4648831	2283117	A	0.2323	0.2089	G	0.4937	1.146	rs4648831
1	rs2843130	2283313	C	0.1378	0.1253	G	0.6309	1.115	rs2843130
1	rs2840528	2283896	G	0.3081	0.376	A	0.07999	0.7388	rs2840528
1	rs2645082	2284003	A	0.2828	0.2368	G	0.1928	1.271	rs2645082
1	rs3795272	2284195	G	0.4167	0.3922	A	0.5613	1.107	rs3795272
1	exm5488	2290143	A	0.02525	0.01393	G	0.3377	1.834	rs34587196
1	rs2279703	2306695	A	0.4688	0.4206	G	0.2509	1.215	rs2279703
1	rs2843160	2309082	A	0.4646	0.468	C	1	0.9867	rs2843160
1	rs3736330	2327075	A	0.3125	0.3673	G	0.1746	0.7829	rs3736330
1	exm2268641	2327815	G	0.4495	0.4499	A	1	0.9985	rs2840532
1	exm5594	2338015	G	0.0202	0.03343	A	0.4841	0.5962	rs34154371
1	rs2494427	2338569	A	0.1313	0.08357	G	0.05306	1.658	rs2494427
1	rs3935659	2351699	G	0.3283	0.3162	A	0.7962	1.057	rs3935659
1	rs12731309	2352146	A	0.1212	0.1212	G	1	1	rs12731309
1	rs2494436	2359917	A	0.2424	0.2981	G	0.1318	0.7536	rs2494436
1	rs7515934	2359940	A	0.2121	0.2171	G	0.9225	0.971	rs7515934
1	rs2494641	2362827	A	0.3131	0.2716	G	0.2471	1.223	rs2494641
1	psy_rs75631842	2366611	A	0.08586	0.1435	G	0.03257	0.5608	rs75631842
1	psy_rs4233033	2368232	G	0.3333	0.3747	A	0.3174	0.8346	rs4233033
1	psy_rs2494439	2368706	G	0.2626	0.2827	A	0.5926	0.9036	rs2494439
1	psy_rs2494639	2368775	G	0.3687	0.351	A	0.6751	1.08	rs2494639
1	psy_rs80047719	2369375	A	0.07576	0.04318	G	0.06782	1.816	rs80047719
1	psy_rs4592207	2369498	G	0.2929	0.3565	A	0.108	0.7477	rs4592207
1	psy_rs12033966	2372320	G	0.01515	0.01532	A	1	0.9888	rs12033966
1	psy_rs58946679	2372321	A	0.2677	0.3217	G	0.165	0.7706	rs58946679
1	psy_rs6688934	2372397	G	0.3737	0.4582	A	0.03569	0.7056	rs6688934
1	psy_rs2494425	2372858	A	0.5253	0.4777	G	0.261	1.21	rs2494425
1	rs6659405	2373089	A	0.2222	0.2654	C	0.2327	0.791	rs6659405
1	psy_rs867809	2381622	G	0.3081	0.3771	A	0.07955	0.7355	rs867809
1	psy_rs10797425	2383756	G	0.303	0.3482	A	0.2701	0.8139	rs10797425
1	rs4648845	2387101	A	0.3838	0.4707	G	0.03579	0.7006	rs4648845
1	psy_rs61763911	2387269	A	0.2273	0.273	G	0.2033	0.7833	rs61763911
1	psy_rs12037821	2387715	A	0.08586	0.1246	G	0.1673	0.6596	rs12037821
1	psy_rs4648846	2389152	A	0.2424	0.2772	G	0.366	0.8346	rs4648846
1	psy_rs10910078	2390588	G	0.404	0.4749	A	0.09054	0.7498	rs10910078
1	psy_rs61277936	2390715	C	0.404	0.5	G	0.01969	0.678	rs61277936
1	rs2477686	2392648	C	0.399	0.468	G	0.09063	0.7548	rs2477686
1	rs4648636	2394226	C	0.2273	0.2626	A	0.357	0.826	rs4648636
1	psy_rs2477692	2397996	A	0.3131	0.345	G	0.4451	0.8656	rs2477692
1	psy_rs55780582	2400534	A	0.2121	0.2528	G	0.2624	0.7958	rs55780582
1	psy_rs2494627	2402499	A	0.3889	0.4735	G	0.03626	0.7075	rs2494627
1	psy_rs2494626	2404256	A	0.2222	0.2668	G	0.2324	0.7853	rs2494626
1	psy_rs75732251	2414896	G	0.0202	0.02368	A	1	0.8502	rs75732251
1	rs10910082	2418935	G	0.3535	0.3468	A	0.8665	1.03	rs10910082
1	exm5742	2426313	A	0.01515	0.01114	G	0.7115	1.365	rs79885852
1	exm5841	2435738	A	0.03535	0.04735	G	0.5636	0.7373	rs114371513
1	rs1107685	2439191	G	0.1566	0.2061	A	0.1294	0.7149	rs1107685
1	exm5918	2441358	G	0.1717	0.2228	A	0.1403	0.723	rs2494620
1	rs2247308	2445406	G	0.1649	0.2197	A	0.1101	0.7015	rs2247308
1	rs2494625	2454709	A	0.2879	0.305	G	0.6629	0.9211	rs2494625
1	psy_rs1980789	2455863	C	0.05051	0.039	A	0.545	1.311	rs1980789
1	exm6077	2488153	G	0.4343	0.4776	A	0.296	0.8399	rs4870
1	exm6141	2494330	A	0.1768	0.1769	G	1	0.9992	rs2234167
1	rs6667605	2502780	A	0.4444	0.4889	G	0.2964	0.8365	rs6667605
1	exm-rs734999	2513216	A	0.4495	0.4861	G	0.3775	0.8633	rs734999
1	exm6264	2526746	G	0.2778	0.3064	A	0.4838	0.8706	rs3748816
1	exm2268642	2539006	G	0.2677	0.3022	A	0.379	0.8439	rs10797437
1	exm6351	2541269	G	0.2677	0.3022	A	0.379	0.8439	rs10797440
1	rs10752748	2544640	A	0.2626	0.2911	G	0.4771	0.8674	rs10752748
1	rs12117343	2551785	A	0.2172	0.2423	G	0.5091	0.8673	rs12117343
1	exm-rs3890745	2553624	G	0.2626	0.2925	A	0.4256	0.8616	rs3890745
1	kgp10938344	2564465	A	0.2626	0.2919	G	0.4771	0.864	rs12752515
1	rs4648390	2700372	A	0.1212	0.1327	G	0.7217	0.9016	rs4648390
1	rs2377041	2713327	A	0.5051	0.4513	G	0.1978	1.241	rs2377041
1	rs4648384	2756621	C	0.4343	0.4457	A	0.8087	0.955	rs4648384
1	rs1456460	2761863	A	0.5	0.4889	C	0.8099	1.046	rs1456460
1	rs12409348	2779043	A	0.4848	0.4833	G	1	1.006	rs12409348
1	rs897636	2784092	G	0.3434	0.3747	A	0.4542	0.8731	rs897636
1	rs10909793	2794551	C	0.4091	0.4053	A	0.935	1.016	rs10909793
1	rs10797342	2797856	A	0.5	0.4861	G	0.7485	1.057	rs10797342
1	exm2268859	2806107	C	0.2677	0.2925	A	0.5351	0.8842	rs3100865
1	rs2842910	2817421	G	0.1684	0.1453	A	0.4252	1.192	rs2842910
1	rs7340016	2833332	G	0.1919	0.2674	A	0.0331	0.6507	rs7340016
1	rs4648432	2839757	C	0.2626	0.2145	A	0.1507	1.304	rs4648432
1	rs2045331	2842270	A	0.2626	0.2145	G	0.1507	1.304	rs2045331
1	rs12403214	2849190	C	0.2879	0.2765	A	0.7884	1.058	rs12403214
1	rs4648441	2850181	A	0.2424	0.2409	C	1	1.008	rs4648441
1	rs10797368	2852707	A	0.02525	0.01253	G	0.1975	2.041	rs10797368
1	rs16823228	2853759	G	0.3131	0.2897	A	0.5382	1.118	rs16823228
1	rs2606418	2870850	G	0.2778	0.2612	A	0.6497	1.088	rs2606418
1	psy_rs11583804	2878366	G	0.4646	0.3872	A	0.05019	1.374	rs11583804
1	rs2485945	2883932	G	0.2071	0.1825	A	0.4718	1.17	rs2485945
1	rs12044030	2889577	G	0.2216	0.2151	A	0.8445	1.039	rs12044030
1	rs12046158	2891713	G	0.3485	0.3482	A	1	1.001	rs12046158
1	psy_rs112563471	2898199	A	0.03535	0.04039	G	0.8392	0.8707	rs112563471
1	rs12025260	2917377	G	0.09596	0.1226	A	0.3813	0.7599	rs12025260
1	rs12022429	2919942	A	0.09091	0.1184	G	0.3111	0.7447	rs12022429
1	psy_rs116142632	2935032	A	0.0303	0.03203	C	1	0.9443	rs116142632
1	rs4576609	2938265	A	0.1465	0.1755	G	0.3918	0.8062	rs4576609
1	exm6421	2938924	C	0.0202	0.01532	A	0.5438	1.325	rs72629486
1	exm6428	2938989	A	0.1869	0.2396	G	0.1265	0.7295	rs3795263
1	rs7412983	2943183	C	0.1465	0.1755	A	0.3918	0.8062	rs7412983
1	rs2142569	2944527	A	0.3814	0.3855	G	0.9339	0.9831	rs2142569
1	rs717795	2970464	G	0.1717	0.1969	A	0.4755	0.8454	rs717795
1	psy_rs75412307	2983674	C	0.02525	0.02089	A	0.783	1.214	rs75412307
1	psy_rs7515436	2995449	G	0.4141	0.4582	A	0.2943	0.8358	rs7515436
1	psy_rs78789560	2998468	A	0.0101	0.01393	G	1	0.7224	rs78789560
1	rs760567	3000465	A	0.1667	0.1643	G	0.9143	1.017	rs760567
1	rs6695131	3000924	A	0.4343	0.4109	G	0.5692	1.101	rs6695131
1	rs926244	3006283	G	0.349	0.3134	A	0.3842	1.174	rs926244
1	rs7543737	3009969	A	0.3434	0.3259	G	0.6697	1.082	rs7543737
1	rs2817168	3013690	A	0.4596	0.4763	G	0.6885	0.935	rs2817168
1	rs2993493	3020246	A	0.1919	0.1588	C	0.2809	1.258	rs2993493
1	rs1890336	3024265	C	0.4646	0.4708	A	0.9359	0.9758	rs1890336
1	psy_rs149081190	3029095	A	0.01515	0.01532	G	1	0.9888	rs149081190
1	rs6690373	3035227	G	0.1061	0.117	A	0.801	0.8955	rs6690373
1	psy_rs147305801	3047111	A	0.0202	0.01671	C	0.7598	1.213	rs147305801
1	rs2817178	3047252	A	0.4899	0.4986	G	0.8725	0.9658	rs2817178
1	rs10909882	3049713	A	0.01515	0.01253	G	0.7288	1.212	rs10909882
1	rs2235176	3054106	G	0.3182	0.3078	A	0.7949	1.049	rs2235176
1	psy_rs2817184	3058370	G	0.4545	0.4791	A	0.5739	0.906	rs2817184
1	rs731031	3072692	G	0.2121	0.2075	A	0.9213	1.028	rs731031
1	rs2651902	3074306	A	0.1616	0.1532	G	0.8245	1.065	rs2651902
1	rs2742673	3080019	C	0.4646	0.4666	A	1	0.9923	rs2742673
1	exm-rs2651899	3083712	G	0.4949	0.4875	A	0.8726	1.03	rs2651899
1	rs7518255	3086464	A	0.3283	0.3301	G	1	0.9919	rs7518255
1	rs2651935	3086496	A	0.1414	0.1281	G	0.6347	1.121	rs2651935
1	rs2651927	3101762	C	0.2677	0.2563	A	0.7834	1.061	rs2651927
1	rs10752733	3104630	A	0.1212	0.1184	G	0.9017	1.027	rs10752733
1	rs7539775	3109151	G	0.3333	0.2883	A	0.2206	1.234	rs7539775
1	psy_rs2651912	3110735	A	0.3081	0.3259	G	0.6681	0.921	rs2651912
1	exm2260168	3111669	A	0.1869	0.2201	G	0.3286	0.8145	rs12094678
1	psy_rs12096975	3118316	A	0.0303	0.04457	G	0.4284	0.6699	rs12096975
1	psy_rs12060022	3118326	A	0.07576	0.1253	G	0.05841	0.5719	rs12060022
1	psy_rs13328662	3124155	G	0.09091	0.1295	A	0.1754	0.672	rs13328662
1	rs10909901	3131235	A	0.2677	0.2813	G	0.7882	0.9337	rs10909901
1	rs2817146	3133439	A	0.1111	0.1031	G	0.7932	1.088	rs2817146
1	rs6424069	3147030	G	0.2576	0.2535	A	0.9266	1.022	rs6424069
1	rs10909905	3147899	A	0.2121	0.1811	G	0.3548	1.218	rs10909905
1	psy_rs905130	3148292	G	0.04545	0.06267	A	0.4948	0.7122	rs905130
1	rs11807062	3153237	C	0.1684	0.1769	A	0.8326	0.9421	rs11807062
1	psy_rs17398063	3172702	A	0.202	0.2145	G	0.7685	0.9272	rs17398063
1	rs3002686	3178111	A	0.1919	0.169	C	0.4592	1.168	rs3002686
1	rs2455107	3180158	C	0.2121	0.2103	A	1	1.011	rs2455107
1	rs2455125	3189006	A	0.1869	0.1657	G	0.5217	1.157	rs2455125
1	rs905135	3199484	C	0.02525	0.06267	A	0.05001	0.3874	rs905135
1	rs4648377	3211458	A	0.3182	0.2925	C	0.4839	1.129	rs4648377
1	rs2455144	3214732	A	0.5606	0.4749	G	0.0368	1.411	rs2455144
1	rs2455137	3217151	A	0.4343	0.5167	G	0.04473	0.7182	rs2455137
1	rs2455135	3219901	A	0.3636	0.3162	G	0.2307	1.236	rs2455135
1	rs2483266	3236041	G	0.4518	0.3876	A	0.1353	1.302	rs2483266
1	psy_rs1108600	3241135	A	0.3434	0.2786	G	0.07826	1.355	rs1108600
1	rs2500271	3241829	G	0.4444	0.4136	A	0.4645	1.134	rs2500271
1	psy_rs115643284	3247143	A	0.0101	0.02786	G	0.1934	0.3561	rs115643284
1	rs2483274	3248098	A	0.4394	0.4415	G	1	0.9915	rs2483274
1	rs2483279	3252169	G	0.4697	0.4095	A	0.1436	1.277	rs2483279
1	rs7516150	3253889	A	0.2626	0.3162	G	0.1631	0.7704	rs7516150
1	rs7552331	3253941	A	0.2576	0.3078	G	0.1879	0.7802	rs7552331
1	rs882430	3259113	A	0.4192	0.3816	G	0.3654	1.17	rs882430
1	rs2483289	3264190	A	0.2727	0.2618	C	0.7849	1.057	rs2483289
1	psy_rs74048282	3271606	A	0.05556	0.04875	G	0.7135	1.148	rs74377326
1	psy_rs946758	3273063	A	0.3889	0.4067	G	0.6828	0.9284	rs946758
1	rs7524171	3279324	A	0.4192	0.4581	G	0.3343	0.8538	rs7524171
1	exm-rs6658356	3280253	A	0.04545	0.03203	G	0.382	1.439	rs6658356
1	rs4648487	3285304	G	0.4227	0.3911	A	0.4569	1.14	rs4648487
1	rs1538693	3294972	G	0.2778	0.3022	A	0.5392	0.888	rs1538693
1	exm2263811	3297799	C	0.3906	0.393	A	1	0.9903	rs4648490
1	psy_rs78743764	3301962	A	0.005051	0.01811	C	0.3239	0.2753	rs78743764
1	rs17399998	3305016	A	0.2424	0.2549	G	0.7818	0.9355	rs17399998
1	rs2493278	3307746	A	0.202	0.2145	G	0.7685	0.9272	rs2493278
1	rs871822	3312914	C	0.2626	0.2827	A	0.5926	0.9036	rs871822
1	rs6424074	3317780	G	0.3838	0.3454	A	0.3153	1.181	rs6424074
1	rs11578011	3318532	A	0.3081	0.344	G	0.3517	0.849	rs11578011
1	rs2483225	3325037	A	0.4579	0.4749	G	0.6837	0.9338	rs2483225
1	exm6548	3328358	A	0.1465	0.1616	G	0.6609	0.8905	rs870124
1	exm6576	3328659	A	0.2121	0.2006	G	0.7647	1.073	rs2493292
1	psy_rs41301967	3342128	A	0.01515	0.01114	G	0.7115	1.365	rs41301967
1	psy_rs870171	3342804	A	0.298	0.3301	C	0.44	0.8615	rs870171
1	rs1537406	3352227	A	0.0404	0.05014	G	0.7081	0.7977	rs1537406
1	rs867814	3362256	G	0.1531	0.1407	A	0.6469	1.104	rs867814
1	rs2487670	3368143	A	0.1465	0.1226	G	0.3998	1.228	rs2487670
1	rs2487680	3377442	G	0.03535	0.04178	A	0.8391	0.8405	rs2487680
1	exm6722	3380057	A	0.04545	0.0376	G	0.679	1.219	rs3806164
1	psy_rs76263003	3383197	A	0.04545	0.05153	G	0.855	0.8764	rs76263003
1	rs12124163	3393037	C	0.1364	0.1295	A	0.8122	1.061	rs12124163
1	exm6824	3397062	A	0.04545	0.03482	G	0.5235	1.32	rs56309807
1	exm6847	3410410	A	0.03535	0.0195	G	0.1859	1.843	rs61910697
1	exm6852	3410644	G	0.04545	0.04178	A	0.8426	1.092	rs61742508
1	exm6858	3410935	A	0.01515	0.01393	G	1	1.089	rs113192826
1	exm6861	3410973	A	0.03535	0.02089	G	0.2907	1.718	rs12075570
1	exm6947	3416449	C	0.2677	0.2284	A	0.258	1.235	rs7553399
1	exm6953	3417211	A	0.04545	0.02786	G	0.2491	1.662	rs61742846
1	exm6998	3421897	G	0.202	0.1927	A	0.7618	1.06	rs2821008
1	rs947344	3423467	A	0.202	0.1351	G	0.0241	1.621	rs947344
1	exm7020	3424388	A	0.1061	0.05292	G	0.01304	2.123	rs947345
1	exm7127	3440753	A	0.01515	0.009749	G	0.4576	1.563	rs41307039
1	rs12119711	3451005	A	0.2677	0.3398	G	0.05931	0.7101	rs12119711
1	rs2821060	3477902	A	0.197	0.2117	G	0.6935	0.9134	rs2821060
1	psy_rs12749547	3482588	A	0.1414	0.1267	G	0.6329	1.135	rs12749547
1	psy_rs4431782	3491107	G	0.07071	0.1198	A	0.05344	0.5592	rs4431782
1	rs2821054	3493850	C	0.1818	0.2173	A	0.324	0.8006	rs2821054
1	exm7145	3496479	A	0.06566	0.0766	G	0.7593	0.8471	rs2794340
1	rs10909974	3499067	A	0.09596	0.1462	G	0.07797	0.6197	rs10909974
1	rs2995009	3500575	G	0.1768	0.227	A	0.1437	0.7311	rs2995009
1	rs4648527	3507861	G	0.09091	0.09192	A	1	0.9879	rs4648527
1	rs6697749	3510633	A	0.1313	0.1588	C	0.3737	0.8009	rs6697749
1	exm7149	3511934	G	0.1364	0.1309	A	0.8136	1.048	rs7513275
1	rs35701577	3522561	G	0.2323	0.2368	A	0.925	0.9755	rs35701577
1	rs4364818	3538501	G	0.4545	0.4706	A	0.7475	0.9375	rs4364818
1	rs10909990	3539481	A	0.101	0.176	G	0.0114	0.5261	rs10909990
1	rs12757620	3540024	C	0.4747	0.4624	A	0.8093	1.051	rs12757620
1	rs1128474	3545612	G	0.3081	0.2465	A	0.08275	1.361	rs1128474
1	exm7253	3548832	G	0.01515	0.04735	C	0.04141	0.3095	rs2760320
1	rs10910003	3575929	A	0.1263	0.1741	G	0.1285	0.6855	rs10910003
1	rs2224718	3576060	A	0.399	0.3955	G	0.9348	1.014	rs2224718
1	rs1009345	3586428	G	0.5354	0.4875	A	0.2611	1.211	rs1009345
1	rs3765695	3587377	A	0.1869	0.1872	C	1	0.9981	rs3765695
1	psy_rs12059505	3587538	A	0.0303	0.02089	G	0.4249	1.465	rs12059505
1	rs3765703	3592436	C	0.4412	0.4394	A	1	1.007	rs3765703
1	rs3765716	3601940	A	0.2323	0.2312	G	1	1.006	rs3765716
1	rs3765731	3611892	A	0.2879	0.2841	G	0.9293	1.019	rs3765731
1	rs3765736	3616601	A	0.3535	0.3384	G	0.7351	1.069	rs3765736
1	rs6424089	3628663	A	0.5	0.4652	G	0.4215	1.15	rs6424089
1	rs3753211	3632608	G	0.1667	0.183	A	0.6757	0.8931	rs3753211
1	rs3819967	3633380	A	0.2828	0.2855	G	1	0.9869	rs3819967
1	rs1885865	3646291	G	0.1162	0.2006	A	0.00666	0.5239	rs1885865
1	rs4648553	3648879	G	0.2172	0.3092	A	0.01302	0.6198	rs4648553
1	rs9662633	3649562	A	0.01515	0.04318	G	0.08662	0.3409	rs9662633
1	rs12562437	3651031	A	0.01515	0.03482	G	0.2407	0.4265	rs12562437
1	rs12117836	3657759	A	0.4293	0.4485	G	0.6864	0.9251	rs12117836
1	exm7490	3669205	G	0.4343	0.4581	C	0.573	0.9083	rs10910021
1	exm7551	3677933	G	0.4747	0.4679	A	0.8725	1.028	rs1181883
1	exm7574	3679775	A	0.2576	0.2688	G	0.7859	0.9437	rs10910024
1	exm7575	3679783	G	0.01515	0.02089	A	0.777	0.721	rs76416341
1	rs1181874	3682070	C	0.4394	0.4847	A	0.2619	0.8333	rs1181874
1	psy_rs11547616	3696925	A	0.01515	0.009749	G	0.4576	1.563	rs11547616
1	rs12728911	3709412	G	0.1717	0.1741	A	1	0.9835	rs12728911
1	rs7513053	3709487	G	0.3418	0.2925	A	0.1891	1.256	rs7513053
1	rs6662706	3732596	C	0.4293	0.4875	A	0.1491	0.7909	rs6662706
1	rs12759497	3742257	A	0.1111	0.1337	G	0.4724	0.8099	rs12759497
1	rs6663840	3743319	A	0.2374	0.2563	G	0.6443	0.9033	rs6663840
1	exm7791	3745924	A	0.0202	0.02925	G	0.6262	0.6843	rs2275831
1	rs6424058	3747580	A	0.3939	0.4387	G	0.2918	0.8316	rs6424058
1	exm7844	3753136	T	0.3939	0.4359	A	0.3302	0.8411	rs2275824
1	rs12744607	3757749	A	0.2172	0.227	G	0.8476	0.9446	rs12744607
1	rs4648426	3773089	G	0.2296	0.2521	A	0.5754	0.8842	rs4648426
1	rs6668103	3793324	G	0.2424	0.2437	A	1	0.9929	rs6668103
1	rs7367066	3803755	A	0.3838	0.317	G	0.08793	1.342	rs7367066
1	rs7530189	3805098	A	0.2071	0.1769	G	0.3508	1.215	rs7530189
1	rs12073945	3806973	G	0.03608	0.03352	A	0.8251	1.079	rs12073945
1	rs4446914	3808362	A	0.3182	0.2981	G	0.6005	1.099	rs4446914
1	rs11589102	3821782	A	0.2626	0.3245	G	0.1001	0.7414	rs11589102
1	rs10909830	3822703	A	0.3131	0.2953	G	0.6613	1.088	rs10909830
1	kgp9113347	3823395	A	0.2626	0.3245	G	0.1001	0.7414	rs28973022
1	rs35383955	3825525	A	0.303	0.3983	G	0.01624	0.6567	rs35383955
1	psy_rs7538691	4002498	A	0.4596	0.4192	G	0.3306	1.178	rs7538691
1	rs7548668	4006060	G	0.4545	0.3482	A	0.007743	1.56	rs7548668
1	rs10799181	4009071	G	0.1869	0.1337	A	0.06815	1.489	rs10799181
1	psy_rs4654479	4009694	A	0.1414	0.09749	G	0.09068	1.525	rs4654479
1	psy_rs4654480	4009793	A	0.2475	0.2214	G	0.4443	1.156	rs4654480
1	rs7522140	4017137	G	0.2677	0.2312	A	0.301	1.215	rs7522140
1	rs12031275	4026068	G	0.2727	0.3017	A	0.4815	0.8681	rs12031275
1	rs7550609	4026098	A	0.005051	0.01532	G	0.4789	0.3263	rs7550609
1	rs12031557	4034097	G	0.01515	0.03343	A	0.237	0.4449	rs12031557
1	rs10799224	4035129	G	0.2323	0.234	A	1	0.9908	rs10799224
1	exm2268644	4037665	A	0.303	0.3366	G	0.3939	0.8569	rs12028397
1	rs11587331	4039896	G	0.303	0.337	A	0.3938	0.8552	rs11587331
1	psy_rs75739811	4060196	A	0.2576	0.2716	G	0.7181	0.9305	rs10915565
1	rs6672877	4061370	A	0.1263	0.1755	C	0.1053	0.679	rs6672877
1	rs4128222	4066781	A	0.1667	0.1546	C	0.6607	1.094	rs4128222
1	rs6675979	4068052	A	0.4697	0.4875	G	0.6883	0.9313	rs6675979
1	rs4129100	4078448	A	0.4747	0.4903	G	0.7482	0.9398	rs4129100
1	rs10915659	4092949	A	0.1667	0.188	G	0.5347	0.8637	rs10915659
1	rs12036953	4104757	G	0.1667	0.1908	A	0.4713	0.8482	rs12036953
1	rs9792946	4119662	G	0.07071	0.08357	A	0.6591	0.8344	rs9792946
1	rs4233258	4120898	A	0.4242	0.4832	G	0.1481	0.7881	rs4233258
1	rs7524800	4121584	G	0.3333	0.3464	A	0.7998	0.9435	rs7524800
1	rs4130940	4130348	A	0.5	0.4845	G	0.7296	1.064	rs4130940
1	psy_rs55938404	4153684	A	0.04545	0.0376	G	0.679	1.219	rs55938404
1	rs10915428	4158955	A	0.5455	0.4192	C	0.00165	1.662	rs10915428
1	rs12077262	4170048	A	0.1919	0.2632	G	0.04101	0.6647	rs12077262
1	rs7548756	4170249	C	0.2879	0.3802	A	0.01908	0.659	rs7548756
1	rs10915434	4174116	G	0.1919	0.2688	A	0.02685	0.646	rs10915434
1	rs12040805	4180842	A	0.3827	0.2953	G	0.0238	1.479	rs12040805
1	rs6426389	4186309	A	0.5556	0.4471	G	0.007893	1.546	rs6426389
1	rs10915445	4197642	A	0.4444	0.3649	G	0.04733	1.392	rs10915445
1	rs16840838	4201349	A	0.2273	0.2563	G	0.4585	0.8536	rs16840838
1	rs7542208	4202818	G	0.5101	0.422	A	0.02916	1.426	rs7542208
1	rs6683453	4210402	G	0.3384	0.3203	A	0.6682	1.085	rs6683453
1	rs16840866	4212493	A	0.2071	0.2131	G	0.9218	0.9644	rs16840866
1	rs9988443	4216165	A	0.4343	0.4485	G	0.7471	0.9443	rs9988443
1	rs4614226	4221599	G	0.3733	0.337	A	0.3963	1.172	rs4614226
1	rs12123330	4227464	A	0.197	0.2841	G	0.01407	0.618	rs12123330
1	rs12743431	4234792	A	0.5051	0.4123	G	0.02317	1.455	rs12743431
1	rs4233264	4240178	A	0.2525	0.2981	G	0.2163	0.7957	rs4233264
1	rs11808641	4250933	G	0.2071	0.2047	A	0.9212	1.014	rs11808641
1	rs6687268	4263677	A	0.2172	0.2006	G	0.6191	1.106	rs6687268
1	rs4654512	4263997	A	0.4495	0.4429	G	0.872	1.027	rs4654512
1	rs7553814	4271915	G	0.3889	0.383	A	0.9343	1.025	rs7553814
1	rs11579829	4282786	A	0.4141	0.3997	G	0.7436	1.062	rs11579829
1	rs10799218	4289899	A	0.303	0.3398	G	0.3493	0.8446	rs10799218
1	rs6679489	4309953	G	0.3434	0.3966	A	0.1872	0.7957	rs6679489
1	exm-rs966321	4315204	A	0.4596	0.429	C	0.4666	1.132	rs966321
1	psy_rs13375307	4317312	A	0.0101	0.01114	G	1	0.9056	rs13375307
1	rs2101576	4327635	A	0.4596	0.4123	G	0.2554	1.212	rs2101576
1	rs12087250	4328074	A	0.1919	0.1657	G	0.3949	1.195	rs12087250
1	rs10915494	4328476	A	0.1919	0.1797	G	0.6787	1.084	rs10915494
1	rs903541	4335893	A	0.3687	0.4526	G	0.03559	0.7062	rs903541
1	rs1390136	4341843	A	0.2677	0.2604	G	0.8553	1.038	rs1390136
1	rs16838560	4351888	G	0.07071	0.06964	A	1	1.017	rs16838560
1	rs2029490	4355593	A	0.2778	0.3691	G	0.01835	0.6575	rs2029490
1	psy_rs513096	4361535	G	0.3333	0.4318	A	0.01428	0.6581	rs513096
1	exm2251770	4363735	C	0.4596	0.3969	A	0.1213	1.292	rs34429154
1	rs693734	4364226	G	0.3838	0.312	A	0.06017	1.374	rs693734
1	rs351619	4368819	G	0.4798	0.4652	A	0.7479	1.06	rs351619
1	rs351615	4370385	G	0.1919	0.2298	A	0.288	0.796	rs351615
1	rs10915509	4375859	C	0.1818	0.1393	A	0.1428	1.373	rs10915509
1	rs12408012	4379687	G	0.148	0.1485	A	1	0.996	rs12408012
1	psy_rs1874269	4380195	A	0.3182	0.3454	G	0.4986	0.8844	rs1874269
1	psy_rs2411741	4380344	C	0.3889	0.4274	A	0.3708	0.8526	rs2411741
1	rs351606	4384056	A	0.1538	0.1402	G	0.7043	1.115	rs351606
1	rs641473	4388885	A	0.4646	0.4875	G	0.5751	0.9126	rs641473
1	rs625079	4390289	G	0.3131	0.2618	A	0.1508	1.285	rs625079
1	rs685494	4397703	A	0.1818	0.1741	C	0.833	1.054	rs685494
1	rs10799228	4405998	A	0.05556	0.0405	G	0.3334	1.394	rs10799228
1	rs600933	4409496	G	0.2929	0.2674	A	0.4724	1.135	rs600933
1	rs528291	4414045	G	0.2374	0.2131	A	0.4965	1.149	rs528291
1	rs1531328	4418164	A	0.1313	0.07242	G	0.0137	1.936	rs1531328
1	rs349393	4419820	C	0.2929	0.3036	A	0.7937	0.9502	rs349393
1	rs75411	4425414	A	0.199	0.2227	G	0.4959	0.8671	rs75411
1	rs12404619	4426085	A	0.1515	0.1156	G	0.1802	1.366	rs12404619
1	rs1845635	4441089	G	0.08081	0.04596	A	0.07233	1.825	rs1845635
1	rs349413	4444706	C	0.2778	0.2354	A	0.2255	1.249	rs349413
1	rs7418714	4446996	C	0.08081	0.05292	A	0.171	1.573	rs7418714
1	rs7521665	4456277	A	0.005051	0.01253	G	0.6988	0.3999	rs7521665
1	rs349400	4462460	C	0.2576	0.2758	A	0.6525	0.9112	rs349400
1	rs349401	4463585	C	0.1566	0.1657	A	0.8285	0.9344	rs349401
1	rs4654432	4481215	A	0.4646	0.507	G	0.2979	0.8441	rs4654432
1	rs12029910	4488779	G	0.0102	0.01114	A	1	0.9149	rs12029910
1	rs6658372	4488979	G	0.2828	0.2396	A	0.2277	1.252	rs6658372
1	rs6678792	4489398	A	0.4596	0.4109	G	0.2237	1.219	rs6678792
1	rs10915535	4491460	A	0.1768	0.1727	C	0.9157	1.029	rs10915535
1	rs1556691	4493215	A	0.2828	0.234	G	0.162	1.291	rs1556691
1	rs1762814	4496256	A	0.3939	0.3928	G	1	1.005	rs1762814
1	rs12731060	4500436	G	0.4643	0.4777	A	0.7476	0.9475	rs12731060
1	rs12128230	4501911	C	0.1566	0.1936	A	0.2571	0.7732	rs12128230
1	rs780574	4502198	A	0.2475	0.2228	G	0.5032	1.147	rs780574
1	rs780593	4507743	G	0.1515	0.1226	A	0.2823	1.278	rs780593
1	rs666152	4518202	A	0.3469	0.2841	C	0.09428	1.339	rs666152
1	rs12143782	4534350	A	0.1633	0.163	G	1	1.002	rs12143782
1	exm2260335	4541390	C	0.101	0.09053	A	0.6783	1.129	rs11799990
1	rs705689	4549307	C	0.2121	0.188	A	0.4768	1.163	rs705689
1	rs705690	4549380	G	0.1414	0.1908	A	0.1178	0.6985	rs705690
1	rs1878052	4552802	A	0.4899	0.4651	G	0.5736	1.105	rs1878052
1	rs609506	4558933	A	0.3081	0.3384	G	0.4439	0.8704	rs609506
1	rs582598	4561962	A	0.1212	0.1267	C	0.9039	0.9504	rs582598
1	rs4654441	4566515	G	0.4545	0.4276	A	0.5175	1.116	rs4654441
1	rs1018306	4567165	A	0.5253	0.493	G	0.4701	1.138	rs1018306
1	rs1710424	4575001	A	0.1313	0.1927	G	0.04714	0.6331	rs1710424
1	rs6703696	4578495	G	0.06566	0.06704	A	1	0.9779	rs6703696
1	rs12035830	4579733	A	0.1061	0.07521	G	0.1866	1.459	rs12035830
1	rs518456	4582089	A	0.3939	0.4903	C	0.01955	0.6759	rs518456
1	rs241240	4586306	C	0.5	0.4345	A	0.1058	1.301	rs241240
1	rs241239	4587177	G	0.3838	0.2939	A	0.01931	1.497	rs241239
1	rs12080165	4596700	A	0.2113	0.1894	C	0.5393	1.147	rs12080165
1	rs12726510	4598021	A	0.199	0.2298	G	0.3849	0.8325	rs12726510
1	rs592726	4599243	G	0.4192	0.4176	A	1	1.007	rs592726
1	exm-rs241257	4614822	G	0.2424	0.2451	A	1	0.9855	rs241257
1	rs4654556	4615331	G	0.09596	0.07242	A	0.2932	1.359	rs4654556
1	rs6685798	4618251	G	0.5101	0.4916	A	0.6883	1.077	rs6685798
1	rs241264	4619038	G	0.1515	0.1741	A	0.5208	0.8471	rs241264
1	rs12120353	4620996	A	0.2677	0.2465	C	0.5787	1.117	rs12120353
1	rs241277	4629186	A	0.3889	0.3412	C	0.2392	1.229	rs241277
1	rs241278	4629408	G	0.4742	0.4666	A	0.8714	1.031	rs241278
1	rs1541318	4634978	G	0.399	0.3677	A	0.4555	1.142	rs1541318
1	rs1157688	4636767	A	0.2121	0.2089	G	0.9216	1.019	rs1157688
1	rs1024139	4640902	G	0.197	0.2304	A	0.3364	0.8191	rs1024139
1	rs619364	4646379	G	0.4091	0.4164	A	0.8709	0.9702	rs619364
1	rs644647	4647469	C	0.2879	0.3092	A	0.6013	0.9032	rs644647
1	rs10915566	4648780	A	0.1566	0.1327	G	0.4149	1.213	rs10915566
1	rs1849943	4649316	A	0.1869	0.2187	G	0.3768	0.8212	rs1849943
1	rs537761	4662408	A	0.3131	0.257	C	0.124	1.318	rs537761
1	rs3896439	4668670	A	0.02525	0.05292	G	0.1283	0.4636	rs3896439
1	rs4654569	4675555	A	0.06061	0.07103	G	0.7511	0.8438	rs4654569
1	rs4654574	4679731	G	0.1818	0.1838	A	1	0.9865	rs4654574
1	rs12029673	4684090	G	0.2323	0.2535	A	0.5784	0.8913	rs12029673
1	rs1107467	4685222	A	0.4141	0.3705	G	0.2826	1.201	rs1107467
1	rs875807	4685672	A	0.3838	0.4053	G	0.6234	0.9141	rs875807
1	psy_rs143904138	4688915	A	0.05051	0.03621	G	0.4073	1.416	rs143904138
1	rs12122754	4698559	A	0.1616	0.1504	G	0.7379	1.089	rs12122754
1	rs10915575	4701258	G	0.2071	0.2382	A	0.3924	0.8354	rs10915575
1	rs12408160	4723046	A	0.2071	0.2354	G	0.4454	0.8483	rs12408160
1	rs12083131	4723818	A	0.2424	0.2145	G	0.4386	1.172	rs12083131
1	rs11588149	4725496	A	0.06061	0.03482	G	0.106	1.788	rs11588149
1	rs7517857	4725585	A	0.4545	0.4511	G	0.9359	1.014	rs7517857
1	rs12567266	4726454	A	0.2323	0.2486	G	0.709	0.9147	rs12567266
1	rs16839422	4730964	G	0.1717	0.1838	A	0.755	0.9204	rs16839422
1	rs10799256	4731689	G	0.2828	0.2409	A	0.2292	1.243	rs10799256
1	rs2071990	4738058	A	0.04545	0.03621	G	0.5328	1.267	rs2071990
1	rs2071995	4738678	A	0.07576	0.04735	G	0.1513	1.649	rs2071995
1	rs763238	4743704	A	0.2323	0.2479	G	0.709	0.9181	rs763238
1	psy_rs77278319	4749447	A	0.03535	0.0195	G	0.1859	1.843	rs77278319
1	rs6688423	4768540	G	0.4596	0.4861	A	0.5214	0.8992	rs6688423
1	exm8127	4772717	G	0.3434	0.2813	A	0.09479	1.336	rs242056
1	rs3820252	4784556	A	0.05556	0.0571	G	1	0.9713	rs3820252
1	rs242044	4787119	G	0.4091	0.3673	A	0.2828	1.192	rs242044
1	rs242050	4789179	A	0.1436	0.1208	G	0.3888	1.221	rs242050
1	rs409048	4805674	G	0.4316	0.3782	A	0.1816	1.249	rs409048
1	rs368808	4806381	A	0.3283	0.3565	G	0.5012	0.882	rs368808
1	rs2802720	4809120	A	0.3438	0.3175	G	0.4884	1.126	rs2802720
1	rs523141	4819667	G	0.2525	0.2688	A	0.7162	0.919	rs523141
1	rs12119789	4823492	A	0.3131	0.3631	G	0.2078	0.7995	rs12119789
1	rs12066439	4824311	A	0.202	0.2131	G	0.7687	0.9349	rs12066439
1	rs426095	4828063	A	0.4343	0.3983	G	0.3696	1.16	rs426095
1	rs9426483	4830900	A	0.3182	0.2939	G	0.5396	1.121	rs9426483
1	rs423285	4831076	G	0.2374	0.234	A	0.9247	1.019	rs423285
1	rs3766977	4833498	A	0.1364	0.1448	C	0.8193	0.9322	rs3766977
1	rs399377	4835375	A	0.2323	0.2131	G	0.5603	1.118	rs399377
1	rs9426506	4844376	A	0.4343	0.415	G	0.6266	1.082	rs9426506
1	rs11805709	4847594	A	0.1633	0.1941	G	0.3539	0.81	rs11805709
1	rs4654607	4861160	G	0.4091	0.4136	A	0.9351	0.9814	rs4654607
1	rs760817	4863913	A	0.1111	0.1226	G	0.7125	0.8949	rs760817
1	rs10799262	4872571	G	0.1414	0.1393	A	0.9084	1.018	rs10799262
1	rs2050010	4880917	A	0	0.01393	C	0.1301	0	rs2050010
1	rs2181699	4888012	A	0.3737	0.3872	C	0.7422	0.9445	rs2181699
1	rs10915626	4906783	A	0.01031	0.01397	G	1	0.7354	rs10915626
1	rs6683849	4908901	A	0.3434	0.3343	G	0.7995	1.042	rs6683849
1	rs6426440	4914910	C	0.3737	0.3329	A	0.3099	1.196	rs6426440
1	rs10915644	4927798	G	0.3936	0.3529	A	0.307	1.19	rs10915644
1	rs10915645	4928187	C	0.3838	0.3426	A	0.3131	1.195	rs10915645
1	psy_rs111721489	4930241	G	0.06566	0.08774	A	0.3832	0.7306	rs111721489
1	rs7543026	4944842	A	0.1768	0.1699	G	0.8316	1.049	rs7543026
1	rs6664880	4952788	G	0.2273	0.2131	A	0.6967	1.086	rs6664880
1	exm2268645	4955862	G	0.4091	0.4276	A	0.6848	0.9268	rs6426446
1	psy_rs115500860	4965417	A	0.01515	0.03482	G	0.2407	0.4265	rs115500860
1	rs6678459	4968528	A	0.2273	0.1769	G	0.1229	1.369	rs6678459
1	rs12034557	4971507	A	0.1061	0.1852	G	0.00729	0.5219	rs12034557
1	rs11805753	4973107	A	0.1616	0.1323	G	0.2968	1.264	rs11805753
1	rs12035499	4980692	A	0.1414	0.1922	G	0.1177	0.6922	rs12035499
1	rs942245	4981503	G	0.4798	0.4749	A	0.936	1.02	rs942245
1	rs6666453	4987424	C	0.1768	0.1797	A	1	0.9804	rs6666453
1	rs2898853	4992204	G	0.3434	0.3816	A	0.3615	0.8476	rs2898853
1	rs9286971	5003504	G	0.3535	0.383	A	0.4575	0.881	rs9286971
1	rs9426490	5011402	A	0.2526	0.2919	G	0.3233	0.8198	rs9426490
1	rs10915298	5012301	A	0.05556	0.03621	G	0.2236	1.566	rs10915298
1	rs6656223	5015844	G	0.2626	0.3078	A	0.2539	0.801	rs6656223
1	rs10799145	5021200	A	0.3939	0.4554	C	0.1256	0.7772	rs10799145
1	rs12754637	5023321	A	0.197	0.1978	G	1	0.995	rs12754637
1	rs7535462	5033661	A	0.2323	0.2284	G	0.924	1.022	rs7535462
1	rs12757902	5036234	A	0.1869	0.1616	G	0.3911	1.193	rs12757902
1	rs7365286	5047163	A	0.3182	0.3645	G	0.2408	0.8135	rs7365286
1	rs6683624	5051710	A	0.2424	0.2075	G	0.2845	1.222	rs6683624
1	rs10158288	5061519	A	0.4343	0.4972	G	0.1272	0.7765	rs10158288
1	rs10915310	5068210	G	0.3333	0.3022	A	0.4344	1.154	rs10915310
1	rs1870516	5072295	A	0.3434	0.3593	G	0.7375	0.9326	rs1870516
1	rs9286975	5073092	G	0.3131	0.3621	A	0.2084	0.8031	rs9286975
1	rs10799152	5073658	C	0.3333	0.2668	A	0.07396	1.374	rs10799152
1	psy_rs146032392	5083089	G	0.01515	0.03482	A	0.2407	0.4265	rs146032392
1	rs1459765	5088062	A	0.1717	0.1532	G	0.5103	1.146	rs1459765
1	rs6693990	5094435	A	0.2879	0.2702	G	0.6529	1.092	rs6693990
1	rs10915324	5103621	G	0.202	0.1978	A	0.9199	1.027	rs10915324
1	rs10915329	5114102	A	0.4091	0.3942	G	0.743	1.064	rs10915329
1	psy_rs74784335	5114141	A	0.0202	0.01393	C	0.5165	1.46	rs74784335
1	rs1563792	5124859	G	0.2732	0.3132	A	0.2926	0.8243	rs1563792
1	rs6603832	5127543	A	0.3737	0.3858	G	0.8045	0.9501	rs6603832
1	rs11590026	5140226	A	0.2424	0.2827	G	0.2809	0.8118	rs11590026
1	rs3128687	5141293	C	0.3434	0.4415	A	0.01465	0.6617	rs3128687
1	rs10915341	5142552	C	0.2626	0.3273	A	0.08428	0.732	rs10915341
1	rs6680801	5145066	A	0.1111	0.1281	G	0.6266	0.8505	rs6680801
1	rs9803863	5158857	G	0.2374	0.2646	A	0.4645	0.865	rs9803863
1	rs2242157	5160662	A	0.5051	0.4624	C	0.2968	1.186	rs2242157
1	rs10733013	5168663	A	0.4697	0.4735	G	0.9361	0.9847	rs10733013
1	exm-rs7513590	5170712	G	0.1263	0.09192	A	0.1787	1.428	rs7513590
1	rs2611424	5174078	A	0.2374	0.2388	G	1	0.992	rs2611424
1	rs6671889	5192703	A	0.5152	0.4903	C	0.5743	1.105	rs6671889
1	rs10492925	5195371	G	0.1667	0.2129	A	0.163	0.7395	rs10492925
1	rs10799173	5197977	G	0.303	0.2925	A	0.7919	1.052	rs10799173
1	rs12121369	5210124	A	0.4697	0.422	C	0.2567	1.213	rs12121369
1	rs12027352	5211338	A	0.2374	0.2939	G	0.1295	0.7479	rs12027352
1	rs9439511	5218601	A	0.4646	0.4095	G	0.1679	1.252	rs9439511
1	rs16840071	5229311	A	0.04545	0.05014	G	1	0.9021	rs16840071
1	rs9286977	5233284	A	0.1753	0.1461	C	0.3122	1.242	rs9286977
1	rs7547229	5240211	A	0.5202	0.4847	G	0.3787	1.153	rs7547229
1	rs12043691	5248448	A	0.06061	0.05292	G	0.7236	1.154	rs12043691
1	rs2722781	5257229	A	0.2879	0.2618	G	0.4691	1.14	rs2722781
1	rs7528871	5259095	A	0.197	0.2577	C	0.0925	0.7067	rs7528871
1	rs6603821	5267850	A	0.4192	0.4763	G	0.1713	0.7935	rs6603821
1	rs12140099	5270277	G	0.2475	0.3366	A	0.01967	0.6482	rs12140099
1	rs16840190	5282726	A	0.08081	0.06685	G	0.5286	1.227	rs16840190
1	rs7546667	5282817	A	0.2475	0.337	G	0.01974	0.6468	rs7546667
1	rs938962	5283942	A	0.3434	0.4248	G	0.04128	0.7083	rs938962
1	rs4259664	5287108	C	0.2626	0.2284	A	0.3444	1.203	rs4259664
1	rs677735	5295176	A	0.1224	0.1184	G	0.9011	1.039	rs677735
1	rs2353169	5296844	G	0.4899	0.4304	A	0.1461	1.271	rs2353169
1	rs586165	5297887	A	0.202	0.1852	G	0.6085	1.114	rs586165
1	rs12135834	5309667	A	0.5051	0.4331	G	0.07612	1.335	rs12135834
1	rs6703948	5313445	A	0.2273	0.2011	C	0.4285	1.168	rs6703948
1	rs630153	5321139	A	0.3939	0.3844	G	0.8053	1.041	rs630153
1	rs499416	5324231	A	0.298	0.3189	G	0.6047	0.9064	rs499416
1	rs536995	5326050	A	0.2778	0.2967	G	0.6593	0.9119	rs536995
1	rs579467	5329865	A	0.3485	0.3663	G	0.6768	0.9254	rs579467
1	rs584938	5334079	C	0.2959	0.3031	A	0.93	0.9665	rs584938
1	rs4847576	5335599	G	0.07071	0.06546	A	0.7498	1.086	rs4847576
1	rs17423547	5341464	G	0.2778	0.2507	A	0.4625	1.15	rs17423547
1	rs12141954	5342295	G	0.3636	0.3329	A	0.4458	1.145	rs12141954
1	rs557477	5346474	C	0.4596	0.468	A	0.8723	0.9669	rs557477
1	exm2252114	5347155	A	0.3687	0.3872	G	0.68	0.9243	rs563939
1	rs665471	5347457	A	0.4798	0.4972	G	0.6885	0.9327	rs665471
1	rs10915406	5349616	A	0.2273	0.2283	G	1	0.9942	rs10915406
1	psy_rs149587767	5352280	G	0.0101	0.02089	A	0.5503	0.4782	rs149587767
1	rs10799191	5356607	A	0.2677	0.2981	C	0.4277	0.8608	rs10799191
1	rs12040942	5371159	A	0.4747	0.4749	C	1	0.9993	rs12040942
1	rs5026665	5374940	G	0.3586	0.3357	A	0.5541	1.107	rs5026665
1	rs4847569	5379624	A	0.3636	0.3589	G	0.9334	1.021	rs4847569
1	rs2148211	5401364	G	0.4091	0.4176	A	0.8707	0.9655	rs2148211
1	rs10915416	5403031	G	0.3485	0.3245	A	0.5504	1.113	rs10915416
1	psy_rs77437426	5409829	A	0.06566	0.039	C	0.1203	1.732	rs77437426
1	rs4129058	5410542	G	0.4141	0.3287	A	0.02837	1.444	rs4129058
1	rs6603835	5475663	C	0.3586	0.3844	A	0.5626	0.8953	rs6603835
1	rs3922826	5485177	C	0.1667	0.1574	A	0.743	1.071	rs3922826
1	rs10907211	5492043	A	0.2273	0.1783	C	0.1245	1.356	rs10907211
1	rs11260694	5514194	A	0.4495	0.4178	G	0.465	1.138	rs11260694
1	rs12568815	5521691	A	0.07071	0.08357	G	0.6591	0.8344	rs12568815
1	rs12045091	5547562	G	0.1414	0.1816	A	0.2035	0.7424	rs12045091
1	rs11260698	5549525	A	0.4192	0.4385	G	0.6856	0.924	rs11260698
1	rs2071959	5556067	A	0.202	0.2256	G	0.4997	0.8689	rs2071959
1	rs9661310	5561412	A	0.1061	0.1072	G	1	0.9877	rs9661310
1	rs4845816	5561478	G	0.3131	0.3315	A	0.6693	0.9194	rs4845816
1	rs9659669	5563399	G	0.4184	0.4401	A	0.626	0.9151	rs9659669
1	rs9729649	5572304	A	0.1869	0.1964	G	0.8394	0.9404	rs9729649
1	rs9660967	5581798	A	0.2323	0.2563	G	0.5182	0.8783	rs9660967
1	rs7515958	5603850	G	0.1616	0.1936	A	0.354	0.803	rs7515958
1	rs1935762	5616830	G	0.08586	0.1058	A	0.5062	0.7934	rs1935762
1	rs9439613	5623965	A	0.4798	0.3928	G	0.03379	1.426	rs9439613
1	rs904525	5635724	G	0.3636	0.4081	A	0.2866	0.8289	rs904525
1	psy_rs1291910	5637268	A	0.06061	0.04178	C	0.2539	1.48	rs1291910
1	rs6603844	5641064	A	0.3384	0.3412	G	1	0.9874	rs6603844
1	rs1695645	5643758	G	0.3788	0.3593	A	0.6175	1.087	rs1695645
1	rs10907200	5646002	A	0.3232	0.3607	G	0.3559	0.8464	rs10907200
1	rs707582	5671786	G	0.4394	0.4568	A	0.6873	0.9319	rs707582
1	rs770718	5674434	A	0.2374	0.2465	G	0.852	0.9514	rs770718
1	rs9439603	5679441	G	0.3939	0.4081	A	0.7441	0.9428	rs9439603
1	rs9439587	5679808	A	0.2865	0.2493	G	0.3071	1.209	rs9439587
1	rs10157819	5680572	G	0.1111	0.1546	A	0.1389	0.6836	rs10157819
1	rs945322	5684301	C	0.05556	0.06685	A	0.6276	0.8211	rs945322
1	rs6690868	5701323	G	0.1162	0.1253	A	0.8076	0.9171	rs6690868
1	rs17028491	5703552	A	0.2222	0.2214	G	1	1.004	rs17028491
1	psy_rs140106773	5705925	A	0.01515	0.03343	G	0.237	0.4449	rs140106773
1	rs971816	5707091	C	0.399	0.4318	A	0.4181	0.8737	rs971816
1	rs707589	5711647	G	0.3131	0.3802	A	0.09543	0.7431	rs707589
1	rs707590	5712831	G	0.4343	0.4666	A	0.4686	0.8779	rs707590
1	exm2252278	5717388	G	0.3182	0.3816	A	0.1138	0.7562	rs11260671
1	exm2260467	5721189	G	0.03535	0.01393	A	0.06858	2.595	rs12091928
1	rs770721	5722405	A	0.2525	0.2201	G	0.339	1.197	rs770721
1	rs707580	5724940	G	0.2828	0.2354	A	0.1916	1.281	rs707580
1	rs770702	5744921	G	0.303	0.2981	A	0.9302	1.024	rs770702
1	rs770705	5747184	C	0.3333	0.3426	A	0.8656	0.9593	rs770705
1	rs770693	5765353	G	0.4192	0.4777	A	0.1483	0.7891	rs770693
1	rs2649078	5767805	G	0.3283	0.3621	A	0.4022	0.8609	rs2649078
1	rs1414380	5774876	A	0.4495	0.3705	G	0.04803	1.387	rs1414380
1	rs2244632	5780697	A	0.4394	0.5	G	0.1483	0.7838	rs2244632
1	rs2842258	5790498	G	0.3737	0.3844	A	0.8048	0.9557	rs2842258
1	rs2649063	5799631	G	0.4293	0.461	A	0.4683	0.8795	rs2649063
1	rs11260682	5805605	G	0.08586	0.09749	A	0.6831	0.8695	rs11260682
1	rs12076190	5829039	G	0.1768	0.1657	A	0.7475	1.081	rs12076190
1	rs4129514	5831601	A	0.1818	0.1713	G	0.7507	1.075	rs4129514
1	rs4845818	5861105	A	0.3283	0.3357	G	0.8653	0.9673	rs4845818
1	rs9308476	5880466	C	0.3283	0.3259	A	1	1.011	rs9308476
1	rs1890191	5887140	G	0.4242	0.4067	A	0.6836	1.075	rs1890191
1	psy_rs114746328	5890749	A	0.01515	0.03064	G	0.3262	0.4867	rs114746328
1	rs1698976	5900795	A	0.3687	0.3705	G	1	0.9924	rs1698976
1	rs1765719	5905929	C	0.3636	0.3691	A	0.9337	0.9768	rs1765719
1	psy_rs72644728	5920147	A	0.005051	0.01671	G	0.319	0.2986	rs72644728
1	rs11121600	5921042	A	0.2423	0.2368	C	0.9243	1.031	rs11121600
1	rs1287634	5925371	A	0.3795	0.4131	G	0.4823	0.869	rs1287634
1	exm8201	5927169	A	0.0101	0.0195	G	0.5441	0.5131	rs113445782
1	exm2252388	5933384	G	0.03535	0.03343	C	0.8272	1.06	rs41280800
1	exm8262	5935162	T	0.2475	0.234	A	0.7061	1.077	rs1287637
1	exm8285	5940243	A	0.0202	0.02368	G	1	0.8502	rs17472401
1	rs12735231	5946443	A	0.1818	0.1866	G	0.9181	0.9685	rs12735231
1	exm8315	5951013	A	0.03535	0.02089	G	0.2907	1.718	rs34248917
1	rs12401883	5957601	A	0.1465	0.1783	G	0.338	0.791	rs12401883
1	rs2134551	5961870	G	0.1364	0.1657	A	0.3802	0.7948	rs2134551
1	exm8344	5965455	A	0.0202	0.01811	G	0.7715	1.118	rs571655
1	rs962662	5978510	G	0.3384	0.3579	A	0.6748	0.9174	rs962662
1	rs7549324	5982044	A	0.4798	0.4485	G	0.4684	1.134	rs7549324
1	rs7535806	5983114	A	0.197	0.1894	G	0.8383	1.05	rs7535806
1	psy_rs115476343	6028221	G	0.0101	0.02368	A	0.3958	0.4208	rs115476343
1	rs11120934	6037603	G	0.3384	0.3552	A	0.6753	0.9286	rs11120934
1	exm8446	6046264	A	0.0202	0.01536	G	0.7511	1.321	rs12142270
1	rs806111	6053630	C	0.298	0.3398	A	0.306	0.8246	rs806111
1	rs546526	6070870	A	0.4899	0.4471	G	0.2956	1.188	rs546526
1	rs1295107	6079392	A	0.2879	0.3301	G	0.3022	0.8205	rs1295107
1	rs1295094	6095199	A	0.09596	0.1295	G	0.222	0.7133	rs1295094
1	exm8468	6111757	A	0.0404	0.05571	G	0.4736	0.7137	rs11589347
1	rs3789553	6117171	G	0.2273	0.2382	A	0.7775	0.9408	rs3789553
1	rs4908752	6125084	A	0.197	0.2242	C	0.4383	0.8486	rs4908752
1	psy_rs11121183	6139169	C	0.2879	0.257	A	0.4122	1.169	rs11121183
1	psy_rs3747978	6145881	G	0.2806	0.3017	A	0.5975	0.9029	rs3747978
1	rs2273042	6149122	A	0.1263	0.1086	G	0.5251	1.186	rs2273042
1	exm2264794	6153525	G	0.4949	0.4318	A	0.125	1.29	rs3789529
1	rs3810993	6162583	G	0.3889	0.3496	A	0.3159	1.184	rs3810993
1	rs2785581	6177898	A	0.404	0.4387	G	0.4179	0.8674	rs2785581
1	rs2843495	6182321	G	0.303	0.2981	A	0.9302	1.024	rs2843495
1	rs2843494	6183926	G	0.1042	0.1156	A	0.7025	0.8896	rs2843494
1	rs9434662	6190215	A	0.2172	0.1732	G	0.1765	1.324	rs9434662
1	rs2250358	6196869	G	0.4495	0.4039	A	0.2549	1.205	rs2250358
1	rs12067480	6205349	A	0.1111	0.124	G	0.7125	0.8834	rs12067480
1	rs1883606	6207217	G	0.3687	0.3677	A	1	1.004	rs1883606
1	rs9434741	6217859	G	0.1888	0.188	A	1	1.005	rs9434741
1	rs747393	6221975	G	0.2071	0.1643	A	0.1687	1.328	rs747393
1	rs4908863	6247066	A	0.04545	0.05432	G	0.7207	0.8291	rs4908863
1	rs4908864	6263354	A	0.3081	0.3184	G	0.7964	0.953	rs4908864
1	exm8990	6278414	G	0.399	0.3426	A	0.154	1.274	rs709209
1	exm8997	6279370	C	0.3333	0.2368	G	0.007654	1.612	rs846111
1	psy_rs72632578	6314393	A	0.06566	0.05432	G	0.6023	1.223	rs72632578
1	rs4908543	6317983	A	0.3333	0.2897	G	0.2546	1.226	rs4908543
1	psy_rs142428804	6336132	A	0.02525	0.06267	G	0.05001	0.3874	rs142428804
1	rs3789500	6352084	A	0.09091	0.05571	G	0.09738	1.695	rs3789500
1	rs17029372	6361437	A	0.2273	0.1727	C	0.0973	1.409	rs17029372
1	rs6577570	6387276	A	0.05556	0.03064	G	0.1282	1.861	rs6577570
1	rs742505	6408060	A	0.06061	0.03343	G	0.097	1.866	rs742505
1	rs3827718	6411024	A	0.04124	0.0419	G	1	0.9835	rs3827718
1	rs7515832	6418218	C	0.0404	0.04178	A	1	0.9656	rs7515832
1	psy_rs114452454	6450306	A	0.0303	0.02089	G	0.4249	1.465	rs114452454
1	rs4582826	6461530	G	0.08081	0.09053	A	0.7777	0.8832	rs4582826
1	rs17026985	6465054	A	0.0202	0.03064	G	0.6285	0.6523	rs17026985
1	rs11485227	6474008	A	0.1515	0.1448	G	0.8206	1.054	rs11485227
1	rs2103673	6494399	A	0.1111	0.1323	G	0.4723	0.8197	rs2103673
1	rs10864548	6501796	G	0.1667	0.1866	A	0.6032	0.8716	rs10864548
1	exm9459	6524501	G	0.1061	0.04875	A	0.006478	2.315	rs11800462
1	exm9525	6528468	A	0.101	0.05056	G	0.01211	2.11	rs76625876
1	psy_rs3007421	6530189	A	0.1667	0.1323	G	0.2465	1.312	rs3007421
1	exm9585	6531124	G	0.101	0.0585	A	0.0535	1.808	rs61740145
1	exm9590	6531589	A	0.06061	0.07939	G	0.4481	0.7482	rs74809741
1	psy_rs2986751	6534781	A	0.07071	0.09471	G	0.3279	0.7273	rs2986751
1	rs2986739	6548056	G	0.151	0.124	A	0.3337	1.257	rs2986739
1	exm2268861	6550376	G	0.1465	0.1281	A	0.4796	1.168	rs2986742
1	exm2233725	6550505	A	0.1263	0.1114	G	0.6142	1.152	rs11806429
1	psy_rs2986747	6562784	G	0.1717	0.1866	A	0.6791	0.9035	rs2986747
1	rs4908554	6568387	A	0.3434	0.3886	G	0.2821	0.823	rs4908554
1	rs3935435	6572175	A	0.1717	0.1908	G	0.6068	0.8792	rs3935435
1	psy_rs4243829	6577765	A	0.3838	0.3635	G	0.618	1.091	rs4243829
1	rs4243830	6577871	G	0.1263	0.1295	A	1	0.9712	rs4243830
1	rs1010584	6579843	G	0.1515	0.1448	A	0.8206	1.054	rs1010584
1	rs4908909	6599041	G	0.1263	0.1281	A	1	0.9833	rs4908909
1	exm9783	6614526	G	0.0101	0.02368	A	0.3958	0.4208	rs12742808
1	exm9786	6614535	G	0.1566	0.1504	A	0.8235	1.048	rs4908923
1	rs12565181	6620545	A	0.1515	0.1421	G	0.7324	1.078	rs12565181
1	psy_rs80129059	6625420	A	0.03535	0.02368	G	0.4488	1.511	rs80129059
1	psy_rs4908930	6629274	G	0.3182	0.3315	A	0.7977	0.9412	rs4908930
1	exm9800	6631106	A	0.005051	0.03203	G	0.04088	0.1534	rs41278020
1	exm-rs11587438	6631431	G	0.1515	0.1476	A	0.9102	1.031	rs11587438
1	exm9852	6635306	A	0.05556	0.09192	G	0.1126	0.5811	rs34160967
1	exm9881	6637056	A	0.0101	0.02089	G	0.5503	0.4782	rs35118458
1	psy_rs4908932	6639847	A	0.1818	0.1699	C	0.6724	1.086	rs4908932
1	exm10030	6649228	C	0.06566	0.08914	A	0.3848	0.7181	rs2229330
1	psy_rs11591172	6654423	A	0.06566	0.04735	G	0.3617	1.414	rs11591172
1	exm10104	6662057	A	0.005051	0.01401	G	0.4724	0.3574	rs2232455
1	rs12727844	6694207	G	0.3636	0.3649	A	1	0.9945	rs12727844
1	rs1043681	6695123	G	0.2778	0.2493	A	0.4092	1.158	rs1043681
1	exm10282	6698390	A	0.005051	0.01257	G	0.699	0.3988	rs41278034
1	exm10307	6705944	A	0.05051	0.06407	G	0.6151	0.7771	rs12137794
1	rs2235564	6713114	A	0.3586	0.383	G	0.5627	0.9006	rs2235564
1	rs6659873	6723806	C	0.3687	0.3955	A	0.5112	0.8925	rs6659873
1	rs11122115	6725427	A	0.202	0.1783	G	0.468	1.167	rs11122115
1	rs201151	6732424	G	0.4394	0.4708	A	0.4691	0.8812	rs201151
1	psy_rs55758063	6745734	A	0.07071	0.06407	C	0.7461	1.112	rs55758063
1	rs277679	6783548	A	0.4388	0.4554	G	0.6865	0.9348	rs277679
1	rs11122122	6790946	A	0.404	0.4192	G	0.7448	0.9392	rs11122122
1	rs2134318	6798102	G	0.5051	0.4666	A	0.3767	1.167	rs2134318
1	psy_rs61780591	6800286	C	0.1263	0.1532	A	0.3674	0.7987	rs61780591
1	exm2252762	6814758	A	0.4646	0.4708	G	0.9359	0.9758	rs277665
1	rs378930	6826467	A	0.3586	0.3496	G	0.8665	1.04	rs378930
1	rs391674	6832052	A	0.404	0.4387	G	0.4179	0.8674	rs391674
1	rs11122144	6835761	A	0.08081	0.1114	G	0.2397	0.7011	rs11122144
1	rs17029864	6863342	A	0.1263	0.1602	G	0.2657	0.7577	rs17029864
1	rs589178	6870942	A	0.3283	0.3259	G	1	1.011	rs589178
1	rs659459	6873932	G	0.2879	0.2967	A	0.8604	0.9584	rs659459
1	rs12058103	6903599	G	0.2576	0.2688	A	0.7859	0.9437	rs12058103
1	rs6688732	6929760	A	0.2727	0.2786	G	0.9286	0.9712	rs6688732
1	rs11586867	6972393	G	0.4293	0.4276	A	1	1.007	rs11586867
1	rs12122806	6978623	G	0.05556	0.1017	A	0.05107	0.5197	rs12122806
1	rs4908574	6986109	G	0.3283	0.3436	A	0.7349	0.9337	rs4908574
1	rs6577395	6991925	A	0.4242	0.4903	G	0.1082	0.7661	rs6577395
1	rs6688108	7007311	A	0.3838	0.3969	G	0.8054	0.9464	rs6688108
1	rs10864251	7011805	C	0.3838	0.3983	A	0.743	0.941	rs10864251
1	rs11120796	7014330	A	0.3939	0.4039	G	0.87	0.9593	rs11120796
1	rs17030082	7029262	A	0.4697	0.4513	G	0.6871	1.077	rs17030082
1	rs6698901	7041175	G	0.404	0.4192	A	0.7448	0.9392	rs6698901
1	rs1317017	7048779	A	0.1717	0.2249	G	0.1171	0.7147	rs1317017
1	rs6681529	7052566	A	0.4949	0.4958	G	1	0.9966	rs6681529
1	rs17030129	7059150	A	0.1263	0.1588	G	0.3138	0.7656	rs17030129
1	rs11120813	7062993	A	0.2626	0.2849	G	0.5918	0.8939	rs11120813
1	rs6690584	7078434	C	0.2194	0.257	A	0.3058	0.8126	rs6690584
1	rs17030152	7083719	G	0.2778	0.2423	A	0.3092	1.202	rs17030152
1	rs11120820	7087739	A	0.1263	0.1351	G	0.8138	0.9252	rs11120820
1	rs11588846	7088261	G	0.3177	0.2813	A	0.3254	1.189	rs11588846
1	exm2264795	7088855	A	0.3889	0.4106	G	0.624	0.9134	rs4243823
1	rs7553537	7096700	A	0.02525	0.04318	G	0.3058	0.5741	rs7553537
1	rs4074964	7105079	G	0.2273	0.25	A	0.5755	0.8824	rs4074964
1	rs6577410	7112390	A	0.4293	0.405	G	0.568	1.105	rs6577410
1	rs4908595	7119202	A	0.4293	0.3969	G	0.4146	1.143	rs4908595
1	rs4436414	7120915	A	0.298	0.352	G	0.1752	0.7815	rs4436414
1	rs9434824	7137637	A	0.3485	0.2869	G	0.09687	1.329	rs9434824
1	rs1009113	7143807	A	0.07576	0.1017	G	0.3401	0.7242	rs1009113
1	rs7544611	7148455	A	0.1818	0.2117	G	0.3732	0.8275	rs7544611
1	rs2071917	7150527	G	0.4545	0.4958	A	0.3353	0.8474	rs2071917
1	rs2071918	7150577	A	0.1465	0.1685	G	0.5157	0.8466	rs2071918
1	rs11120840	7156082	C	0.2475	0.3231	A	0.04522	0.6889	rs11120840
1	rs6694886	7167031	A	0.3247	0.398	C	0.06708	0.7273	rs6694886
1	rs7527268	7173895	G	0.3838	0.3955	A	0.8055	0.952	rs7527268
1	rs9434469	7177744	A	0.3232	0.3496	G	0.5006	0.8886	rs9434469
1	rs7532024	7179479	A	0.4293	0.3774	G	0.1887	1.241	rs7532024
1	rs4908443	7179721	A	0.1939	0.2159	G	0.5541	0.8736	rs4908443
1	rs4908600	7196659	A	0.2	0.2171	G	0.6904	0.9016	rs4908600
1	exm-rs970973	7202190	A	0.399	0.4526	G	0.196	0.8028	rs970973
1	rs12751444	7208217	A	0.2677	0.3036	G	0.3792	0.8383	rs12751444
1	rs9434483	7217727	G	0.2172	0.2354	A	0.6348	0.9012	rs9434483
1	rs4908602	7220970	A	0.5202	0.4652	G	0.173	1.247	rs4908602
1	rs4908445	7241523	G	0.2629	0.3142	A	0.1868	0.7783	rs4908445
1	rs12735487	7245162	A	0.202	0.2521	G	0.1597	0.7511	rs12735487
1	rs4908605	7245434	A	0.5101	0.4652	C	0.2961	1.197	rs4908605
1	rs4908448	7269283	G	0.4444	0.4777	A	0.422	0.8749	rs4908448
1	rs916393	7272250	A	0.4293	0.4624	G	0.4212	0.8746	rs916393
1	psy_rs116192033	7289124	A	0.0202	0.03343	G	0.4841	0.5962	rs116192033
1	rs4908610	7311260	C	0.4293	0.4485	A	0.6864	0.9251	rs4908610
1	rs6698548	7317541	A	0.2879	0.3621	G	0.0528	0.7121	rs6698548
1	rs10864289	7318448	A	0.2071	0.2382	G	0.3924	0.8354	rs10864289
1	rs11120889	7324323	G	0.2879	0.3231	A	0.3878	0.8468	rs11120889
1	rs10864290	7326245	G	0.3737	0.3802	A	0.9341	0.9728	rs10864290
1	rs2412148	7331060	A	0.1818	0.188	G	0.918	0.9597	rs2412148
1	rs2412147	7331347	A	0.1515	0.1992	G	0.1509	0.718	rs2412147
1	rs7539551	7338813	G	0.1919	0.1922	A	1	0.9982	rs7539551
1	rs12409413	7342106	G	0.3182	0.4164	A	0.01369	0.654	rs12409413
1	rs1894654	7351434	G	0.4242	0.3802	A	0.2848	1.201	rs1894654
1	rs11120896	7361338	A	0.3081	0.2925	G	0.6613	1.077	rs11120896
1	rs9659928	7362478	G	0.2071	0.2332	A	0.5027	0.8585	rs9659928
1	rs12128469	7375258	A	0.3838	0.3715	G	0.8035	1.054	rs12128469
1	rs12563394	7380747	G	0.25	0.2242	A	0.4448	1.153	rs12563394
1	rs12041403	7394728	G	0.4697	0.4903	A	0.6305	0.9209	rs12041403
1	rs763173	7410182	A	0.1263	0.1156	C	0.709	1.106	rs763173
1	rs845270	7426875	A	0.2194	0.195	G	0.4809	1.16	rs845270
1	rs2040433	7448154	G	0.1111	0.1198	A	0.8042	0.9186	rs2040433
1	rs845202	7464375	G	0.2172	0.2145	A	0.9225	1.016	rs845202
1	rs763161	7468614	G	0.202	0.1908	A	0.7604	1.074	rs763161
1	rs7535846	7471157	A	0.5354	0.4833	G	0.1999	1.232	rs7535846
1	rs11120917	7478076	A	0.2475	0.2897	G	0.2836	0.8063	rs11120917
1	rs11120919	7482205	G	0.02525	0.02228	A	0.79	1.137	rs11120919
1	rs10864302	7487277	A	0.1263	0.1435	G	0.6433	0.8628	rs10864302
1	rs1193220	7492265	A	0.3939	0.3997	G	0.9347	0.9761	rs1193220
1	rs9988557	7493231	G	0.4747	0.5014	A	0.5215	0.8988	rs9988557
1	rs1193224	7497407	A	0.3586	0.3659	G	0.8679	0.9687	rs1193224
1	rs12565108	7501060	A	0.03571	0.03482	G	1	1.027	rs12565108
1	rs6577445	7513025	G	0.2525	0.2646	A	0.7845	0.9388	rs6577445
1	rs1750837	7520601	G	0.5051	0.4262	A	0.05254	1.374	rs1750837
1	rs11805932	7521479	A	0.04545	0.05571	G	0.7214	0.8071	rs11805932
1	rs6702132	7524476	A	0.3535	0.3886	G	0.4087	0.8605	rs6702132
1	rs1149331	7528669	G	0.3939	0.4344	A	0.3303	0.8465	rs1149331
1	psy_rs11805543	7534464	C	0.1818	0.1309	A	0.08384	1.475	rs11805543
1	rs6678279	7540770	A	0.0404	0.04318	G	1	0.9331	rs6678279
1	rs2796483	7541345	G	0.399	0.4944	A	0.01966	0.6788	rs2796483
1	psy_rs115605943	7542239	A	0.02525	0.009749	G	0.1473	2.631	rs115605943
1	rs947675	7548616	G	0.5505	0.4624	A	0.03017	1.424	rs947675
1	rs1193230	7551631	A	0.3535	0.4387	G	0.03449	0.6997	rs1193230
1	rs10864304	7557152	G	0.07216	0.05989	A	0.507	1.221	rs10864304
1	rs1725262	7562488	G	0.2172	0.234	A	0.703	0.9082	rs1725262
1	rs1725241	7567618	A	0.404	0.3552	G	0.2121	1.231	rs1725241
1	rs12565334	7567768	A	0.1263	0.1156	G	0.709	1.106	rs12565334
1	rs1193179	7569602	G	0.2677	0.2025	A	0.05171	1.439	rs1193179
1	rs749958	7572262	G	0.5556	0.4847	A	0.0917	1.329	rs749958
1	rs7529399	7575666	G	0.3384	0.3106	A	0.4901	1.135	rs7529399
1	rs6693468	7578333	G	0.3838	0.3593	A	0.5596	1.111	rs6693468
1	rs6670316	7578713	A	0.1111	0.09749	C	0.5935	1.157	rs6670316
1	rs1750817	7578776	A	0.2424	0.2507	G	0.8531	0.9564	rs1750817
1	exm2268649	7584814	A	0.3434	0.344	C	1	0.9974	rs2478267
1	rs1193167	7590448	G	0.3636	0.3524	A	0.8014	1.05	rs1193167
1	rs6577449	7598094	A	0.06061	0.039	G	0.2363	1.59	rs6577449
1	rs12407666	7600905	A	0.4343	0.4011	G	0.4148	1.146	rs12407666
1	psy_rs1193158	7609504	C	0.01515	0.03073	A	0.3261	0.4853	rs1193158
1	rs957856	7613745	G	0.3485	0.3398	A	0.8656	1.039	rs957856
1	rs17031113	7617484	A	0.2525	0.2151	G	0.2888	1.233	rs17031113
1	rs6696544	7621589	A	0.1818	0.1504	C	0.3207	1.255	rs6696544
1	rs12139380	7682237	G	0.1869	0.1393	A	0.1145	1.42	rs12139380
1	psy_rs61774184	7706303	A	0.4141	0.4471	G	0.4199	0.8743	rs61774184
1	psy_rs17027053	7710308	G	0.1768	0.1727	A	0.9157	1.029	rs17027053
1	rs9434879	7713021	A	0.3535	0.3719	G	0.6776	0.9237	rs9434879
1	rs17031253	7717080	A	0.2475	0.2507	C	1	0.9829	rs17031253
1	rs1891215	7727854	G	0.3602	0.4232	A	0.1322	0.7674	rs1891215
1	rs6673977	7736097	G	0.3232	0.3621	A	0.3558	0.8413	rs6673977
1	psy_rs115389505	7737943	A	0.01515	0.02646	G	0.4427	0.566	rs115389505
1	rs12756299	7758760	A	0.5152	0.4903	G	0.5743	1.105	rs12756299
1	rs3011937	7775407	G	0.4798	0.454	A	0.5207	1.109	rs3011937
1	rs12028339	7784902	A	0.3182	0.3398	G	0.6103	0.9066	rs12028339
1	exm10535	7797503	G	0.101	0.09471	C	0.7859	1.074	rs41278952
1	rs2032563	7801288	A	0.2222	0.2103	G	0.6963	1.073	rs2032563
1	rs2071986	7805208	C	0.2525	0.2786	A	0.5283	0.875	rs2071986
1	rs707455	7825311	A	0.4362	0.4496	G	0.8047	0.9471	rs707455
1	rs697672	7826347	G	0.1414	0.1616	A	0.5814	0.8548	rs697672
1	rs2153733	7830262	G	0.1717	0.1588	A	0.6634	1.098	rs2153733
1	rs2071987	7834026	A	0.1771	0.2025	G	0.4753	0.8474	rs2071987
1	rs707460	7838691	G	0.4747	0.5	A	0.5742	0.9038	rs707460
1	rs10864315	7850081	A	0.4293	0.3496	G	0.0455	1.4	rs10864315
1	rs697686	7850218	A	0.2727	0.3273	G	0.1669	0.7707	rs697686
1	rs707467	7861684	C	0.1818	0.2103	A	0.426	0.8344	rs707467
1	rs228642	7863293	G	0.3485	0.4192	A	0.08568	0.741	rs228642
1	rs228666	7868725	G	0.2727	0.2911	A	0.6577	0.9133	rs228666
1	exm2264796	7877488	A	0.3061	0.3579	G	0.204	0.7914	rs4908482
1	exm-rs2797685	7879063	A	0.1818	0.2089	G	0.4264	0.8415	rs2797685
1	rs10462018	7879627	A	0.07576	0.09471	G	0.4852	0.7835	rs10462018
1	exm10746	7880683	C	0.1327	0.1439	A	0.7301	0.9102	rs10462020
1	rs10127838	7881780	A	0.2677	0.2326	G	0.303	1.206	rs10127838
1	exm10764	7887262	A	0.02525	0.01253	G	0.1975	2.041	rs140974114
1	exm10780	7887493	A	0.0404	0.05432	G	0.5848	0.7331	rs228696
1	exm10854	7897133	G	0.1364	0.1448	A	0.8193	0.9322	rs10462021
1	exm10875	7909737	A	0.03535	0.03482	G	1	1.016	rs2890565
1	exm10891	7913029	G	0.08081	0.1198	A	0.1596	0.6461	rs34305100
1	rs228648	7913430	G	0.3687	0.3928	A	0.5648	0.9029	rs228648
1	exm10896	7913445	A	0.08081	0.1212	G	0.1274	0.6376	rs13306061
1	rs11582983	7916387	G	0.1818	0.1755	A	0.8338	1.044	rs11582983
1	rs707476	7918106	A	0.303	0.2897	G	0.7246	1.066	rs707476
1	rs531485	7921952	C	0.197	0.183	A	0.68	1.095	rs531485
1	rs504560	7926542	A	0.202	0.2312	G	0.4419	0.8418	rs504560
1	rs228716	7936272	C	0.4444	0.4011	A	0.2892	1.194	rs228716
1	rs228703	7944264	G	0.4271	0.427	A	1	1	rs228703
1	rs1040397	7952427	A	0.202	0.2249	G	0.5609	0.8727	rs1040397
1	rs170551	7955894	G	0.1582	0.1387	A	0.4904	1.167	rs170551
1	rs227163	7961206	G	0.4798	0.4526	A	0.5198	1.115	rs227163
1	rs12068202	7961294	G	0.06566	0.05292	A	0.4856	1.257	rs12068202
1	exm2264984	7980338	G	0.06566	0.05292	A	0.4856	1.257	rs161826
1	rs863171	7992615	A	0.4444	0.4763	G	0.4693	0.8795	rs863171
1	rs161811	7999602	A	0.04545	0.04735	G	1	0.958	rs161811
1	rs161799	8015560	G	0.3889	0.4053	A	0.7434	0.9338	rs161799
1	exm-rs35675666	8021973	A	0.1111	0.1058	C	0.7965	1.056	rs35675666
1	rs225119	8044361	A	0.3889	0.4081	G	0.6826	0.9231	rs225119
1	exm-rs12727642	8046672	A	0.1263	0.1072	C	0.4456	1.203	rs12727642
1	exm11035	8074334	A	0.02525	0.0195	G	0.5789	1.303	rs34781518
1	rs225132	8095500	C	0.1414	0.1267	A	0.6329	1.135	rs225132
1	rs4908724	8119251	A	0.1263	0.1058	C	0.442	1.221	rs4908724
1	rs10864330	8168564	A	0.3586	0.3384	G	0.6124	1.093	rs10864330
1	rs7523335	8180210	A	0.1515	0.1267	G	0.4064	1.23	rs7523335
1	rs4908736	8187211	G	0.1364	0.1142	A	0.3875	1.225	rs4908736
1	rs7527904	8189854	A	0.3283	0.376	G	0.2434	0.8109	rs7527904
1	rs7545284	8192898	A	0.4545	0.4248	G	0.4665	1.128	rs7545284
1	rs7529511	8195226	A	0.3737	0.4025	G	0.5116	0.8859	rs7529511
1	rs12564077	8212425	G	0.2778	0.2632	A	0.7166	1.077	rs12564077
1	rs11121117	8217303	G	0.2323	0.2354	A	1	0.9831	rs11121117
1	rs17032281	8222156	A	0.4141	0.4318	G	0.6855	0.9304	rs17032281
1	rs6663882	8244145	G	0.3535	0.3217	A	0.3945	1.153	rs6663882
1	rs7548511	8267513	G	0.2222	0.2298	A	0.8489	0.9576	rs7548511
1	rs390468	8274018	A	0.0202	0.05014	G	0.07695	0.3906	rs390468
1	rs428180	8278899	C	0.2222	0.2284	A	0.9237	0.9652	rs428180
1	rs10864340	8280517	A	0.0202	0.05014	G	0.07695	0.3906	rs10864340
1	rs11589993	8284497	A	0.2071	0.176	G	0.3496	1.223	rs11589993
1	rs299499	8292761	G	0.4747	0.4596	A	0.7476	1.063	rs299499
1	rs7528376	8295130	G	0.3586	0.3496	A	0.8665	1.04	rs7528376
1	rs4301655	8313894	A	0.2778	0.2813	G	1	0.9825	rs4301655
1	psy_rs72862649	8326968	A	0.08081	0.02507	G	0.0008964	3.419	rs72862649
1	rs438895	8338355	G	0.08586	0.08774	A	1	0.9765	rs438895
1	psy_rs159632	8345298	A	0.08586	0.08357	G	0.8857	1.03	rs159632
1	psy_rs72862684	8352240	A	0.05556	0.03482	G	0.2133	1.631	rs72862684
1	rs299689	8352398	A	0.3939	0.3858	G	0.8692	1.035	rs299689
1	psy_rs78232287	8355669	A	0.1414	0.1145	C	0.3236	1.273	rs78232287
1	psy_rs11121152	8357221	G	0.3788	0.3705	A	0.8682	1.036	rs11121152
1	psy_rs12027657	8361312	A	0.4545	0.407	T	0.254	1.214	rs12027657
1	psy_rs77253658	8370068	C	0.2071	0.2033	A	0.9208	1.023	rs77253658
1	rs966134	8373208	A	0.4848	0.4763	G	0.8724	1.035	rs966134
1	rs12132135	8382607	G	0.2677	0.2772	A	0.8574	0.9533	rs12132135
1	rs7517675	8382681	G	0.4596	0.4373	A	0.6278	1.094	rs7517675
1	psy_rs116024147	8387069	G	0.04545	0.02507	A	0.1529	1.852	rs116024147
1	psy_rs1473496	8390051	A	0.4141	0.3911	G	0.5663	1.101	rs1473496
1	rs2289731	8390888	A	0.3485	0.3719	G	0.561	0.9035	rs2289731
1	psy_rs142956849	8391041	A	0.0101	0.03203	G	0.136	0.3083	rs142956849
1	psy_rs11585385	8392446	C	0.2929	0.3148	A	0.6029	0.9019	rs11585385
1	psy_rs75740297	8394882	A	0.02525	0.02786	G	1	0.9041	rs75740297
1	rs2305016	8395441	A	0.4694	0.4618	G	0.8716	1.031	rs2305016
1	exm11166	8395560	A	0.2879	0.273	C	0.7196	1.077	rs7535752
1	rs7520373	8397803	A	0.1818	0.1671	G	0.6693	1.107	rs7520373
1	psy_rs72636904	8402594	G	0.01515	0.03343	A	0.237	0.4449	rs72636904
1	psy_rs1055236	8404093	A	0.2374	0.2479	G	0.8521	0.9443	rs1055236
1	psy_rs77883943	8405690	A	0.2929	0.3203	G	0.49	0.879	rs77883943
1	psy_rs10399665	8407287	A	0.4091	0.415	G	0.9351	0.9757	rs10399665
1	rs8627	8412935	A	0.4141	0.4525	G	0.3742	0.8553	rs8627
1	psy_rs1064826	8412989	A	0.2273	0.2103	G	0.6249	1.104	rs1064826
1	exm1912798	8420270	A	0.005051	0.01253	G	0.6988	0.3999	rs148981427
1	rs2252865	8422676	A	0.2778	0.2479	G	0.4073	1.167	rs2252865
1	psy_rs114263632	8427712	A	0.03535	0.04039	C	0.8392	0.8707	rs114263632
1	psy_rs149254829	8458237	A	0.0202	0.01393	G	0.5165	1.46	rs149254829
1	rs11121181	8477006	A	0.1515	0.1574	G	0.9121	0.9561	rs11121181
1	rs301806	8482078	A	0.4091	0.4025	G	0.8704	1.028	rs301806
1	rs301798	8488565	G	0.2576	0.2451	A	0.7109	1.068	rs301798
1	rs2784739	8497558	C	0.2879	0.2939	A	0.9298	0.9714	rs2784739
1	exm-rs4908760	8526142	A	0.4899	0.4582	G	0.469	1.136	rs4908760
1	rs4908501	8554471	C	0.2778	0.2507	A	0.4625	1.15	rs4908501
1	rs7545384	8580960	A	0.1818	0.1699	C	0.6724	1.086	rs7545384
1	rs2297867	8586563	C	0.2929	0.2981	A	0.9301	0.9757	rs2297867
1	rs11121203	8648240	G	0.2323	0.2521	A	0.6421	0.8979	rs11121203
1	rs1318218	8658712	G	0.4949	0.4526	A	0.2964	1.185	rs1318218
1	rs6577513	8702753	A	0.5	0.4483	G	0.1986	1.231	rs6577513
1	rs6658881	8751268	G	0.2879	0.2939	A	0.9298	0.9714	rs6658881
1	exm-rs12025126	8759554	G	0.2323	0.2145	A	0.6272	1.108	rs12025126
1	rs10864363	8767311	C	0.2222	0.2103	A	0.6963	1.073	rs10864363
1	rs12567592	8788907	A	0.2626	0.2632	G	1	0.9969	rs12567592
1	psy_rs142554024	8793859	G	0.0404	0.04039	A	1	1	rs142554024
1	kgp347954	8796252	A	0.2222	0.2117	C	0.7693	1.064	rs76419937
1	rs7513880	8839300	A	0.4337	0.441	G	0.8712	0.9706	rs7513880
1	psy_rs145195191	8848221	G	0.03535	0.0376	A	1	0.9379	rs145195191
1	rs12137865	8868406	G	0.298	0.2967	A	1	1.006	rs12137865
1	rs7546225	8871965	A	0.2222	0.2409	G	0.6373	0.9001	rs7546225
1	rs11121242	8906301	A	0.4798	0.493	G	0.7488	0.9484	rs11121242
1	rs12135416	8910347	A	0.202	0.2326	G	0.3889	0.8353	rs12135416
1	rs11121247	8918795	A	0.2525	0.2632	G	0.7847	0.9456	rs11121247
1	rs2781064	8926868	G	0.5556	0.4763	A	0.05398	1.374	rs2781064
1	rs2274971	8931149	A	0.2626	0.2061	G	0.09851	1.372	rs2274971
1	rs7534552	8969219	G	0.4293	0.4276	A	1	1.007	rs7534552
1	rs6665631	8978514	G	0.2273	0.2075	A	0.5562	1.123	rs6665631
1	rs11805233	8983768	A	0.4747	0.4861	G	0.8098	0.9556	rs11805233
1	psy_rs78847327	8985988	A	0.202	0.2646	G	0.07872	0.7035	rs78847327
1	rs4609454	8991141	G	0.2879	0.337	A	0.2002	0.7951	rs4609454
1	rs9434652	8991873	G	0.3788	0.4513	A	0.07501	0.7415	rs9434652
1	rs914997	8998059	G	0.1531	0.1769	A	0.4568	0.841	rs914997
1	psy_rs12091891	9000220	G	0.07071	0.07382	A	1	0.9547	rs12091891
1	exm11552	9009406	A	0.4343	0.4109	G	0.5692	1.101	rs2274327
1	exm11555	9009444	A	0.4192	0.4638	C	0.2947	0.8344	rs2274328
1	exm11556	9009451	G	0.1061	0.11	C	1	0.9597	rs2274329
1	rs3765966	9011722	C	0.2677	0.3384	A	0.05971	0.7145	rs3765966
1	rs2274332	9017091	A	0.1919	0.1797	G	0.6787	1.084	rs2274332
1	rs2274333	9017204	G	0.276	0.2849	A	0.857	0.957	rs2274333
1	rs12061974	9018931	G	0.0101	0.02228	A	0.3904	0.4477	rs12061974
1	exm11606	9030964	A	0.2424	0.2201	G	0.5022	1.134	rs3737665
1	psy_rs55901092	9049027	A	0.04545	0.08357	G	0.09292	0.5222	rs55901092
1	rs875148	9049032	A	0.4242	0.3552	C	0.081	1.338	rs875148
1	rs4908803	9060170	G	0.3687	0.3036	A	0.08519	1.339	rs4908803
1	rs12047015	9061382	G	0.1465	0.2047	A	0.06729	0.6665	rs12047015
1	psy_rs10864377	9066695	A	0.3838	0.3426	G	0.3131	1.195	rs10864377
1	psy_rs61785781	9067673	A	0.09596	0.0838	G	0.5699	1.161	rs61785781
1	exm2260823	9068386	A	0.08586	0.1212	G	0.2052	0.6812	rs7530465
1	psy_rs12116944	9070930	C	0.1061	0.1086	A	1	0.9735	rs12116944
1	rs7537425	9073801	A	0.3434	0.3593	G	0.7375	0.9326	rs7537425
1	exm11686	9074861	A	0.1061	0.1072	G	1	0.9877	rs12402973
1	exm2268650	9095610	G	0.3788	0.3045	A	0.05817	1.393	rs10864382
1	rs5840	9097241	A	0.3788	0.305	G	0.05835	1.389	rs5840
1	kgp9153910	9097251	G	0.3788	0.305	A	0.05835	1.389	rs1063137
1	rs875996	9098230	A	0.1566	0.163	G	0.9132	0.9535	rs875996
1	rs1060998	9100479	A	0.298	0.2242	G	0.03845	1.468	rs1060998
1	rs3004245	9111626	C	0.4444	0.4081	A	0.3711	1.16	rs3004245
1	rs7521322	9114091	G	0.3889	0.3329	A	0.1515	1.275	rs7521322
1	rs12145292	9118596	A	0.2273	0.2479	C	0.5759	0.8923	rs12145292
1	rs765617	9121782	A	0.3636	0.2674	G	0.01006	1.565	rs765617
1	kgp4856177	9129620	A	0.06566	0.08774	G	0.3832	0.7306	rs5438
1	rs3820034	9129867	A	0.202	0.1852	G	0.6085	1.114	rs3820034
1	rs770041	9129945	A	0.3182	0.3886	G	0.08125	0.7343	rs770041
1	rs12726360	9140078	G	0.1818	0.2256	A	0.2053	0.7627	rs12726360
1	rs12127491	9140327	A	0.2111	0.1947	G	0.6025	1.107	rs12127491
1	rs12751466	9147856	A	0.1465	0.1755	G	0.3918	0.8062	rs12751466
1	rs12239636	9155701	A	0.0101	0.02646	G	0.2805	0.3754	rs12239636
1	rs12239637	9155711	A	0.1515	0.1685	G	0.6652	0.8811	rs12239637
1	rs3737669	9164133	G	0.4293	0.4749	A	0.261	0.8316	rs3737669
1	exm11865	9165685	A	0.2121	0.2019	G	0.7655	1.064	rs72637739
1	rs10864390	9182914	G	0.2778	0.3217	A	0.2605	0.8109	rs10864390
1	rs4908812	9185660	A	0.303	0.2507	G	0.1447	1.3	rs4908812
1	rs17393144	9210262	A	0.2576	0.2869	G	0.4748	0.8623	rs17393144
1	psy_rs797252	9223160	C	0.04545	0.06267	A	0.4948	0.7122	rs797252
1	rs797263	9238553	A	0.2865	0.2655	G	0.5828	1.11	rs797263
1	rs10864392	9250991	A	0.4747	0.4804	G	0.936	0.9774	rs10864392
1	rs4908823	9256200	A	0.4545	0.3802	G	0.05971	1.358	rs4908823
1	rs2032540	9269638	A	0.1212	0.1699	G	0.1011	0.6738	rs2032540
1	rs6577561	9274446	G	0.1212	0.1718	A	0.1008	0.665	rs6577561
1	rs1009941	9275194	G	0.2576	0.3565	A	0.0106	0.6261	rs1009941
1	rs10489436	9285721	G	0.08586	0.1058	A	0.5062	0.7934	rs10489436
1	rs9434723	9292282	A	0.1313	0.1267	G	0.9043	1.042	rs9434723
1	rs2268175	9300608	G	0.3737	0.376	A	1	0.9902	rs2268175
1	exm-rs2239560	9304731	A	0.1313	0.1309	G	1	1.003	rs2239560
1	exm11927	9305445	C	0.1616	0.1616	A	1	1	rs34603401
1	rs7524046	9307033	A	0.2424	0.2423	G	1	1	rs7524046
1	rs3753163	9318401	A	0.4848	0.4986	G	0.7486	0.9464	rs3753163
1	exm12012	9323910	A	0.2828	0.2676	G	0.7176	1.079	rs6688832
1	exm12046	9324213	A	0.1414	0.1267	G	0.6329	1.135	rs17368528
1	psy_rs17368633	9325085	A	0.02525	0.03492	C	0.6536	0.7161	rs17368633
1	rs11121354	9327413	C	0.2071	0.2033	A	0.9208	1.023	rs11121354
1	rs9435168	9331952	A	0.303	0.3468	G	0.2702	0.8189	rs9435168
1	rs12093524	9334714	A	0.3788	0.3705	G	0.8682	1.036	rs12093524
1	rs916380	9341038	G	0.4343	0.4192	A	0.7453	1.064	rs916380
1	rs9726385	9349938	G	0.05556	0.06546	A	0.742	0.8398	rs9726385
1	rs621846	9358243	G	0.3838	0.4399	A	0.1682	0.793	rs621846
1	rs9442562	9367908	A	0.3838	0.3844	G	1	0.9976	rs9442562
1	rs630075	9370911	A	0.2323	0.2925	G	0.1073	0.7321	rs630075
1	rs1294046	9379693	G	0.2525	0.2989	A	0.2157	0.7925	rs1294046
1	rs11121371	9392728	G	0.101	0.1267	A	0.3893	0.7742	rs11121371
1	rs926247	9394008	A	0.2273	0.2799	G	0.148	0.7565	rs926247
1	rs12728282	9396935	G	0.3283	0.3997	A	0.06992	0.7339	rs12728282
1	rs2075972	9406979	G	0.2273	0.2646	A	0.3127	0.8173	rs2075972
1	psy_rs10159126	9408285	A	0.3485	0.3538	C	0.9331	0.9771	rs10159126
1	rs11121380	9408959	C	0.07071	0.07939	A	0.7654	0.8823	rs11121380
1	rs2310919	9415727	A	0.2273	0.2786	G	0.1736	0.7618	rs2310919
1	rs4908852	9416962	G	0.4545	0.4749	A	0.63	0.9216	rs4908852
1	rs4908853	9420502	A	0.197	0.2326	G	0.3363	0.8093	rs4908853
1	rs2275457	9427869	G	0.1515	0.1838	A	0.3437	0.7927	rs2275457
1	psy_rs41301983	9428520	A	0.06061	0.09192	G	0.1955	0.6373	rs41301983
1	rs11802522	9434137	C	0.2273	0.2298	A	1	0.9857	rs11802522
1	rs9729149	9441040	A	0.3384	0.4011	G	0.1177	0.7636	rs9729149
1	rs2095904	9447371	G	0.3838	0.3547	A	0.453	1.133	rs2095904
1	rs6688312	9458793	A	0.1717	0.1518	C	0.5075	1.158	rs6688312
1	rs11121406	9466292	C	0.3939	0.4568	A	0.1249	0.7729	rs11121406
1	rs12044809	9466803	G	0.4646	0.4638	A	1	1.003	rs12044809
1	rs10864418	9489972	A	0.5404	0.4624	G	0.05415	1.367	rs10864418
1	psy_rs149681349	9490178	A	0.02525	0.02507	G	1	1.007	rs149681349
1	rs11121412	9490339	G	0.3535	0.3064	A	0.227	1.238	rs11121412
1	rs9726404	9495571	G	0.04545	0.07242	A	0.2005	0.6099	rs9726404
1	rs9787285	9499246	A	0.1768	0.1337	G	0.1361	1.391	rs9787285
1	rs4926481	9503008	G	0.5253	0.4666	A	0.1488	1.265	rs4926481
1	rs4926491	9514846	G	0.4242	0.4248	A	1	0.9978	rs4926491
1	rs6695925	9526956	G	0.1717	0.1866	A	0.6791	0.9035	rs6695925
1	rs10864425	9526979	A	0.4444	0.4109	G	0.4163	1.147	rs10864425
1	psy_rs80299706	9536896	A	0.08081	0.08217	G	1	0.9819	rs80299706
1	rs10157778	9542612	A	0.298	0.3203	G	0.6045	0.9006	rs10157778
1	rs7550613	9562830	A	0.03535	0.05432	G	0.3587	0.6381	rs7550613
1	rs7525571	9576675	G	0.07071	0.06546	A	0.7498	1.086	rs7525571
1	exm2264798	9579964	A	0.5101	0.4861	G	0.5746	1.101	rs7412149
1	rs12124860	9627103	A	0.1939	0.2201	G	0.492	0.8524	rs12124860
1	rs9430174	9647137	G	0.1515	0.163	A	0.7439	0.9173	rs9430174
1	rs9430182	9658707	G	0.1667	0.1825	A	0.6757	0.8962	rs9430182
1	exm12290	9670834	G	0.1717	0.1885	A	0.6791	0.8922	rs4926472
1	rs4076986	9688512	A	0.1818	0.2019	G	0.6143	0.8782	rs4076986
1	rs9430506	9693988	A	0.3182	0.2994	G	0.6018	1.092	rs9430506
1	rs11121465	9696690	A	0.1515	0.1226	G	0.2823	1.278	rs11121465
1	rs12028233	9699768	G	0.2323	0.2242	A	0.8478	1.047	rs12028233
1	rs4129341	9704925	C	0.1327	0.1379	A	0.907	0.9563	rs4129341
1	rs6540985	9708688	G	0.2929	0.3128	A	0.6639	0.9099	rs6540985
1	rs7518793	9711487	G	0.2576	0.273	A	0.7178	0.924	rs7518793
1	rs4240895	9713386	A	0.3939	0.4204	G	0.5156	0.8962	rs4240895
1	rs6671868	9729599	A	0.08081	0.06964	G	0.6412	1.175	rs6671868
1	rs4333853	9741792	G	0.4747	0.5	A	0.5743	0.9038	rs4333853
1	rs6677649	9746248	G	0.07071	0.09889	A	0.2689	0.6934	rs6677649
1	exm12616	9804693	A	0.0404	0.03482	G	0.6701	1.167	rs7550295
1	rs10779732	9811541	G	0.07071	0.06546	A	0.7498	1.086	rs11674
1	exm12640	9811653	A	0.0202	0.01114	G	0.3017	1.83	rs35331030
1	rs10746492	9842576	G	0.3434	0.3273	A	0.6705	1.075	rs10746492
1	rs6666296	9890158	A	0.1313	0.156	G	0.4333	0.8179	rs6666296
1	psy_rs61785198	9901912	A	0.0101	0.02228	G	0.3904	0.4477	rs61785198
1	rs1220405	9922245	G	0.197	0.1476	A	0.09931	1.416	rs1220405
1	rs12128766	9937041	G	0.5202	0.4401	A	0.05302	1.379	rs12128766
1	psy_rs75671091	9951182	A	0.08081	0.05989	G	0.3256	1.38	rs75671091
1	rs11828	9987007	G	0.2273	0.1922	A	0.2712	1.236	rs11828
1	rs12064822	10008191	A	0.05051	0.04062	G	0.5523	1.256	rs12064822
1	rs6683452	10029913	A	0.07576	0.0766	G	1	0.9881	rs6683452
1	rs3003376	10071301	G	0.1465	0.1365	A	0.7279	1.086	rs3003376
1	rs11803995	10094313	A	0.03535	0.02368	G	0.4488	1.511	rs11803995
1	kgp7252079	10118778	A	0.06061	0.04596	G	0.4565	1.339	rs74051807
1	rs7539725	10125407	G	0.1465	0.1072	A	0.1328	1.428	rs7539725
1	rs9430244	10155283	A	0.08586	0.06825	G	0.4371	1.282	rs9430244
1	rs12076922	10165301	C	0.09596	0.06685	A	0.1669	1.482	rs12076922
1	exm12835	10190575	C	0.02525	0.03064	G	0.8158	0.8196	rs61760196
1	rs6673887	10193821	A	0.1071	0.0766	G	0.1885	1.447	rs6673887
1	rs6659436	10219202	A	0.05556	0.03621	G	0.2236	1.566	rs6659436
1	rs9782879	10231985	G	0.04545	0.03343	A	0.3951	1.377	rs9782879
1	rs7418410	10236402	A	0.3586	0.4025	G	0.2857	0.8299	rs7418410
1	rs4348727	10265606	A	0.2323	0.2981	G	0.07512	0.7127	rs4348727
1	exm2264799	10285709	G	0.4141	0.454	A	0.3332	0.85	rs6541085
1	rs17034615	10311877	A	0.06566	0.04318	G	0.1915	1.557	rs17034615
1	rs912963	10348042	A	0.298	0.351	G	0.1755	0.7849	rs912963
1	exm-rs10492972	10353112	G	0.2727	0.337	A	0.1028	0.7376	rs10492972
1	exm12981	10363664	A	0.02525	0.01114	C	0.1689	2.299	rs41274458
1	exm-rs17401966	10385471	G	0.2374	0.305	A	0.06405	0.7092	rs17401966
1	exm13073	10397567	G	0.03535	0.03203	A	0.8221	1.107	rs2297881
1	rs3748578	10420918	A	0.2424	0.305	G	0.09351	0.7291	rs3748578
1	rs1536262	10438687	A	0.4192	0.454	G	0.4196	0.8679	rs1536262
1	rs1002076	10438892	A	0.2778	0.3357	G	0.1444	0.7613	rs1002076
1	rs3748581	10441664	G	0.4184	0.4513	A	0.4187	0.8747	rs3748581
1	rs4846217	10451799	A	0.1162	0.1003	G	0.5118	1.179	rs4846217
1	rs4846219	10463888	A	0.4141	0.4526	C	0.3743	0.8548	rs4846219
1	rs2483679	10485019	G	0.5152	0.4818	A	0.4226	1.143	rs2483679
1	rs528713	10488555	G	0.4697	0.4763	A	0.8727	0.9738	rs528713
1	psy_rs147415571	10489949	A	0.0202	0.02786	G	0.8013	0.7196	rs147415571
1	rs481571	10490881	A	0.4646	0.4763	G	0.8096	0.9542	rs481571
1	rs597441	10493415	A	0.4192	0.4443	G	0.5715	0.9027	rs597441
1	rs2847337	10502710	A	0.08081	0.05014	G	0.1171	1.665	rs2847337
1	rs6667629	10524467	G	0.2273	0.2437	A	0.7071	0.9126	rs6667629
1	rs9970001	10543836	G	0.1753	0.1448	A	0.3098	1.255	rs9970001
1	rs2506901	10563492	G	0.2828	0.2939	A	0.7916	0.9476	rs2506901
1	rs2056417	10581658	A	0.2879	0.2953	G	0.8606	0.9649	rs2056417
1	rs2483678	10582047	A	0.1818	0.156	G	0.3841	1.202	rs2483678
1	rs17035189	10597024	A	0.5101	0.4707	G	0.3358	1.171	rs17035189
1	rs12120962	10609505	A	0.404	0.4067	G	1	0.9891	rs12120962
1	rs10157111	10613344	C	0.2222	0.1657	A	0.07427	1.438	rs10157111
1	rs12565494	10629562	G	0.3081	0.2897	A	0.6595	1.092	rs12565494
1	exm-rs12741973	10638604	A	0.3687	0.4262	G	0.1659	0.7863	rs12741973
1	rs6540940	10651460	G	0.09091	0.117	A	0.3715	0.7548	rs6540940
1	rs3790630	10673094	G	0.2323	0.2047	A	0.4311	1.176	rs3790630
1	rs190775	10683683	A	0.1667	0.156	C	0.7416	1.082	rs190775
1	rs778228	10708142	G	0.2273	0.1797	A	0.1516	1.343	rs778228
1	exm13670	10720254	A	0.0101	0.01671	G	0.7458	0.6003	rs61736951
1	psy_rs79792288	10720905	A	0.02525	0.03621	G	0.6564	0.6895	rs79792288
1	exm13698	10725193	A	0.0202	0.01253	G	0.4942	1.624	rs116460699
1	rs284322	10725498	A	0.1869	0.1504	G	0.2267	1.298	rs284322
1	rs284307	10739255	A	0.4798	0.4638	G	0.6885	1.066	rs284307
1	rs516243	10750432	A	0.4697	0.4652	G	0.936	1.018	rs516243
1	rs7514751	10762432	A	0.3636	0.3538	G	0.8019	1.044	rs7514751
1	psy_rs284247	10774856	G	0.1313	0.08635	A	0.07545	1.599	rs284247
1	rs284277	10790797	C	0.399	0.3162	A	0.03327	1.436	rs284277
1	exm-rs880315	10796866	G	0.3636	0.3162	A	0.2307	1.236	rs880315
1	exm-rs12046278	10799577	G	0.3737	0.3078	A	0.0859	1.342	rs12046278
1	psy_rs76892273	10805263	G	0.06061	0.08635	A	0.3021	0.6826	rs76892273
1	rs205478	10811672	G	0.3889	0.4081	A	0.6826	0.9231	rs205478
1	rs205488	10827135	A	0.1919	0.1838	G	0.8364	1.054	rs205488
1	rs205474	10832861	G	0.3131	0.2799	A	0.3755	1.173	rs205474
1	rs6658023	10847340	A	0.3265	0.3048	G	0.6007	1.106	rs6658023
1	rs1737617	10850798	G	0.2879	0.2646	A	0.5272	1.123	rs1737617
1	psy_rs12410929	10859525	A	0.02525	0.02228	G	0.79	1.137	rs12410929
1	rs1750861	10869052	C	0.2323	0.1978	A	0.3202	1.228	rs1750861
1	rs7555879	10890026	A	0.0101	0.03771	G	0.06373	0.2604	rs7555879
1	rs661352	10890155	A	0.3838	0.3496	C	0.4023	1.159	rs661352
1	exm2249489	10890771	G	0.3939	0.3983	A	0.9348	0.9818	rs497483
1	rs1292657	10893081	G	0.2929	0.2563	A	0.317	1.202	rs1292657
1	rs672270	10907842	C	0.224	0.2235	A	1	1.003	rs672270
1	rs550887	10920576	G	0.2121	0.2521	A	0.2628	0.7988	rs550887
1	rs1280988	10924710	G	0.3889	0.4485	A	0.1454	0.7826	rs1280988
1	rs6677198	10934895	G	0.232	0.3087	A	0.04062	0.6765	rs6677198
1	psy_rs75571420	10940427	G	0.0303	0.01532	A	0.2281	2.009	rs75571420
1	rs11586137	10940895	A	0.0202	0.03064	C	0.6285	0.6523	rs11586137
1	rs7543908	10947553	A	0.0202	0.01532	G	0.5438	1.325	rs7543908
1	rs6670956	10957719	C	0.4293	0.4665	A	0.3759	0.8603	rs6670956
1	psy_rs115814727	10968108	A	0.0404	0.04469	G	1	0.9	rs115814727
1	rs10157927	10974329	A	0.2323	0.2354	C	1	0.9831	rs10157927
1	rs6540954	10977102	A	0.404	0.3969	C	0.87	1.03	rs6540954
1	rs1280971	10978316	A	0.2727	0.2925	G	0.6578	0.9071	rs1280971
1	rs12748162	10986308	A	0.2879	0.2423	C	0.1965	1.264	rs12748162
1	rs9803711	10996382	A	0.4242	0.4331	G	0.8713	0.9643	rs9803711
1	rs1925666	10999600	G	0.1667	0.227	A	0.07781	0.681	rs1925666
1	rs6656310	11002488	G	0.2398	0.2129	A	0.4356	1.166	rs6656310
1	rs6666764	11005495	G	0.449	0.4651	A	0.7464	0.9372	rs6666764
1	exm13758	11008102	A	0.04545	0.02507	G	0.1529	1.852	rs1281018
1	rs10864483	11008341	A	0.06566	0.05153	G	0.4791	1.293	rs10864483
1	rs17036032	11008695	G	0.1414	0.1872	A	0.1424	0.7154	rs17036032
1	exm13820	11009679	A	0.05051	0.02786	G	0.1175	1.856	rs1281013
1	exm13824	11009703	A	0.05051	0.02786	G	0.1175	1.856	rs1281012
1	exm13835	11014118	A	0.1616	0.1908	G	0.4078	0.8175	rs45537241
1	exm13854	11015165	G	0.1616	0.1908	A	0.4078	0.8175	rs75130475
1	psy_rs12077098	11018573	A	0.04545	0.04457	G	1	1.021	rs12077098
1	rs6685896	11022020	A	0.2626	0.273	G	0.8567	0.9486	rs6685896
1	exm2259679	11029478	A	0.1768	0.1978	C	0.5432	0.871	rs12085319
1	rs2003046	11032827	A	0.2121	0.2368	C	0.506	0.8679	rs2003046
1	rs12565727	11033082	G	0.2273	0.2465	A	0.6397	0.899	rs12565727
1	rs11121667	11038476	A	0.2273	0.2451	G	0.6399	0.9057	rs11121667
1	rs9430161	11046855	A	0.1919	0.1922	C	1	0.9982	rs9430161
1	rs6704113	11053101	G	0.02525	0.02374	A	0.7994	1.065	rs6704113
1	rs11121675	11060075	C	0.4343	0.3733	A	0.1378	1.289	rs11121675
1	rs11121676	11063043	A	0.2296	0.2159	G	0.697	1.082	rs11121676
1	rs9430335	11072117	G	0.2121	0.1685	A	0.1723	1.328	rs9430335
1	exm13966	11090897	G	0.0303	0.039	A	0.6749	0.7701	rs2273346
1	exm13967	11090916	C	0.2424	0.2145	A	0.4386	1.172	rs12711521
1	exm13983	11097867	A	0.02525	0.039	G	0.5174	0.6384	rs12142107
1	rs12121344	11111629	A	0.0303	0.03621	G	0.8286	0.8317	rs12121344
1	rs2261217	11127764	C	0.3371	0.2709	A	0.09434	1.368	rs2261217
1	rs2791653	11129848	A	0.2879	0.2326	G	0.1131	1.334	rs2791653
1	psy_rs77086655	11194874	A	0.05556	0.0571	G	1	0.9713	rs77086655
1	rs12122605	11248020	A	0.03535	0.04178	G	0.8391	0.8405	rs12122605
1	rs2076655	11289161	G	0.3535	0.2967	A	0.1397	1.297	rs2076655
1	rs7525957	11318236	G	0.3131	0.2591	A	0.1482	1.304	rs7525957
1	exm14600	11333812	A	0.01515	0.01671	G	1	0.9051	rs114000606
1	psy_rs11580061	11346336	G	0.03535	0.05153	A	0.453	0.6745	rs11580061
1	rs3765906	11347092	G	0.0303	0.04875	A	0.3337	0.6098	rs3765906
1	psy_rs78956607	11378708	A	0.0303	0.039	G	0.6749	0.7701	rs78956607
1	psy_rs61773725	11383314	A	0.1919	0.2242	G	0.381	0.8217	rs61773725
1	rs2982380	11395283	A	0.4798	0.4331	C	0.2583	1.207	rs2982380
1	exm2259729	11395416	A	0.04545	0.04039	G	0.6918	1.131	rs2744835
1	exm2263813	11400409	A	0.4242	0.3969	C	0.513	1.119	rs3120819
1	rs2982384	11401745	G	0.4798	0.4596	A	0.6298	1.084	rs2982384
1	rs10864498	11409469	A	0.4141	0.3942	G	0.6234	1.087	rs10864498
1	rs2335404	11435942	A	0.4495	0.4053	G	0.2897	1.198	rs2335404
1	rs2788557	11439588	A	0.4444	0.3802	G	0.1185	1.304	rs2788557
1	rs3010208	11444975	G	0.4444	0.3841	A	0.1396	1.283	rs3010208
1	rs6671983	11461601	A	0.4242	0.3482	G	0.05507	1.379	rs6671983
1	rs11121728	11468442	G	0.4848	0.4039	A	0.04253	1.389	rs11121728
1	rs10864504	11476203	A	0.5101	0.4276	G	0.04344	1.394	rs10864504
1	rs10864505	11477294	A	0.5455	0.4708	G	0.06517	1.349	rs10864505
1	rs2077480	11488203	A	0.4798	0.3914	C	0.02763	1.434	rs2077480
1	rs877309	11489678	G	0.4343	0.5167	A	0.04473	0.7182	rs877309
1	rs2922240	11493832	G	0.4242	0.468	A	0.2954	0.8377	rs2922240
1	rs2379151	11494573	A	0.4898	0.4721	G	0.687	1.073	rs2379151
1	rs2379159	11504514	G	0.4596	0.429	A	0.4666	1.132	rs2379159
1	rs12026602	11518397	G	0.4848	0.415	A	0.08863	1.326	rs12026602
1	rs11121742	11520653	C	0.2778	0.1894	A	0.009959	1.646	rs11121742
1	rs12046038	11525533	G	0.2041	0.2193	A	0.6958	0.913	rs12046038
1	psy_rs4846010	11531059	A	0.2172	0.188	G	0.3623	1.198	rs4846010
1	rs10159458	11534053	C	0.4596	0.4039	A	0.1668	1.255	rs10159458
1	rs7555562	11542957	C	0.1869	0.1532	A	0.2741	1.27	rs7555562
1	rs7534208	11554687	G	0.4343	0.3621	A	0.0687	1.353	rs7534208
1	exm14634	11561164	A	0.09091	0.05989	G	0.1459	1.57	rs41274528
1	rs12144924	11561937	A	0.09091	0.05989	G	0.1459	1.57	rs12144924
1	rs2745265	11574942	G	0.4343	0.3645	A	0.08227	1.339	rs2745265
1	exm14698	11579470	G	0.4343	0.3844	A	0.2184	1.23	rs2072994
1	rs2076469	11584164	G	0.1869	0.1769	A	0.7539	1.069	rs2076469
1	exm14731	11585308	A	0.0101	0.01253	G	1	0.8039	rs61750329
1	rs2235660	11595331	A	0.1566	0.1532	G	0.9116	1.026	rs2235660
1	rs2594310	11596455	A	0.101	0.07402	G	0.2356	1.406	rs2594310
1	rs2817619	11603063	A	0.1818	0.1574	G	0.4464	1.19	rs2817619
1	rs2745291	11607932	A	0.2677	0.2173	G	0.1512	1.317	rs2745291
1	rs11808316	11619154	A	0.1768	0.1643	G	0.668	1.092	rs11808316
1	rs2745285	11626858	G	0.4091	0.3468	A	0.1125	1.304	rs2745285
1	rs2745276	11641283	A	0.1263	0.09331	G	0.1821	1.404	rs2745276
1	psy_rs11589841	11648200	A	0.2879	0.3315	G	0.2647	0.8153	rs11589841
1	rs7530509	11654491	A	0.1566	0.1448	G	0.6526	1.096	rs7530509
1	rs761084	11660710	A	0.2121	0.1964	G	0.6169	1.102	rs761084
1	rs4846019	11665575	A	0.1667	0.1462	G	0.5009	1.168	rs4846019
1	rs734737	11675059	A	0.1869	0.195	C	0.8395	0.9488	rs734737
1	rs10779763	11690766	A	0.1869	0.2047	C	0.6175	0.8927	rs10779763
1	rs6540987	11703843	A	0.1364	0.1365	G	1	0.9989	rs6540987
1	psy_rs7527817	11715324	A	0.07071	0.03782	C	0.05387	1.936	rs7527817
1	rs2294641	11721854	A	0.4141	0.3802	G	0.4103	1.152	rs2294641
1	rs3820340	11723520	G	0.06061	0.06407	A	1	0.9425	rs3820340
1	rs2233025	11735652	A	0.1364	0.1226	G	0.6282	1.13	rs2233025
1	rs2336030	11736600	A	0.3081	0.3189	G	0.7963	0.9508	rs2336030
1	psy_rs7553585	11739358	G	0.5051	0.4903	A	0.7483	1.061	rs7553585
1	rs7539455	11754168	C	0.1414	0.195	A	0.09681	0.68	rs7539455
1	rs1534991	11761252	G	0.2835	0.2549	A	0.4611	1.157	rs1534991
1	rs9430624	11763677	A	0.4293	0.4039	G	0.5678	1.11	rs9430624
1	exm15048	11766424	A	0.1061	0.1337	G	0.3374	0.7687	rs11121804
1	rs9430631	11774956	A	0.3516	0.3694	G	0.7302	0.926	rs9430631
1	rs4846029	11783484	C	0.3434	0.4288	A	0.03379	0.6969	rs4846029
1	exm-rs4846033	11788564	A	0.0101	0.01253	G	1	0.8039	rs4846033
1	psy_rs12116971	11797024	A	0.5253	0.4735	C	0.2	1.23	rs12116971
1	rs8617	11810505	A	0.2222	0.2173	G	0.9226	1.029	rs8617
1	rs1128059	11810674	A	0.3182	0.2799	G	0.2893	1.2	rs1128059
1	rs4075034	11810973	A	0.3081	0.3733	G	0.0948	0.7476	rs4075034
1	rs4845877	11824303	A	0.3485	0.3384	G	0.7998	1.046	rs4845877
1	rs4845881	11828319	G	0.2879	0.3384	A	0.1997	0.7902	rs4845881
1	rs12132479	11836450	G	0.1818	0.2006	A	0.614	0.8858	rs12132479
1	rs4846048	11846252	G	0.298	0.3217	A	0.5469	0.8949	rs4846048
1	exm15227	11850750	A	0.0202	0.02368	G	1	0.8502	rs35737219
1	exm15236	11850927	A	0.005051	0.01671	G	0.319	0.2986	rs2274976
1	rs1476413	11852300	A	0.2778	0.2618	G	0.6503	1.084	rs1476413
1	exm-rs17375901	11852516	A	0.09091	0.04391	G	0.01934	2.177	rs17375901
1	exm15320	11856378	A	0.4444	0.4652	G	0.6295	0.9198	rs1801133
1	exm-rs17367504	11862778	G	0.1667	0.1267	A	0.1591	1.378	rs17367504
1	rs3737964	11867044	A	0.2424	0.2883	G	0.2112	0.79	rs3737964
1	rs4846054	11869230	G	0.3788	0.3914	A	0.805	0.9483	rs4846054
1	psy_rs198398	11883342	A	0.09091	0.09053	G	1	1.005	rs198398
1	rs7537765	11887303	G	0.1616	0.1281	A	0.2406	1.312	rs7537765
1	exm-rs1023252	11899033	A	0.2475	0.2604	C	0.7832	0.9338	rs1023252
1	rs198415	11901592	G	0.1515	0.1435	A	0.8198	1.066	rs198415
1	exm15531	11906068	G	0.1515	0.1518	A	1	0.9977	rs5065
1	exm15552	11907648	A	0.01515	0.02228	G	0.7785	0.675	rs5063
1	exm15586	11918519	A	0	0.01532	G	0.134	0	rs5229
1	rs198389	11919271	G	0.4192	0.4345	A	0.746	0.9392	rs198389
1	rs6676300	11925300	G	0.3788	0.3788	A	1	0.9998	rs6676300
1	rs9661078	11936324	C	0.3788	0.3259	A	0.1747	1.261	rs9661078
1	rs7554327	11937404	G	0.4949	0.4568	A	0.3761	1.165	rs7554327
1	exm2264801	11938050	A	0.3838	0.3324	G	0.1775	1.251	rs4846066
1	rs6667637	11947957	G	0.2778	0.227	A	0.1572	1.31	rs6667637
1	rs17037520	11952406	G	0.3384	0.2758	A	0.09273	1.343	rs17037520
1	rs1999594	11959216	A	0.399	0.3552	G	0.2785	1.205	rs1999594
1	rs926269	11969748	A	0.2828	0.2326	G	0.1606	1.301	rs926269
1	rs7554547	11973888	G	0.4697	0.4109	A	0.1443	1.27	rs7554547
1	rs2038028	11979556	G	0.5202	0.4749	A	0.262	1.199	rs2038028
1	rs4846080	12004999	A	0.3636	0.3955	G	0.4588	0.8732	rs4846080
1	rs2336379	12008863	G	0.09596	0.1379	A	0.1498	0.6637	rs2336379
1	exm15704	12009911	A	0.01515	0.01393	G	1	1.089	rs34878020
1	exm15706	12009956	A	0.09596	0.1365	G	0.1492	0.6715	rs7551175
1	exm15710	12010469	A	0.04545	0.08357	C	0.09292	0.5222	rs2273285
1	rs2273289	12018290	G	0.09596	0.1365	A	0.1492	0.6715	rs2273289
1	rs7514577	12024235	A	0.25	0.2549	G	0.9264	0.9744	rs1130529
1	rs2273291	12025353	G	0.3586	0.3858	A	0.509	0.89	rs2273291
1	rs3818157	12027308	A	0.3434	0.3788	G	0.4062	0.8577	rs3818157
1	rs2295281	12059412	A	0.4394	0.4986	G	0.1487	0.7882	rs2295281
1	rs2236057	12062205	A	0.4798	0.3844	G	0.01768	1.477	rs2236057
1	rs730123	12070292	G	0.5253	0.461	A	0.1266	1.294	rs730123
1	exm15957	12082334	T	0.2323	0.1922	A	0.2293	1.272	rs11553925
1	exm15965	12082461	A	0.1162	0.1045	G	0.6061	1.127	rs11588712
1	rs11588779	12082881	A	0.2323	0.1922	G	0.2293	1.272	rs11588779
1	exm15970	12082926	A	0.3687	0.3148	G	0.1707	1.271	rs2295283
1	rs12042105	12105048	G	0.3182	0.2758	A	0.2485	1.226	rs12042105
1	psy_rs12121081	12107845	A	0.07071	0.04875	G	0.2162	1.485	rs12121081
1	rs6665486	12117901	G	0.3535	0.2849	A	0.06605	1.373	rs6665486
1	rs12029016	12128498	A	0.2194	0.1755	G	0.1771	1.32	rs12029016
1	psy_rs58625164	12132632	A	0.05051	0.0571	G	0.8614	0.8783	rs58625164
1	rs6690493	12135526	G	0.4293	0.3785	A	0.2168	1.235	rs6690493
1	rs12092682	12166855	A	0.2323	0.2549	C	0.5782	0.8847	rs12092682
1	rs501525	12180805	G	0.4747	0.4805	A	0.936	0.9772	rs501525
1	rs2486316	12183245	A	0.07071	0.09889	C	0.2689	0.6934	rs2486316
1	rs17422381	12184423	A	0.4343	0.4039	G	0.4631	1.133	rs17422381
1	rs1201122	12188482	G	0.3384	0.3259	A	0.7334	1.058	rs1201122
1	exm2264802	12189561	G	0.3283	0.3287	A	1	0.9982	rs535068
1	rs1148472	12194451	A	0.3737	0.3645	G	0.8033	1.04	rs1148472
1	rs630542	12206866	C	0.4343	0.3953	A	0.3272	1.175	rs630542
1	rs1148460	12216488	A	0.4596	0.4345	C	0.5715	1.107	rs1148460
1	rs945439	12248942	G	0.1465	0.2145	A	0.03509	0.6284	rs945439
1	psy_rs1201157	12249031	A	0.4495	0.3983	G	0.2208	1.233	rs1201157
1	exm16193	12252955	C	0.1465	0.2145	A	0.03509	0.6284	rs1061622
1	exm16200	12253062	A	0.005051	0.02368	G	0.1442	0.2093	rs5746026
1	rs5746059	12262792	G	0.1717	0.2304	A	0.08038	0.6923	rs5746059
1	psy_rs72642637	12271183	A	0.0303	0.0571	G	0.148	0.516	rs72642637
1	psy_rs12563166	12274919	G	0.005051	0.01811	A	0.3239	0.2753	rs12563166
1	exm2264987	12305286	A	0.1364	0.1267	G	0.7199	1.088	rs374450
1	rs235246	12316584	G	0.0202	0.02925	A	0.6262	0.6843	rs235246
1	rs3765339	12329295	A	0.2778	0.2577	G	0.5844	1.108	rs3765339
1	exm2249773	12336147	G	0.01515	0.01671	A	1	0.9051	rs7546794
1	exm16450	12339619	A	0.2778	0.2591	T	0.5859	1.1	rs4845898
1	rs3765337	12342599	C	0.06061	0.06285	A	1	0.962	rs3765337
1	exm16460	12342990	A	0.03535	0.008357	G	0.01038	4.349	rs41279452
1	rs28533750	12391953	G	0.0202	0.02925	A	0.6262	0.6843	rs28533750
1	rs7547740	12463073	G	0.3889	0.3663	A	0.5619	1.101	rs7547740
1	rs11801678	12467620	A	0.04545	0.039	G	0.6844	1.173	rs11801678
1	rs6660365	12480504	G	0.06566	0.06964	A	1	0.9388	rs6660365
1	rs12129750	12573823	A	0.07071	0.09331	G	0.3963	0.7393	rs12129750
1	rs7521256	12600396	G	0.1633	0.1504	A	0.6553	1.102	rs7521256
1	rs6541027	12605011	G	0.303	0.2967	A	0.8611	1.031	rs6541027
1	rs4845904	12619096	A	0.2424	0.2799	G	0.3215	0.8231	rs4845904
1	rs6541035	12620545	A	0.202	0.2312	G	0.4419	0.8418	rs6541035
1	rs10864570	12625101	G	0.2576	0.2688	A	0.7859	0.9437	rs10864570
1	rs4846118	12626549	A	0.1667	0.1532	G	0.6586	1.105	rs4846118
1	rs4997711	12627680	C	0.4541	0.4398	A	0.7457	1.06	rs4997711
1	rs4580	12628188	G	0.2828	0.2994	A	0.7251	0.9226	rs4580
1	rs4845907	12637160	G	0.2626	0.2549	A	0.8543	1.041	rs4845907
1	rs3128461	12639168	A	0.197	0.1699	G	0.399	1.198	rs3128461
1	rs12128227	12640081	G	0.1616	0.1783	A	0.6725	0.8886	rs12128227
1	rs11540058	12640650	A	0.1616	0.1783	G	0.6725	0.8886	rs11540058
1	rs12029485	12642243	C	0.0404	0.04039	A	1	1	rs12029485
1	rs7535209	12650076	G	0.2374	0.2702	A	0.412	0.8407	rs7535209
1	rs12045736	12654035	G	0.4596	0.4568	A	1	1.011	rs12045736
1	psy_rs75856707	12660252	A	0.02525	0.0376	C	0.5147	0.663	rs75856707
1	rs4846127	12663774	G	0.4899	0.5	A	0.8102	0.9604	rs4846127
1	rs4394668	12671229	G	0.1414	0.1936	A	0.097	0.6861	rs4394668
1	rs3000896	12682574	A	0.101	0.1532	G	0.06602	0.621	rs3000896
1	rs6699993	12683190	C	0.4141	0.4429	A	0.5175	0.8892	rs6699993
1	psy_rs3000893	12683421	G	0.1061	0.09053	A	0.4936	1.192	rs3000893
1	rs12070206	12689692	A	0.09091	0.0961	G	0.8918	0.9406	rs12070206
1	exm16903	12726036	G	0.005051	0.01253	C	0.6988	0.3999	rs142659885
1	rs2265709	12731572	G	0.07576	0.09192	A	0.5721	0.8097	rs2265709
1	rs2265711	12734774	G	0.07576	0.08914	A	0.6681	0.8376	rs2265711
1	rs2489260	12741240	A	0.08586	0.1086	G	0.4295	0.7706	rs2489260
1	exm2259759	12753203	G	0.0202	0.02368	A	1	0.8502	rs11121959
1	rs3010948	12754569	G	0.09091	0.07799	A	0.5568	1.182	rs3010948
1	rs3000860	12776218	A	0.1526	0.1625	C	0.8242	0.9286	rs3000860
1	exm16961	12776344	T	0.202	0.2006	A	1	1.009	rs3000859
1	rs3000858	12777320	G	0.1919	0.1964	A	0.9198	0.9719	rs3000858
1	exm16969	12779618	A	0.2071	0.1783	G	0.3532	1.204	rs3010877
1	exm17005	12785494	C	0.3636	0.2841	A	0.03566	1.44	rs7513079
1	exm17013	12785749	A	0.06566	0.05292	G	0.4856	1.257	rs11121969
1	rs4846143	12802955	C	0.3636	0.2813	A	0.0284	1.46	rs4846143
1	rs11809649	12808591	G	0.01515	0.02507	A	0.5927	0.5983	rs11809649
1	rs10746500	12816316	G	0.3131	0.2521	A	0.1015	1.353	rs10746500
1	exm17066	12820870	A	0.298	0.234	G	0.07703	1.39	rs1132185
1	rs2359533	12824223	G	0.3788	0.3203	A	0.126	1.294	rs2359533
1	rs1008477	12829219	A	0.2929	0.2312	C	0.07661	1.378	rs1008477
1	rs11121976	12833428	A	0.2374	0.1713	G	0.03891	1.506	rs11121976
1	exm17075	12835168	A	0.03191	0.04298	C	0.677	0.7341	rs17346571
1	exm17094	12835868	A	0.2525	0.2187	G	0.3373	1.207	rs1812242
1	rs848578	12837634	A	0.2576	0.2131	T	0.2095	1.281	rs848578
1	exm17162	12837669	A	0.0303	0.0433	C	0.5417	0.6905	rs201008398
1	exm17166	12837720	A	0.0303	0.04202	G	0.541	0.7125	rs201425552
1	exm17168	12837728	A	0.0303	0.0433	G	0.5417	0.6905	rs77317880
1	exm17346	12887332	A	0.0303	0.04596	C	0.428	0.6487	rs117099128
1	rs17039265	12912501	A	0.03571	0.03621	G	1	0.9858	rs17039265
1	exm17546	12919891	A	0.03571	0.03631	C	1	0.9829	rs75411676
1	rs28488227	13176463	A	0.1162	0.117	G	1	0.992	rs28488227
1	rs10927559	13775026	A	0.03535	0.05571	C	0.2812	0.6212	rs10927559
1	rs11580598	13783354	A	0.2677	0.2535	G	0.7133	1.076	rs11580598
1	rs2999877	13785062	G	0.1364	0.1253	A	0.7183	1.102	rs2999877
1	rs2999878	13786622	G	0.4293	0.4109	A	0.6839	1.079	rs2999878
1	rs10803324	13787005	A	0.2828	0.2855	C	1	0.9869	rs10803324
1	psy_rs12128613	13789550	A	0.05051	0.04735	G	0.8516	1.07	rs12128613
1	rs12036704	13792898	G	0.298	0.2396	A	0.09687	1.347	rs12036704
1	rs3013083	13793207	G	0.4394	0.4276	A	0.8079	1.049	rs3013083
1	rs3013087	13793635	C	0.134	0.1852	A	0.1095	0.6807	rs3013087
1	exm18547	13802325	G	0.4394	0.4359	A	0.9357	1.014	rs3013105
1	exm18549	13802373	A	0.0101	0.04318	G	0.02897	0.2261	rs2940315
1	rs6680362	13814103	G	0.2071	0.1365	A	0.01847	1.652	rs6680362
1	rs3013045	13816121	G	0.3131	0.2465	A	0.06738	1.393	rs3013045
1	rs11578529	13822397	G	0.2121	0.1936	A	0.5471	1.121	rs11578529
1	psy_rs11576472	13835765	A	0.07071	0.08774	G	0.5626	0.7911	rs11576472
1	rs2990678	13837213	A	0.3469	0.317	G	0.4388	1.144	rs2990678
1	exm2264988	13842586	G	0.02525	0.03203	A	0.8162	0.7828	rs2282189
1	rs4345799	13851036	C	0.3687	0.3245	A	0.2686	1.216	rs4345799
1	rs2168201	13852683	A	0.1717	0.1811	G	0.8344	0.9377	rs2168201
1	rs3856278	13859570	G	0.1616	0.1421	A	0.4964	1.164	rs3856278
1	rs444516	13870966	A	0.2475	0.2187	G	0.3883	1.175	rs444516
1	rs6684199	13880522	G	0.4646	0.4903	A	0.5741	0.9024	rs6684199
1	rs12042662	13885279	G	0.1667	0.1908	A	0.4713	0.8482	rs12042662
1	rs355022	13908690	A	0.3434	0.3538	G	0.8016	0.9555	rs355022
1	rs12757529	13909211	A	0.2374	0.2304	G	0.8493	1.039	rs12757529
1	rs355028	13913180	A	0.07576	0.08078	G	0.8832	0.9327	rs355028
1	rs10927904	13914909	A	0.3636	0.3579	G	0.9333	1.025	rs10927904
1	rs1412839	13938511	A	0.3283	0.3468	C	0.6727	0.9205	rs1412839
1	rs3820304	13938788	G	0.3081	0.2604	A	0.2058	1.264	rs3820304
1	exm18606	13940864	G	0.05051	0.04318	C	0.6977	1.179	rs2486188
1	rs876931	13944568	G	0.4394	0.4889	A	0.2287	0.8195	rs876931
1	rs6703700	13946586	A	0.298	0.3273	G	0.4916	0.8724	rs6703700
1	rs7515525	13952864	A	0.5202	0.4708	C	0.2288	1.219	rs7515525
1	psy_rs68133711	13956807	A	0.1263	0.1159	G	0.7093	1.102	rs68133711
1	rs10927926	13966218	A	0.08586	0.05432	G	0.1297	1.635	rs10927926
1	rs16852640	13971360	A	0.08081	0.05292	G	0.171	1.573	rs16852640
1	rs4662010	14001018	G	0.2525	0.2994	A	0.2157	0.7904	rs4662010
1	rs2487649	14004982	G	0.0202	0.03482	A	0.3661	0.5715	rs2487649
1	rs2487652	14009859	A	0.0202	0.03343	G	0.4841	0.5962	rs2487652
1	rs4077841	14020405	G	0.2071	0.2346	A	0.4454	0.8518	rs4077841
1	rs2495060	14032007	A	0.005051	0.01393	G	0.4727	0.3594	rs2495060
1	rs2487622	14033128	A	0.2121	0.2368	G	0.506	0.8679	rs2487622
1	psy_rs61775102	14041456	G	0.07576	0.07242	A	0.8778	1.05	rs61775102
1	psy_rs12749066	14050900	C	0.0202	0.02925	A	0.6262	0.6843	rs12749066
1	rs2359756	14096420	G	0.5	0.4359	A	0.1252	1.294	rs2359756
1	exm-rs1210110	14096821	G	0.1939	0.2437	A	0.1535	0.7463	rs1210110
1	exm18656	14105049	A	0.01515	0.01671	C	1	0.9051	rs61747667
1	exm18666	14105142	A	0.0202	0.009749	T	0.265	2.094	rs151133690
1	exm18687	14105639	A	0.01515	0.01671	G	1	0.9051	rs17350795
1	1KG_1_14106394	14106394	I	0.3434	0.3886	D	0.2821	0.823	"rs2308040,rs141601287"
1	exm18751	14107135	G	0.01515	0.01671	C	1	0.9051	rs116238585
1	exm18766	14107360	A	0.0404	0.04457	T	1	0.9026	rs41269807
1	rs1203651	14109114	G	0.2929	0.3384	A	0.2331	0.8098	rs1203651
1	rs1203638	14121892	A	0.1667	0.2298	C	0.06368	0.6703	rs1203638
1	rs2244634	14134154	C	0.2121	0.1866	A	0.4166	1.173	rs2244634
1	exm18870	14143003	A	0.1566	0.1504	G	0.8235	1.048	rs1046331
1	rs2235514	14146935	G	0.1667	0.1671	A	1	0.9967	rs2235514
1	rs2697971	14148441	A	0.2121	0.1964	C	0.6169	1.102	rs2697971
1	rs2697964	14150709	G	0.1667	0.1643	A	0.9143	1.017	rs2697964
1	rs7530376	14158776	A	0.2526	0.2201	G	0.3356	1.198	rs7530376
1	rs982510	14160754	A	0.4545	0.3621	G	0.02064	1.468	rs982510
1	psy_rs112362960	14161318	A	0.1111	0.08635	C	0.3296	1.323	rs112362960
1	rs12049581	14163485	C	0.01515	0.01397	A	1	1.086	rs12049581
1	rs720035	14190669	A	0.4141	0.3565	G	0.1572	1.276	rs720035
1	rs1203660	14192526	G	0.4091	0.4903	A	0.04472	0.7198	rs1203660
1	rs16853069	14196212	G	0.1768	0.1508	A	0.3777	1.209	rs16853069
1	psy_rs764784	14205287	A	0.4242	0.3816	G	0.2857	1.194	rs764784
1	rs9287293	14208571	A	0.07071	0.06825	G	0.8748	1.039	rs9287293
1	rs1203698	14209336	A	0.2959	0.3497	G	0.1728	0.7815	rs1203698
1	rs10737914	14210730	A	0.4899	0.4624	C	0.5202	1.117	rs10737914
1	rs1528786	14214412	G	0.4293	0.3983	A	0.462	1.136	rs1528786
1	rs2744647	14220942	A	0.1717	0.1606	G	0.7444	1.083	rs2744647
1	rs1203709	14228490	A	0.3182	0.3175	C	1	1.003	rs1203709
1	rs6697531	14234944	C	0.3838	0.376	A	0.8686	1.034	rs6697531
1	rs12122426	14240350	C	0.2374	0.2409	A	1	0.9806	rs12122426
1	rs10803436	14245737	A	0.3232	0.3134	G	0.796	1.047	rs10803436
1	rs7542884	14252372	C	0.4737	0.4373	A	0.4118	1.158	rs7542884
1	rs10927959	14253821	A	0.4333	0.4127	G	0.6129	1.088	rs10927959
1	rs7535502	14255847	G	0.2424	0.2451	A	1	0.9855	rs7535502
1	rs12123612	14255863	A	0.1061	0.124	G	0.5389	0.8385	rs12123612
1	rs2206585	14261909	C	0.2121	0.1802	A	0.3049	1.225	rs2206585
1	rs2359896	14280562	G	0.1616	0.1429	A	0.4979	1.157	rs2359896
1	exm2249847	14281451	A	0.3485	0.3231	G	0.4957	1.12	rs6678469
1	rs12118400	14290847	G	0.2727	0.2256	A	0.1855	1.287	rs12118400
1	rs10927972	14297110	A	0.4192	0.4192	G	1	0.9999	rs10927972
1	rs12024045	14297220	G	0.134	0.1941	A	0.05859	0.6424	rs12024045
1	rs16853319	14301942	A	0.1515	0.1588	G	0.9122	0.9461	rs16853319
1	rs2359899	14303160	G	0.404	0.4081	A	0.9351	0.9834	rs2359899
1	rs4661462	14311056	A	0.09596	0.07799	G	0.4637	1.255	rs4661462
1	rs12072002	14315141	C	0.1465	0.1955	A	0.1218	0.706	rs12072002
1	rs6681501	14320502	A	0.197	0.1699	C	0.399	1.198	rs6681501
1	rs12129723	14331940	A	0.4798	0.4749	G	0.936	1.02	rs12129723
1	rs12566758	14338807	G	0.1616	0.1699	A	0.8307	0.9417	rs12566758
1	rs16853407	14341876	A	0.1667	0.1941	G	0.4125	0.8302	rs16853407
1	rs7520101	14346629	A	0.1919	0.1588	G	0.2809	1.258	rs7520101
1	rs2206586	14359224	G	0.303	0.273	A	0.4212	1.158	rs2206586
1	exm-rs7414562	14359780	A	0.3687	0.4415	G	0.07411	0.7388	rs7414562
1	rs2359908	14364575	A	0.05556	0.05014	G	0.7187	1.114	rs2359908
1	rs2294811	14365793	A	0.2424	0.2173	C	0.4421	1.153	rs2294811
1	rs4662089	14368289	G	0.4343	0.5	A	0.1085	0.7679	rs4662089
1	rs12061818	14372058	A	0.2677	0.2437	G	0.516	1.134	rs12061818
1	rs10754907	14372163	G	0.4343	0.493	A	0.1489	0.7895	rs10754907
1	psy_rs742545	14397803	A	0.06061	0.09192	G	0.1955	0.6373	rs742545
1	rs10928004	14418448	G	0.4343	0.3687	A	0.09885	1.315	rs10928004
1	rs10928009	14433775	G	0.3232	0.2674	A	0.1287	1.308	rs10928009
1	rs6664213	14440141	C	0.3333	0.2716	A	0.09173	1.341	rs6664213
1	psy_rs7519796	14441384	A	0.1869	0.1852	G	1	1.011	rs7519796
1	rs4662105	14448184	G	0.4646	0.4833	A	0.688	0.928	rs4662105
1	rs6671072	14463067	G	0.3929	0.3827	A	0.8041	1.044	rs6671072
1	rs10803459	14464167	G	0.4545	0.4735	A	0.6877	0.9265	rs10803459
1	rs4661477	14467720	G	0.4545	0.4721	A	0.6879	0.9317	rs4661477
1	rs12758112	14473926	A	0.09596	0.1212	G	0.3803	0.7699	rs12758112
1	rs17353931	14476490	G	0.4495	0.4387	A	0.8087	1.045	rs17353931
1	rs10928043	14487284	G	0.2626	0.2716	A	0.8566	0.9553	rs10928043
1	rs7546077	14489962	G	0.1313	0.1128	A	0.4559	1.189	rs7546077
1	rs9803674	14490497	G	0.404	0.4095	A	0.935	0.9777	rs9803674
1	rs10803470	14492478	A	0.1263	0.1128	G	0.6161	1.136	rs10803470
1	rs7541978	14493845	A	0.4394	0.4457	G	0.9356	0.9748	rs7541978
1	rs6692372	14495162	G	0.1313	0.1114	A	0.452	1.206	rs6692372
1	rs12568548	14496787	A	0.1667	0.1462	G	0.5009	1.168	rs12568548
1	rs10754914	14507739	G	0.4596	0.4499	A	0.8094	1.04	rs10754914
1	rs12736419	14509334	G	0.3485	0.3872	A	0.3628	0.8466	rs12736419
1	rs565765	14512986	G	0.5253	0.4819	A	0.2971	1.19	rs565765
1	rs641343	14518979	G	0.4242	0.4401	A	0.7462	0.9374	rs641343
1	rs647287	14539152	G	0.4697	0.4708	A	1	0.9958	rs647287
1	rs2027315	14547727	G	0.3485	0.3534	A	0.9331	0.9789	rs2027315
1	rs10157045	14575084	A	0.4091	0.3928	G	0.6823	1.07	rs10157045
1	rs10158007	14575256	G	0.526	0.4761	A	0.2235	1.221	rs10158007
1	exm2264989	14579733	G	0.2475	0.2256	A	0.5064	1.129	rs6673156
1	rs6668555	14579742	A	0.1768	0.1992	G	0.543	0.8634	rs6668555
1	rs12403871	14583472	G	0.2778	0.2855	A	0.8591	0.9625	rs12403871
1	psy_rs10754915	14586318	A	0.02525	0.04596	G	0.2315	0.5378	rs10754915
1	rs4662139	14586879	G	0.5	0.4401	A	0.1468	1.272	rs4662139
1	rs12406699	14598055	A	0.3434	0.3482	G	0.9329	0.9792	rs12406699
1	psy_rs72644446	14600514	A	0.09091	0.05292	C	0.06366	1.789	rs72644446
1	rs7555815	14603198	G	0.4242	0.3969	A	0.513	1.119	rs7555815
1	rs1416628	14621842	A	0.404	0.4582	G	0.1964	0.8016	rs1416628
1	rs946481	14635852	C	0.4444	0.468	A	0.5739	0.9095	rs946481
1	rs820626	14657100	C	0.3384	0.2981	A	0.2964	1.205	rs820626
1	rs703801	14663626	G	0.3182	0.3064	A	0.7945	1.056	rs703801
1	rs2789746	14673025	A	0.3838	0.3593	G	0.5596	1.111	rs2789746
1	rs7355173	14676909	A	0.2576	0.2688	G	0.7859	0.9437	rs7355173
1	rs11590846	14703854	A	0.3485	0.3162	G	0.3919	1.157	rs11590846
1	rs735832	14704676	A	0.1162	0.1058	G	0.6984	1.11	rs735832
1	rs7527767	14718957	A	0.3889	0.3398	G	0.2077	1.236	rs7527767
1	psy_rs1556085	14719943	A	0.06566	0.05153	G	0.4791	1.293	rs1556085
1	rs12405445	14732019	A	0.1263	0.1198	G	0.8061	1.062	rs12405445
1	psy_rs61771864	14733258	A	0.05051	0.05989	G	0.732	0.835	rs61771864
1	rs3928343	14740155	A	0.3333	0.3914	G	0.1594	0.7776	rs3928343
1	rs10754856	14755827	G	0.4646	0.3872	A	0.05019	1.374	rs10754856
1	rs2183102	14760634	A	0.5505	0.4819	G	0.09221	1.317	rs2183102
1	rs6658316	14775805	G	0.4596	0.4861	A	0.5214	0.8992	rs6658316
1	rs6658744	14776392	C	0.404	0.4178	A	0.7451	0.9446	rs6658744
1	rs6429661	14780811	C	0.1263	0.1518	A	0.4268	0.8074	rs6429661
1	rs4661496	14790631	A	0.5152	0.4443	G	0.09064	1.329	rs4661496
1	rs2486774	14800247	A	0.2835	0.3017	G	0.6587	0.9159	rs2486774
1	exm-rs7555566	14804874	G	0.1061	0.1407	A	0.2377	0.7248	rs7555566
1	rs2486764	14806750	G	0.3182	0.3468	A	0.4982	0.879	rs2486764
1	rs2486762	14807686	G	0.298	0.3036	A	0.9304	0.9735	rs2486762
1	rs2480061	14808756	C	0.3131	0.3357	A	0.6089	0.9023	rs2480061
1	rs12129734	14819757	G	0.202	0.1755	A	0.405	1.189	rs12129734
1	rs12031064	14823637	A	0.0101	0.01114	G	1	0.9056	rs12031064
1	rs12733612	14826029	A	0.1414	0.1825	G	0.2036	0.738	rs12733612
1	rs10803285	14830984	C	0.4596	0.4485	A	0.809	1.046	rs10803285
1	rs10733135	14831066	G	0.2121	0.2131	A	1	0.9942	rs10733135
1	rs11807837	14841189	A	0.1919	0.1941	C	1	0.9859	rs11807837
1	rs12138326	14845459	A	0.298	0.2939	G	0.9299	1.02	rs12138326
1	rs3892594	14849088	A	0.4745	0.4665	G	0.8718	1.033	rs3892594
1	rs2105239	14857643	A	0.4242	0.4513	G	0.5189	0.896	rs2105239
1	rs1890784	14863561	A	0.2121	0.1964	C	0.6169	1.102	rs1890784
1	rs10927460	14870568	G	0.1465	0.1476	A	1	0.9907	rs10927460
1	rs4385705	14876032	G	0.4444	0.4708	A	0.5208	0.8994	rs4385705
1	rs17403250	14883844	A	0.2374	0.1964	G	0.2328	1.274	rs17403250
1	rs10927468	14901191	G	0.3586	0.3635	A	0.9336	0.9789	rs10927468
1	rs6685406	14910920	A	0.2806	0.3259	G	0.2599	0.8068	rs6685406
1	rs4661292	14915147	G	0.2525	0.3008	A	0.2157	0.7852	rs4661292
1	rs10803289	14934220	G	0.2475	0.2953	A	0.2132	0.7849	rs10803289
1	rs11579756	14947920	G	0.3283	0.2779	A	0.1839	1.27	rs11579756
1	rs6699411	14978291	A	0.2576	0.2591	G	1	0.9923	rs6699411
1	rs761191	14981920	A	0.4495	0.4457	G	0.9358	1.016	rs761191
1	rs1028389	14994487	A	0.2071	0.1825	G	0.4718	1.17	rs1028389
1	rs6701296	14998872	G	0.4192	0.4554	A	0.3756	0.863	rs6701296
1	rs2871581	15009937	A	0.4343	0.5028	G	0.09221	0.7593	rs2871581
1	rs7534010	15032340	G	0.4899	0.4596	A	0.4695	1.129	rs7534010
1	rs7516095	15039411	A	0.1212	0.1369	C	0.6374	0.8698	rs7516095
1	rs2050126	15056175	G	0.2626	0.2967	A	0.3768	0.8444	rs2050126
1	rs1997762	15067407	C	0.4899	0.493	A	1	0.9875	rs1997762
1	rs6660333	15068997	A	0.4242	0.4078	G	0.684	1.07	rs6660333
1	rs6429674	15072614	A	0.4747	0.4624	C	0.8093	1.051	rs6429674
1	rs6661767	15077567	A	0.4798	0.4749	C	0.936	1.02	rs6661767
1	rs4357518	15080560	C	0.4495	0.4638	A	0.7477	0.944	rs4357518
1	rs4543785	15089767	A	0.5051	0.4847	G	0.6306	1.085	rs4543785
1	psy_rs732470	15093471	C	0.2626	0.3022	A	0.2916	0.8223	rs732470
1	rs732469	15093562	G	0.05556	0.05432	A	1	1.024	rs732469
1	rs804125	15111927	C	0.2374	0.2702	A	0.412	0.8407	rs804125
1	psy_rs116272941	15114800	A	0.0101	0.03343	C	0.09207	0.2951	rs116272941
1	rs1721829	15117060	A	0.2071	0.2563	G	0.1629	0.7579	rs1721829
1	rs1737349	15124318	G	0.399	0.422	A	0.57	0.9093	rs1737349
1	rs804130	15125699	C	0.3586	0.376	A	0.6786	0.9276	rs804130
1	rs12568933	15127627	A	0.2	0.1802	C	0.5289	1.138	rs12568933
1	rs6671788	15130227	A	0.1414	0.1462	G	0.9098	0.9616	rs6671788
1	rs3845590	15138738	A	0.3182	0.3059	G	0.7291	1.059	rs3845590
1	rs10489354	15144305	A	0.1869	0.1741	G	0.6747	1.09	rs10489354
1	psy_rs17368807	15153369	A	0.05556	0.06546	G	0.742	0.8398	rs17368807
1	rs11585327	15167003	A	0.1313	0.1212	G	0.7146	1.096	rs11585327
1	psy_rs114069881	15181094	A	0.05051	0.07242	G	0.3385	0.6813	rs114069881
1	rs2103116	15185229	A	0.3434	0.3816	G	0.3615	0.8476	rs2103116
1	rs3845596	15189299	G	0.4444	0.4707	A	0.5208	0.8997	rs3845596
1	rs2803399	15192559	A	0.2713	0.3165	G	0.2487	0.8038	rs2803399
1	rs12564579	15197814	A	0.3939	0.3928	G	1	1.005	rs12564579
1	rs4661540	15202204	A	0.2071	0.2201	G	0.7704	0.9256	rs4661540
1	rs2489772	15244761	G	0.2424	0.2618	A	0.6464	0.9021	rs2489772
1	rs12568821	15257426	A	0.101	0.09331	G	0.7842	1.092	rs12568821
1	rs10927583	15258425	A	0.2626	0.2744	G	0.787	0.9419	rs10927583
1	rs6693394	15265404	A	0.404	0.4095	G	0.935	0.9777	rs6693394
1	rs7514440	15283217	G	0.2778	0.2751	A	0.9287	1.013	rs7514440
1	exm2264990	15286096	G	0.005051	0.01532	A	0.4789	0.3263	rs12068752
1	rs6429696	15286805	G	0.4343	0.4596	A	0.5727	0.9028	rs6429696
1	rs1398823	15289376	G	0.005051	0.01253	A	0.6988	0.3999	rs1398823
1	rs12084008	15303970	A	0.2374	0.2006	G	0.2772	1.241	rs12084008
1	rs7522712	15307478	A	0.3586	0.3301	G	0.4968	1.135	rs7522712
1	rs12409399	15317488	G	0.303	0.3384	A	0.3937	0.8499	rs12409399
1	rs4661310	15320449	A	0.2929	0.2994	G	0.9301	0.9692	rs4661310
1	rs1316257	15323416	A	0.2688	0.3022	G	0.4172	0.8488	rs1316257
1	rs7529561	15328151	C	0.1869	0.2089	A	0.5506	0.8702	rs7529561
1	rs16851112	15328697	A	0.1111	0.1162	G	0.9004	0.9503	rs16851112
1	rs10927627	15331802	G	0.4444	0.4624	A	0.6874	0.9301	rs10927627
1	rs6429703	15339960	A	0.1313	0.1838	G	0.08952	0.6711	rs6429703
1	rs10927631	15346330	G	0.1768	0.1685	A	0.8309	1.059	rs10927631
1	psy_rs79328510	15347076	A	0.01515	0.02925	G	0.3267	0.5106	rs79328510
1	rs6667220	15347640	G	0.197	0.2813	A	0.01771	0.6266	rs6667220
1	rs6684496	15352820	G	0.5152	0.4903	A	0.5743	1.105	rs6684496
1	rs4520412	15359967	G	0.1414	0.1727	A	0.3321	0.789	rs4520412
1	rs6674129	15363223	A	0.4747	0.4318	C	0.2939	1.19	rs6674129
1	rs12139386	15365648	A	0.1919	0.2214	G	0.4345	0.835	rs12139386
1	rs10927653	15368553	G	0.202	0.1769	A	0.4076	1.178	rs10927653
1	rs761288	15377687	G	0.3434	0.3022	A	0.2981	1.208	rs761288
1	rs2076566	15389862	C	0.3081	0.2465	A	0.08275	1.361	rs2076566
1	rs9943244	15395881	C	0.101	0.1058	A	0.8965	0.9491	rs9943244
1	rs16851241	15401158	A	0.1717	0.1281	C	0.1294	1.411	rs16851241
1	rs4661572	15402156	G	0.3636	0.312	A	0.1708	1.26	rs4661572
1	rs2175774	15406696	A	0.1313	0.1128	G	0.4559	1.189	rs2175774
1	psy_rs17372042	15410037	A	0.1919	0.2033	G	0.7645	0.9305	rs17372042
1	rs6669698	15411661	G	0.3081	0.2396	A	0.05326	1.413	rs6669698
1	rs10927670	15412415	A	0.1364	0.1212	C	0.5455	1.145	rs10927670
1	rs4661575	15414413	A	0.399	0.3436	G	0.1546	1.268	rs4661575
1	psy_rs514137	15426471	A	0.3673	0.4372	C	0.08667	0.7476	rs514137
1	psy_rs534918	15426780	A	0.3838	0.4944	G	0.006233	0.637	rs534918
1	rs494983	15431657	C	0.4219	0.3788	A	0.2797	1.197	rs494983
1	rs496567	15435257	G	0.2222	0.2591	A	0.3097	0.8172	rs496567
1	exm19023	15438990	A	0.3333	0.3841	G	0.2131	0.8018	rs10803354
1	rs2235789	15442058	G	0.399	0.4387	A	0.3315	0.8493	rs2235789
1	rs2235784	15444288	G	0.4091	0.415	A	0.9351	0.9757	rs2235784
1	rs13375820	15446168	A	0.1869	0.149	G	0.2247	1.312	rs13375820
1	rs2206761	15466832	G	0.4091	0.3621	A	0.2452	1.22	rs2206761
1	rs6429711	15467263	G	0.2323	0.2326	A	1	0.9985	rs6429711
1	rs761301	15471992	C	0.3384	0.3872	A	0.2153	0.8095	rs761301
1	rs1883761	15477865	G	0.2323	0.1797	A	0.1026	1.382	rs1883761
1	rs4661582	15482932	A	0.3889	0.3398	G	0.2077	1.236	rs4661582
1	rs10489452	15489884	G	0.1939	0.183	A	0.7557	1.074	rs10489452
1	rs7540957	15492032	A	0.3788	0.3886	G	0.8691	0.9594	rs7540957
1	rs16851354	15495620	G	0.1919	0.1825	A	0.7569	1.064	rs16851354
1	rs4436387	15498452	A	0.1919	0.234	G	0.2485	0.7775	rs4436387
1	rs16851358	15500332	A	0.1566	0.1964	G	0.2187	0.7596	rs16851358
1	rs10927698	15504403	C	0.4192	0.4262	A	0.8714	0.9718	rs10927698
1	rs12145963	15507197	A	0.3485	0.3747	G	0.5605	0.8928	rs12145963
1	rs4661594	15507952	C	0.404	0.4109	A	0.8708	0.9721	rs4661594
1	rs11588628	15512222	A	0.4495	0.4666	G	0.6879	0.9335	rs11588628
1	rs10927709	15516299	A	0.3939	0.4039	G	0.87	0.9593	rs10927709
1	rs16851387	15518792	A	0.197	0.1769	G	0.5322	1.141	rs16851387
1	rs742671	15519417	A	0.2677	0.2737	G	0.9282	0.9697	rs742671
1	rs12028875	15530336	A	0.05556	0.06546	G	0.742	0.8398	rs12028875
1	rs12070469	15537122	A	0.4091	0.4081	G	1	1.004	rs12070469
1	rs1316533	15539483	A	0.4848	0.4833	G	1	1.006	rs1316533
1	rs6429728	15540685	A	0.3278	0.3078	G	0.6529	1.097	rs6429728
1	rs12057512	15544366	C	0.2121	0.2145	A	1	0.986	rs12057512
1	exm2249987	15546761	A	0.3737	0.3538	G	0.6161	1.09	rs7681
1	rs10803369	15550525	C	0.4495	0.461	A	0.8092	0.9547	rs10803369
1	rs6429732	15558938	G	0.3182	0.2869	A	0.4277	1.16	rs6429732
1	rs12034146	15561181	G	0.298	0.2744	A	0.5316	1.123	rs12034146
1	rs4644485	15566803	G	0.2273	0.195	A	0.3186	1.214	rs4644485
1	rs16851480	15583819	G	0.4343	0.4178	A	0.6851	1.07	rs16851480
1	rs7520597	15585613	C	0.197	0.2145	A	0.6239	0.8983	rs7520597
1	rs6676098	15588759	G	0.01515	0.01257	A	0.7293	1.209	rs6676098
1	rs10927753	15591929	A	0.4949	0.4638	G	0.4694	1.133	rs10927753
1	rs4661617	15593666	A	0.2879	0.2925	G	0.9298	0.9779	rs4661617
1	exm19091	15599025	A	0.1566	0.1825	G	0.4616	0.8318	rs75432354
1	rs10927758	15600085	A	0.4899	0.4763	G	0.7485	1.056	rs10927758
1	psy_rs114175678	15602957	A	0.02525	0.02646	G	1	0.9531	rs114175678
1	rs10927764	15606453	G	0.5051	0.4861	A	0.6882	1.079	rs10927764
1	rs572953	15609117	C	0.399	0.3774	A	0.6203	1.095	rs572953
1	rs10927765	15610004	G	0.2083	0.2228	A	0.6959	0.9178	rs10927765
1	exm19101	15616139	A	0.399	0.376	G	0.5637	1.102	rs486557
1	exm19119	15639581	G	0.01515	0.039	A	0.1211	0.3791	rs10489962
1	rs7554324	15644729	A	0.3636	0.3343	C	0.4468	1.138	rs7554324
1	exm19145	15668276	A	0.4141	0.3955	G	0.6821	1.08	rs763821
1	exm19147	15668319	A	0.1111	0.08357	G	0.2599	1.371	rs12126178
1	rs2473358	15680451	A	0.4115	0.4408	C	0.5117	0.8867	rs2473358
1	exm19172	15687059	G	0.2222	0.2618	A	0.2695	0.8055	rs4661330
1	rs542008	15687814	G	0.2677	0.2577	A	0.784	1.053	rs542008
1	rs876295	15697183	G	0.3636	0.3301	A	0.3963	1.16	rs876295
1	exm19206	15707775	G	0.04545	0.02933	A	0.2624	1.576	rs113966492
1	exm19210	15708540	G	0.3131	0.3134	A	1	0.9989	rs1010294
1	rs742361	15726566	A	0.2677	0.2799	G	0.7882	0.9402	rs742361
1	rs733887	15732793	G	0.4141	0.422	A	0.871	0.9682	rs733887
1	rs2092324	15733394	G	0.3232	0.3064	A	0.6648	1.081	rs2092324
1	rs7525279	15745380	G	0.4596	0.429	A	0.4666	1.132	rs7525279
1	rs6693417	15763340	G	0.4242	0.4178	A	0.8712	1.027	rs6693417
1	rs10436957	15768304	A	0.2222	0.1978	G	0.4849	1.159	rs10436957
1	rs7547591	15788789	G	0.2778	0.2813	A	1	0.9825	rs7547591
1	rs7556116	15796714	A	0.1919	0.1964	G	0.9198	0.9719	rs7556116
1	rs10927791	15796808	G	0.4066	0.402	A	0.9325	1.019	rs10927791
1	exm19422	15808767	A	0.2273	0.2201	G	0.8469	1.042	rs3820071
1	exm19431	15808872	A	0.2273	0.2193	G	0.8466	1.047	rs3766160
1	rs12130370	15810624	G	0.4444	0.415	A	0.4654	1.128	rs12130370
1	rs4646092	15821673	A	0.2323	0.2173	G	0.6986	1.09	rs4646092
1	rs6685648	15825195	G	0.2778	0.2869	A	0.859	0.9559	rs6685648
1	exm19502	15832543	A	0.4899	0.4972	G	0.8727	0.9712	rs1052576
1	exm19521	15833506	A	0.01042	0.01393	G	1	0.7453	rs2308950
1	exm19541	15844718	A	0.0101	0.01114	G	1	0.9056	rs2308941
1	exm19561	15850613	G	0.4899	0.4972	A	0.8727	0.9712	rs1052571
1	rs10927796	15857134	A	0.4899	0.4958	G	0.936	0.9767	rs10927796
1	newrs11583306	15860803	A	0.2323	0.2173	G	0.6986	1.09	rs11583306
1	exm19696	15904318	A	0.2323	0.2173	G	0.6986	1.09	rs11544523
1	exm19722	15909744	A	0.2475	0.2382	G	0.7787	1.052	rs11580170
1	exm19728	15909850	G	0.4798	0.4763	C	0.9361	1.014	rs6429757
1	rs6429759	15910003	G	0.4798	0.4763	A	0.9361	1.014	rs6429759
1	rs16851855	15930869	A	0.2626	0.266	G	1	0.9827	rs16851855
1	rs6697813	15951743	A	0.2172	0.2019	C	0.6209	1.096	rs6697813
1	rs1980607	15975237	G	0.2626	0.2674	A	0.9279	0.9757	rs1980607
1	exm19802	15986868	A	0	0.01676	G	0.07979	0	rs35795032
1	rs10492987	15993338	A	0.4343	0.4136	G	0.6257	1.088	rs10492987
1	rs12746773	16001588	A	0.2475	0.2465	G	1	1.005	rs12746773
1	rs7546138	16015784	A	0.0404	0.06128	G	0.3018	0.645	rs7546138
1	exm19870	16042766	G	0.2525	0.2507	A	1	1.01	rs12091750
1	rs16851970	16044401	A	0.2121	0.1908	G	0.5436	1.142	rs16851970
1	rs7539884	16055931	G	0.2424	0.2131	A	0.3836	1.182	rs7539884
1	rs35365738	16068364	A	0.3788	0.3134	G	0.08751	1.336	rs35365738
1	exm20103	16069525	A	0.0101	0.0195	G	0.5441	0.5131	rs41268336
1	rs12725198	16080171	A	0.2929	0.2354	G	0.1137	1.346	rs12725198
1	rs867321	16087164	A	0.1768	0.1588	G	0.5866	1.138	rs867321
1	rs12083988	16089356	A	0.3586	0.3496	G	0.8665	1.04	rs12083988
1	rs10803398	16097237	G	0.1717	0.195	A	0.5392	0.8559	rs10803398
1	exm20248	16101332	A	0.0101	0.02089	G	0.5503	0.4782	rs114077715
1	rs11576404	16110815	A	0.4899	0.4359	G	0.1965	1.243	rs11576404
1	rs12026094	16122018	G	0.1465	0.2047	A	0.06729	0.6665	rs12026094
1	rs12569079	16124438	A	0.4596	0.4011	G	0.1432	1.27	rs12569079
1	rs2013019	16129320	G	0.404	0.454	A	0.2259	0.8152	rs2013019
1	exm20280	16134072	A	0.09596	0.09471	G	1	1.015	rs61744357
1	rs6677321	16149301	C	0.3081	0.3649	A	0.1534	0.7749	rs6677321
1	rs4661661	16161836	G	0.08586	0.08496	A	1	1.012	rs4661661
1	rs6701290	16188681	G	0.08586	0.09749	A	0.6831	0.8695	rs6701290
1	psy_rs74722532	16191212	A	0.03535	0.05014	G	0.4523	0.6943	rs74722532
1	rs16852052	16201502	A	0.07576	0.04875	C	0.1566	1.6	rs16852052
1	exm20381	16255644	A	0.07071	0.08496	G	0.6603	0.8195	rs848208
1	exm20548	16259813	A	0.5253	0.4399	G	0.0362	1.408	rs848210
1	rs848189	16277647	A	0.1616	0.1462	G	0.5754	1.125	rs848189
1	exm-rs10927875	16299312	A	0.3232	0.3454	G	0.6115	0.9052	rs10927875
1	rs1739828	16327422	G	0.09596	0.156	A	0.03845	0.5743	rs1739828
1	rs11578845	16336654	A	0.5101	0.4234	G	0.03546	1.418	rs11578845
1	rs1048245	16341354	A	0.3788	0.4234	C	0.2895	0.8304	rs1048245
1	exm2264805	16344664	A	0.5101	0.4234	G	0.03546	1.418	rs872222
1	rs3754322	16346507	C	0.1111	0.156	A	0.1392	0.6763	rs3754322
1	rs945425	16348412	A	0.3384	0.3538	G	0.7367	0.9343	rs945425
1	exm20944	16349137	A	0.0101	0.03482	G	0.09343	0.2829	rs9442189
1	exm21029	16356501	G	0.4141	0.468	A	0.1974	0.8037	rs1805152
1	exm21030	16356522	G	0.05051	0.06267	A	0.6142	0.7955	rs34471231
1	rs5257	16373124	A	0.1768	0.1648	G	0.6686	1.088	rs5257
1	exm21136	16375510	A	0.06566	0.04039	G	0.1767	1.67	rs11588392
1	rs5252	16378215	A	0.06566	0.08659	G	0.3832	0.7412	rs5252
1	exm21238	16380243	A	0.398	0.4006	G	1	0.9892	rs2275166
1	exm-rs9442235	16393357	C	0.5051	0.4958	A	0.8725	1.038	rs9442235
1	rs10927902	16395147	A	0.2071	0.1769	G	0.3508	1.215	rs10927902
1	psy_rs72887136	16397870	G	0.0404	0.039	A	1	1.038	rs72887136
1	rs4661351	16414088	A	0.3562	0.4045	G	0.2834	0.8147	rs4661351
1	rs28757713	16422010	A	0.1414	0.1407	G	1	1.006	rs28757713
1	psy_rs79415741	16449884	A	0.202	0.1643	G	0.2422	1.287	rs79415741
1	exm2250133	16451767	A	0.3434	0.3343	G	0.7995	1.042	rs3754334
1	rs3820610	16452998	G	0.4192	0.4039	A	0.7439	1.065	rs3820610
1	exm21359	16456763	A	0.0202	0.03343	G	0.4841	0.5962	rs35903225
1	psy_rs56043737	16459787	A	0.0101	0.02933	C	0.1965	0.3377	rs56043737
1	exm2259836	16460541	G	0.101	0.08217	A	0.3934	1.255	rs6603855
1	rs6603867	16474701	A	0.4192	0.4485	G	0.4684	0.8876	rs6603867
1	rs904106	16486793	A	0.06061	0.06128	G	1	0.9883	rs904106
1	rs924206	16495998	A	0.07576	0.1142	G	0.1505	0.6357	rs924206
1	rs1497406	16505320	A	0.4545	0.5042	G	0.229	0.8195	rs1497406
1	rs4661359	16513153	G	0.4141	0.4513	A	0.3746	0.8596	rs4661359
1	rs11260930	16514343	G	0.4141	0.3691	A	0.2481	1.208	rs11260930
1	rs6656611	16515805	A	0.4343	0.4582	G	0.5731	0.9079	rs6656611
1	rs221031	16524869	G	0.2938	0.2702	A	0.5266	1.124	rs221031
1	rs221035	16526529	G	0.2778	0.3343	A	0.1444	0.766	rs221035
1	exm21541	16531263	A	0.0101	0.0195	G	0.5441	0.5131	rs61749279
1	exm21565	16532498	A	0.1313	0.1508	G	0.5705	0.851	rs41269185
1	exm21596	16534255	G	0.298	0.273	C	0.5308	1.13	rs221057
1	exm21605	16534646	C	0.298	0.273	G	0.5308	1.13	rs221058
1	rs2863845	16561179	A	0.303	0.3315	G	0.4933	0.8769	rs2863845
1	rs3738632	16574316	A	0.3182	0.2827	G	0.332	1.184	rs3738632
1	exm21709	16577794	A	0.03535	0.05432	G	0.3587	0.6381	rs35196193
1	exm21713	16577908	G	0.3232	0.3565	C	0.4009	0.8619	rs12069239
1	rs1008529	16582686	G	0.3283	0.305	A	0.5441	1.114	rs1008529
1	rs6698317	16591072	A	0.1907	0.1955	G	0.9189	0.9696	rs6698317
1	rs2273311	16641899	A	0.3586	0.3621	G	1	0.9848	rs2273311
1	rs11804252	16642849	A	0.3232	0.3565	G	0.4009	0.8619	rs11804252
1	rs4661736	16645277	G	0.3232	0.3565	A	0.4009	0.8619	rs4661736
1	rs11260727	16653299	A	0.08081	0.1142	G	0.1958	0.6819	rs11260727
1	exm21810	16730308	A	0.05051	0.0571	C	0.8614	0.8783	rs41269193
1	exm21826	16731510	C	0.3131	0.2772	G	0.3288	1.189	rs525409
1	rs907796	16732860	G	0.5051	0.4735	A	0.4698	1.134	rs907796
1	exm21843	16736138	G	0.0202	0.02507	A	1	0.8018	rs146290198
1	exm2250195	16736272	A	0.0101	0.01671	G	0.7458	0.6003	rs41269195
1	rs4661747	16739953	A	0.303	0.2994	G	0.9304	1.017	rs4661747
1	rs821000	16773880	A	0.2525	0.2911	G	0.3269	0.8228	rs821000
1	rs279779	16776804	G	0.4646	0.4958	A	0.4701	0.8826	rs279779
1	rs7537985	16831863	G	0.2828	0.2787	A	0.9288	1.021	rs7537985
1	rs277462	16847832	A	0.4293	0.4134	G	0.6849	1.067	rs277462
1	rs2985125	17004186	G	0.1263	0.1226	A	0.903	1.035	rs2985125
1	kgp11244105	17006479	A	0.07653	0.1025	C	0.3398	0.7254	rs72642932
1	kgp6780284	17112979	A	0.102	0.08732	G	0.5735	1.188	rs372786409
1	exm22429	17257840	C	0.07576	0.08123	G	0.8831	0.9271	rs143501240
1	exm22640	17281235	A	0.0404	0.02368	G	0.2178	1.736	rs41272737
1	exm22700	17292223	A	0.03535	0.02228	G	0.3064	1.608	rs78888579
1	rs761422	17301780	G	0.449	0.5	A	0.2267	0.8148	rs761422
1	rs9435730	17305903	G	0.1869	0.1838	A	0.9178	1.02	rs9435730
1	exm-rs2284746	17306675	C	0.5253	0.4832	G	0.2979	1.183	rs2284746
1	rs9435734	17311190	A	0.5152	0.4777	G	0.3773	1.162	rs9435734
1	exm22847	17312596	T	0.0101	0.01114	A	1	0.9056	rs41273151
1	exm22854	17312743	G	0.5303	0.4805	A	0.2289	1.221	rs3170740
1	rs2076604	17318065	G	0.2374	0.2075	A	0.3789	1.189	rs2076604
1	exm23022	17326767	A	0.01515	0.01393	G	1	1.089	rs56367069
1	exm-rs3738814	17331676	G	0.4798	0.4568	A	0.574	1.097	rs3738814
1	rs2076600	17337391	A	0.3081	0.2911	G	0.6602	1.084	rs2076600
1	rs2871775	17345905	A	0.4798	0.4567	G	0.5738	1.097	rs2871775
1	psy_rs2746472	17349830	A	0.0404	0.03482	G	0.6701	1.167	rs2746472
1	exm23089	17354297	G	0.0202	0.01393	A	0.5165	1.46	rs33927012
1	rs7550829	17357577	A	0.101	0.08774	G	0.5765	1.168	rs7550829
1	rs4920653	17366871	G	0.2732	0.2702	A	0.9277	1.015	rs4920653
1	rs2647209	17382562	G	0.09596	0.09331	A	0.891	1.031	rs2647209
1	rs4920442	17388770	A	0.1212	0.1212	G	1	1	rs4920442
1	exm2273318	17395480	G	0.3889	0.4095	A	0.6244	0.9177	rs2076599
1	rs2076598	17395521	G	0.3889	0.4095	A	0.6244	0.9177	rs2076598
1	rs2057096	17405809	G	0.4337	0.4384	A	0.9353	0.9811	rs2057096
1	rs2057094	17405949	G	0.4343	0.4373	A	1	0.9879	rs2057094
1	rs2076617	17409017	A	0.3131	0.3115	G	1	1.008	rs2076617
1	rs2076614	17413459	A	0.2929	0.273	G	0.5912	1.103	rs2076614
1	rs2014725	17417253	A	0.3586	0.3788	G	0.6197	0.9167	rs2014725
1	rs1005753	17444769	C	0.3838	0.4192	A	0.4148	0.863	rs1005753
1	rs910223	17459855	A	0.1414	0.1365	G	0.9072	1.042	rs910223
1	rs877648	17462261	G	0.3434	0.376	A	0.4072	0.8679	rs877648
1	rs12408879	17468135	C	0.1684	0.1532	A	0.5813	1.119	rs12408879
1	rs12085482	17476831	G	0.01515	0.03203	A	0.331	0.4649	rs12085482
1	rs4620585	17486722	G	0.3384	0.3106	A	0.4901	1.135	rs4620585
1	rs2454163	17487951	A	0.2273	0.1992	G	0.4265	1.183	rs2454163
1	rs2977265	17503210	A	0.3687	0.3468	G	0.6141	1.1	rs2977265
1	rs3003469	17521274	A	0.2778	0.2479	G	0.4073	1.167	rs3003469
1	rs4384275	17534310	A	0.3232	0.3579	G	0.4004	0.8567	rs4384275
1	psy_rs2977270	17536105	A	0.06061	0.03343	G	0.097	1.866	rs2977270
1	rs2977278	17538952	G	0.2602	0.2911	A	0.4223	0.8566	rs2977278
1	psy_rs114209578	17541929	A	0.07576	0.07382	C	0.8794	1.028	rs114209578
1	rs2977283	17541949	G	0.2071	0.2382	A	0.3924	0.8354	rs2977283
1	psy_rs72646746	17548383	A	0.01515	0.03343	G	0.237	0.4449	rs72646746
1	psy_rs72646750	17549180	A	0.1717	0.1504	G	0.5057	1.171	rs72646750
1	psy_rs72646751	17549713	A	0.02525	0.04735	C	0.2322	0.5212	rs72646751
1	psy_rs2293913	17550303	G	0.3182	0.3496	A	0.4469	0.8683	rs2293913
1	psy_rs10127662	17554853	C	0.1515	0.1922	A	0.2137	0.7505	rs10127662
1	rs3003406	17557133	C	0.4293	0.4471	A	0.6866	0.9303	rs3003406
1	rs4268393	17559196	G	0.2879	0.3022	A	0.7265	0.9333	rs4268393
1	rs11203339	17560972	A	0.4141	0.4109	G	0.9352	1.014	rs11203339
1	rs2977225	17573439	G	0.2778	0.2827	A	0.9291	0.9757	rs2977225
1	rs2977227	17576328	G	0.4192	0.4624	A	0.2952	0.8391	rs2977227
1	rs2977228	17576499	G	0.1818	0.2201	A	0.2799	0.7876	rs2977228
1	exm23425	17586134	G	0.101	0.06964	A	0.1725	1.501	rs3750300
1	psy_rs3003427	17589048	A	0.09596	0.0961	C	1	0.9984	rs3003427
1	exm23450	17593316	A	0.09091	0.06267	G	0.203	1.496	rs2272629
1	rs2293917	17601083	A	0.3333	0.3928	G	0.1369	0.773	rs2293917
1	rs11585357	17601165	A	0.1465	0.1588	G	0.7405	0.9092	rs11585357
1	rs3003434	17602191	G	0.1837	0.2382	A	0.1232	0.7197	rs3003434
1	rs7548900	17622654	A	0.3763	0.3869	C	0.8035	0.9561	rs7548900
1	rs2477142	17629004	G	0.4444	0.4316	A	0.7467	1.054	rs2477142
1	rs2477131	17636321	G	0.2222	0.1811	A	0.2192	1.292	rs2477131
1	rs1748041	17655407	G	0.303	0.3464	A	0.2702	0.8205	rs1748041
1	exm23574	17657534	G	0.3737	0.4178	A	0.2887	0.8315	rs11203366
1	exm23578	17657616	A	0.3737	0.4178	G	0.2887	0.8315	rs11203367
1	exm23585	17660468	A	0.0101	0.02368	C	0.3958	0.4208	rs34309058
1	exm23589	17660499	C	0.404	0.422	G	0.6844	0.9286	rs874881
1	rs1748033	17662662	A	0.3384	0.3697	G	0.4525	0.8718	rs1748033
1	exm23601	17662705	C	0.03535	0.02368	G	0.4488	1.511	rs12733102
1	exm23635	17668563	A	0.1212	0.1393	G	0.5589	0.8524	rs35903413
1	exm23638	17668609	A	0.0202	0.03203	G	0.4823	0.623	rs1748020
1	rs2240339	17674108	A	0.4192	0.3969	G	0.5679	1.097	rs2240339
1	exm-rs2240335	17674537	A	0.4141	0.3969	C	0.6825	1.074	rs2240335
1	rs1635564	17683526	A	0.2449	0.2507	C	0.9259	0.9694	rs1635564
1	rs1635561	17687027	A	0.2828	0.3036	G	0.5998	0.9045	rs1635561
1	rs1204890	17694701	C	0.2576	0.2493	A	0.8532	1.045	rs1204890
1	rs12732819	17695153	A	0.2475	0.2256	G	0.5064	1.129	rs12732819
1	rs6696295	17714864	G	0.301	0.2841	A	0.6567	1.085	rs6696295
1	rs2526842	17715081	A	0.3081	0.3106	G	1	0.9883	rs2526842
1	rs6695214	17719843	A	0.404	0.3649	G	0.3203	1.18	rs6695214
1	exm23767	17720545	A	0.1465	0.1518	G	0.911	0.9587	rs12073549
1	exm-rs7538876	17722363	A	0.2828	0.3245	G	0.3	0.8209	rs7538876
1	rs2526830	17728119	A	0.399	0.3788	G	0.6209	1.089	rs2526830
1	rs6688886	17753639	A	0.2727	0.2855	G	0.7893	0.9384	rs6688886
1	rs2800686	17763312	A	0.399	0.39	G	0.8694	1.038	rs2800686
1	rs2883272	17773159	A	0.303	0.2716	G	0.4203	1.166	rs2883272
1	rs2526822	17778571	C	0.3131	0.337	A	0.5516	0.8967	rs2526822
1	rs12078935	17791882	A	0.3535	0.3621	G	0.8674	0.9633	rs12078935
1	rs4920609	17794205	C	0.3384	0.3315	A	0.865	1.031	rs4920609
1	rs4284283	17796711	G	0.3469	0.3343	A	0.7339	1.058	rs4284283
1	rs6659366	17800419	A	0.01515	0.03203	G	0.331	0.4649	rs6659366
1	rs6689677	17820742	C	0.3283	0.3659	A	0.3572	0.8469	rs6689677
1	rs11203414	17829956	G	0.2879	0.3259	A	0.3432	0.8362	rs11203414
1	rs2254135	17834742	G	0.3182	0.3691	A	0.2092	0.7977	rs2254135
1	psy_rs75245381	17838397	A	0.01515	0.0195	C	1	0.7736	rs75245381
1	rs2244444	17846922	G	0.3687	0.4499	A	0.04306	0.7142	rs2244444
1	rs4920374	17872028	A	0.5253	0.4749	G	0.2285	1.223	rs4920374
1	exm2268868	17874843	A	0.4141	0.3534	G	0.1335	1.294	rs4920375
1	psy_rs2256787	17892816	A	0.0404	0.06685	C	0.1845	0.5877	rs2256787
1	psy_rs72648415	17896945	G	0.02525	0.039	A	0.5174	0.6384	rs72648415
1	rs12049589	17899151	A	0.1042	0.0585	G	0.03489	1.872	rs12049589
1	exm23891	17914057	A	0.08586	0.05014	G	0.08348	1.779	rs34417109
1	exm23900	17914122	A	0.08586	0.08496	G	1	1.012	rs35497285
1	rs12404333	17915833	G	0.2172	0.2479	A	0.3994	0.8416	rs12404333
1	rs4920379	17916382	A	0.4192	0.4136	G	0.9351	1.023	rs4920379
1	psy_rs6693036	17919817	G	0.05556	0.03621	A	0.2236	1.566	rs6693036
1	rs12562076	17958240	G	0.202	0.195	A	0.8401	1.045	rs12562076
1	psy_rs61764910	17966846	A	0.02525	0.02793	G	1	0.9016	rs61764910
1	psy_rs72648446	17969921	A	0.08673	0.06825	G	0.3546	1.297	rs72648446
1	psy_rs146330533	17996466	A	0.0101	0.01393	G	1	0.7224	rs146330533
1	psy_rs61764911	17999442	A	0.1111	0.09471	G	0.5009	1.195	rs61764911
1	rs12742948	18006550	G	0.1566	0.163	A	0.9132	0.9535	rs12742948
1	rs2270978	18023365	G	0.1818	0.1643	A	0.5916	1.13	rs2270978
1	exm24124	18023690	A	0.1768	0.1588	G	0.5866	1.138	rs2270976
1	rs7522419	18033499	G	0.2424	0.2103	A	0.3318	1.202	rs7522419
1	rs7528432	18034588	A	0.3232	0.2577	G	0.0714	1.376	rs7528432
1	rs16830549	18034640	G	0.09091	0.1017	A	0.7884	0.8836	rs16830549
1	exm2268655	18043943	A	0.404	0.3426	G	0.1121	1.301	rs4920625
1	rs4920626	18046287	C	0.3093	0.2716	A	0.3215	1.201	rs4920626
1	rs11584168	18060436	A	0.197	0.1992	G	1	0.9863	rs11584168
1	rs2077398	18065643	G	0.2071	0.2159	A	0.8451	0.9486	rs2077398
1	psy_rs260524	18069118	A	0.0404	0.06964	C	0.1857	0.5625	rs260524
1	rs4920381	18092615	G	0.3232	0.3142	A	0.8629	1.042	rs4920381
1	rs1977251	18098553	A	0.03535	0.02786	G	0.6344	1.279	rs1977251
1	rs10888060	18099283	A	0.2879	0.2855	G	1	1.012	rs10888060
1	psy_rs116379914	18109198	A	0	0.01671	G	0.0799	0	rs116379914
1	exm-rs1847235	18123957	G	0.1061	0.07821	A	0.2465	1.398	rs1847235
1	rs16830757	18124527	A	0.1414	0.1588	G	0.5813	0.8727	rs16830757
1	rs4920642	18128532	G	0.07576	0.06128	A	0.5125	1.256	rs4920642
1	rs561698	18135882	A	0.4495	0.422	G	0.5167	1.118	rs561698
1	rs533374	18136684	G	0.4091	0.3928	A	0.6823	1.07	rs533374
1	psy_rs61766701	18142359	A	0.1414	0.156	G	0.6569	0.8912	rs61766701
1	exm24137	18149510	A	0.3636	0.3719	C	0.8681	0.9652	rs694214
1	rs7545559	18158156	A	0.07576	0.03482	G	0.01778	2.272	rs7545559
1	rs495347	18163922	G	0.3131	0.3175	A	0.9314	0.9797	rs495347
1	rs491778	18164285	A	0.2828	0.2981	G	0.7251	0.9288	rs491778
1	rs647325	18170886	G	0.2475	0.2145	A	0.3344	1.204	rs647325
1	rs697760	18179816	A	0.2172	0.1964	C	0.5479	1.135	rs697760
1	rs615917	18190225	G	0.4747	0.4248	A	0.2249	1.224	rs615917
1	rs542963	18195801	A	0.3232	0.3858	G	0.115	0.7604	rs542963
1	rs11203223	18196800	C	0.1616	0.1727	A	0.7499	0.9234	rs11203223
1	exm2268656	18201318	G	0.5101	0.4345	A	0.06366	1.355	rs563835
1	rs597865	18212230	A	0.09091	0.07402	G	0.4534	1.251	rs597865
1	psy_rs138080198	18214786	A	0.01515	0.009749	G	0.4576	1.563	rs138080198
1	rs12037123	18225521	A	0.08586	0.0766	G	0.656	1.132	rs12037123
1	rs620547	18231349	A	0.4444	0.4387	G	0.9356	1.023	rs620547
1	rs12071205	18234374	G	0.3586	0.3635	A	0.9336	0.9789	rs12071205
1	rs1339934	18236459	A	0.4745	0.4763	G	1	0.9927	rs1339934
1	rs11203232	18240000	A	0.1566	0.1546	G	0.9122	1.015	rs11203232
1	rs12083022	18245365	A	0.3214	0.3287	G	0.8641	0.9674	rs12083022
1	rs651743	18268281	G	0.3131	0.3408	A	0.4967	0.8819	rs651743
1	rs661977	18272751	G	0.4646	0.5042	A	0.3361	0.8535	rs661977
1	rs1192579	18283857	G	0.2374	0.2061	A	0.3774	1.199	rs1192579
1	rs2095842	18297407	G	0.2475	0.2465	A	1	1.005	rs2095842
1	rs1192607	18310576	A	0.08586	0.08217	G	0.8844	1.049	rs1192607
1	rs6685120	18311140	G	0.4242	0.4889	A	0.1088	0.7704	rs6685120
1	rs7340046	18312084	G	0.2071	0.1699	A	0.2482	1.276	rs7340046
1	rs12022529	18325257	A	0.2323	0.2214	G	0.7728	1.064	rs12022529
1	rs11203253	18325885	A	0.2857	0.3017	G	0.7247	0.9259	rs11203253
1	rs1890789	18331332	G	0.2374	0.2458	A	0.852	0.955	rs1890789
1	rs6678740	18335916	G	0.1111	0.1145	A	1	0.9665	rs6678740
1	rs17472583	18340025	A	0.2828	0.2632	G	0.5871	1.104	rs17472583
1	rs2355459	18349764	A	0.2727	0.3064	G	0.3816	0.8489	rs2355459
1	rs4539169	18351999	A	0.1364	0.1462	G	0.8193	0.9218	rs4539169
1	rs2355462	18352458	G	0.1667	0.1992	A	0.3591	0.8042	rs2355462
1	rs7550969	18353743	A	0.4897	0.4485	G	0.33	1.18	rs7550969
1	rs10887986	18366795	G	0.202	0.2451	A	0.22	0.7796	rs10887986
1	rs7523606	18370015	G	0.2525	0.2577	A	0.9269	0.9733	rs7523606
1	rs12034254	18373009	A	0.2677	0.3092	G	0.2934	0.8167	rs12034254
1	rs1031567	18377790	A	0.4949	0.4763	G	0.688	1.077	rs1031567
1	rs4920421	18392608	A	0.1263	0.1072	G	0.4456	1.203	rs4920421
1	psy_rs72653385	18399535	A	0.0303	0.01671	G	0.246	1.839	rs72653385
1	rs17486629	18405073	A	0.2222	0.2298	G	0.8489	0.9576	rs17486629
1	rs9660584	18408767	A	0.3636	0.3983	G	0.411	0.8631	rs9660584
1	psy_rs78472220	18421230	C	0.005051	0.01671	A	0.319	0.2986	rs78472220
1	rs12740505	18427031	A	0.5455	0.4679	G	0.05437	1.365	rs12740505
1	rs930851	18429575	A	0.2677	0.2298	G	0.2997	1.225	rs930851
1	rs930850	18432024	A	0.1782	0.1877	G	0.8284	0.9383	rs930850
1	rs12133062	18433355	G	0.2576	0.2646	A	0.9274	0.9641	rs12133062
1	rs4920295	18438239	A	0.3182	0.3064	C	0.7945	1.056	rs4920295
1	psy_rs78300728	18441488	A	0.1061	0.0766	G	0.1911	1.43	rs78300728
1	psy_rs9660126	18444597	A	0.3384	0.2835	G	0.1357	1.292	rs9660126
1	rs1858589	18447551	G	0.2778	0.2869	A	0.859	0.9559	rs1858589
1	psy_rs2355729	18449524	G	0.2879	0.234	A	0.1355	1.323	rs2355729
1	rs4920435	18456382	A	0.3384	0.2807	G	0.1336	1.31	rs4920435
1	rs12036744	18461490	A	0.2727	0.2458	G	0.4595	1.151	rs12036744
1	rs753305	18470009	G	0.2475	0.2388	A	0.851	1.048	rs753305
1	rs10907331	18471278	A	0.4394	0.4763	G	0.3767	0.8619	rs10907331
1	rs9329469	18473343	G	0.0404	0.0405	A	1	0.9975	rs9329469
1	rs9727014	18476187	A	0.4091	0.3802	G	0.4596	1.128	rs9727014
1	psy_rs75231615	18477846	A	0.0303	0.02368	G	0.6088	1.289	rs75231615
1	rs9661686	18477905	G	0.04545	0.04469	A	1	1.018	rs9661686
1	psy_rs4920444	18481430	A	0.06061	0.05028	C	0.5893	1.219	rs4920444
1	psy_rs17434997	18486862	A	0.02525	0.02368	G	0.799	1.068	rs17434997
1	rs9726406	18501662	C	0.3788	0.3939	A	0.7423	0.9384	rs9726406
1	rs749917	18503402	A	0.2071	0.2242	G	0.6299	0.9035	rs749917
1	psy_rs11260950	18505196	G	0.3788	0.3855	A	0.9342	0.9721	rs11260950
1	psy_rs17435426	18509216	G	0.03535	0.02646	A	0.4744	1.348	rs17435426
1	rs9728569	18510033	A	0.3788	0.3953	C	0.7422	0.9329	rs9728569
1	psy_rs10907289	18512328	A	0.09091	0.08635	G	0.8869	1.058	rs10907289
1	psy_rs115528655	18514024	A	0.05556	0.04178	G	0.437	1.349	rs115528655
1	rs1539051	18516989	G	0.4184	0.39	A	0.5099	1.125	rs1539051
1	rs767654	18521689	G	0.3232	0.2981	A	0.4866	1.125	rs767654
1	rs12023073	18521755	G	0.3081	0.3384	A	0.4439	0.8704	rs12023073
1	psy_rs142482177	18525560	A	0.05556	0.03631	G	0.2245	1.561	rs142482177
1	rs4920459	18527213	G	0.4796	0.4944	A	0.7474	0.9423	rs4920459
1	rs4920460	18527267	A	0.1162	0.1253	G	0.8076	0.9171	rs4920460
1	rs9725311	18528026	A	0.2727	0.2591	G	0.7154	1.073	rs9725311
1	rs1033190	18528848	A	0.2424	0.2437	C	1	0.9929	rs1033190
1	rs4920461	18533281	A	0.1515	0.1323	G	0.4842	1.171	rs4920461
1	rs11260958	18543784	A	0.3485	0.3482	G	1	1.001	rs11260958
1	rs11578597	18545932	G	0.5109	0.4916	A	0.6795	1.08	rs11578597
1	rs3738087	18554356	A	0.3232	0.3259	G	1	0.9879	rs3738087
1	rs17436172	18556959	G	0.4343	0.4457	A	0.8087	0.955	rs17436172
1	rs12041734	18561590	G	0.303	0.3134	A	0.8624	0.9527	rs12041734
1	exm2264991	18563889	A	0.1869	0.1616	G	0.3911	1.193	rs4920310
1	rs109490	18572901	A	0.3384	0.2897	G	0.1899	1.254	rs109490
1	rs223188	18585845	A	0.2071	0.2006	G	0.8419	1.041	rs223188
1	rs419971	18589620	A	0.3636	0.3422	G	0.6129	1.099	rs419971
1	psy_rs4920468	18597809	A	0.05556	0.05292	G	0.8593	1.053	rs4920468
1	rs11801569	18600824	G	0.2121	0.1643	A	0.1384	1.369	rs11801569
1	rs6603893	18615392	G	0.1837	0.163	A	0.5173	1.156	rs6603893
1	psy_rs679836	18627588	C	0.08081	0.09331	A	0.6756	0.8542	rs679836
1	rs4920474	18643247	G	0.1768	0.2006	A	0.4804	0.8559	rs4920474
1	rs6663855	18643577	G	0.2626	0.2799	A	0.6546	0.9161	rs6663855
1	rs4920477	18643632	A	0.08586	0.07382	G	0.5484	1.178	rs4920477
1	rs4920478	18655339	A	0.4242	0.4176	G	0.8711	1.028	rs4920478
1	rs552749	18659641	A	0.4495	0.4276	G	0.627	1.093	rs552749
1	psy_rs536540	18661583	G	0.1212	0.1522	A	0.3064	0.7681	rs536540
1	rs542634	18672774	A	0.303	0.2835	G	0.5955	1.099	rs542634
1	rs555115	18676961	A	0.1818	0.2019	G	0.6143	0.8782	rs555115
1	rs539132	18680330	G	0.07576	0.1114	A	0.1871	0.6537	rs539132
1	rs525448	18685434	G	0.3081	0.3045	A	0.9307	1.017	rs525448
1	rs7543948	18693245	A	0.303	0.2947	C	0.8605	1.041	rs7543948
1	rs11260991	18693707	A	0.303	0.2479	C	0.1205	1.319	rs11260991
1	rs12123650	18694036	A	0.3131	0.3412	G	0.4967	0.8801	rs12123650
1	rs882916	18696215	A	0.2929	0.2821	G	0.7897	1.054	rs882916
1	rs10465918	18701899	G	0.07576	0.1156	A	0.1198	0.6271	rs10465918
1	rs12566510	18705694	G	0.02525	0.04875	A	0.1733	0.5056	rs12566510
1	rs7538502	18709741	G	0.399	0.3858	A	0.7425	1.057	rs7538502
1	rs1336129	18722491	G	0.3131	0.2451	A	0.05521	1.404	rs1336129
1	rs11810587	18722692	G	0.08586	0.07402	A	0.5492	1.175	rs11810587
1	rs1533622	18722846	A	0.1902	0.2233	G	0.3668	0.817	rs1533622
1	rs12138463	18724101	A	0.3131	0.3649	G	0.1806	0.7934	rs12138463
1	rs7512723	18728581	A	0.399	0.4415	G	0.2934	0.8398	rs7512723
1	rs7523920	18730305	A	0.4141	0.3301	G	0.03498	1.435	rs7523920
1	rs867538	18732980	G	0.2576	0.2799	A	0.5899	0.8924	rs867538
1	rs12128025	18750431	G	0.4848	0.4791	A	0.936	1.023	rs12128025
1	rs869080	18751864	G	0.2626	0.2933	A	0.4251	0.8582	rs869080
1	psy_rs151106462	18761467	A	0.0202	0.03482	C	0.3661	0.5715	rs151106462
1	rs1568340	18766850	G	0.2424	0.2312	A	0.7761	1.064	rs1568340
1	rs3007722	18768011	G	0.1414	0.1671	A	0.4454	0.8208	rs3007722
1	rs2992749	18770671	G	0.2806	0.2989	A	0.6585	0.9151	rs2992749
1	rs3007727	18793520	A	0.1919	0.1922	G	1	0.9982	rs3007727
1	exm-rs3007729	18795255	G	0.2879	0.3296	A	0.3019	0.8222	rs3007729
1	rs3007730	18797100	C	0.1061	0.1184	A	0.7073	0.8835	rs3007730
1	rs11261020	18805564	G	0.4848	0.4944	A	0.8724	0.9624	rs11261020
1	rs1360918	18805988	G	0.2525	0.2396	A	0.7085	1.072	rs1360918
1	exm24321	18807536	A	0.101	0.1365	C	0.2304	0.7108	rs7512414
1	exm24328	18807755	A	0.101	0.1365	G	0.2304	0.7108	rs34976233
1	exm24342	18807938	A	0.1263	0.1058	C	0.442	1.221	rs2992754
1	exm24343	18807953	A	0.4293	0.3872	C	0.2873	1.191	rs11261022
1	exm24350	18808056	G	0.101	0.1341	C	0.2303	0.7257	rs7515150
1	rs2992753	18808292	C	0.3434	0.3757	A	0.454	0.8692	rs2992753
1	exm24378	18808526	A	0.3434	0.3757	C	0.454	0.8692	rs2992752
1	rs4531264	18816616	G	0.1616	0.117	A	0.1158	1.455	rs4531264
1	rs10907314	18817181	A	0.4949	0.4485	G	0.2599	1.205	rs10907314
1	rs6686713	18821416	C	0.2677	0.3663	A	0.01117	0.6324	rs6686713
1	rs909948	18825203	A	0.09091	0.1295	G	0.1754	0.672	rs909948
1	rs4920327	18829672	G	0.2929	0.4025	A	0.004902	0.615	rs4920327
1	rs2745302	18839126	A	0.3636	0.415	G	0.2198	0.8054	rs2745302
1	psy_rs2745300	18842330	A	0.1212	0.1253	G	1	0.9625	rs2745300
1	rs2816025	18851113	A	0.3384	0.3538	C	0.7367	0.9343	rs2816025
1	rs2816030	18857598	G	0.1919	0.1727	A	0.529	1.138	rs2816030
1	rs2745327	18876408	A	0.101	0.1393	G	0.1903	0.6944	rs2745327
1	rs4920514	18881334	A	0.07071	0.04178	G	0.09421	1.745	rs4920514
1	rs10907320	18882489	A	0.2273	0.2075	G	0.5562	1.123	rs10907320
1	rs2816048	18893763	A	0.4444	0.4078	G	0.3708	1.162	rs2816048
1	rs6698315	18895806	A	0.4444	0.4053	G	0.3291	1.174	rs6698315
1	rs2816065	18914423	A	0.5202	0.4708	G	0.2288	1.219	rs2816065
1	rs7543000	18932744	A	0.3333	0.3955	G	0.117	0.7641	rs7543000
1	rs6703076	18934081	A	0.04545	0.01811	G	0.03511	2.582	rs6703076
1	rs4920522	18940380	G	0.5	0.4889	A	0.8099	1.046	rs4920522
1	rs9439713	18972776	A	0.3939	0.4204	G	0.5156	0.8962	rs9439713
1	rs1339062	18978482	A	0.4646	0.4485	G	0.6877	1.067	rs1339062
1	rs6695765	18979320	A	0.4495	0.4318	G	0.6859	1.075	rs6695765
1	rs4920338	18990793	A	0.4596	0.4791	G	0.6308	0.9246	rs4920338
1	psy_rs12141588	18995326	A	0.08586	0.07242	G	0.5433	1.203	rs12141588
1	rs16862125	18999794	A	0.1061	0.1184	C	0.7073	0.8835	rs16862125
1	psy_rs12757357	19011437	A	0.04545	0.02507	G	0.1529	1.852	rs12757357
1	rs574590	19015628	G	0.2356	0.2014	A	0.3483	1.222	rs574590
1	rs2743208	19017855	G	0.1212	0.09749	A	0.3544	1.277	rs2743208
1	rs2743201	19027239	G	0.25	0.2437	A	0.8518	1.034	rs2743201
1	rs589463	19033575	A	0.2879	0.273	G	0.7196	1.077	rs589463
1	rs501080	19035393	A	0.2071	0.195	G	0.6881	1.078	rs501080
1	rs6670751	19041598	G	0.4848	0.4136	A	0.07503	1.334	rs6670751
1	rs17352351	19057553	A	0.2475	0.2786	G	0.4174	0.8517	rs17352351
1	rs9439731	19059471	G	0.404	0.429	A	0.5699	0.9025	rs9439731
1	psy_rs80229926	19065770	A	0.02525	0.02228	G	0.79	1.137	rs80229926
1	rs1160680	19080506	G	0.4848	0.4749	A	0.81	1.041	rs1160680
1	rs669138	19088899	G	0.3384	0.3254	A	0.733	1.06	rs669138
1	rs7414734	19094738	A	0.3636	0.3245	G	0.3077	1.189	rs7414734
1	rs16862248	19096297	A	0.2121	0.2047	G	0.8429	1.046	rs16862248
1	rs12565650	19108355	A	0.197	0.1713	G	0.4013	1.187	rs12565650
1	rs4920537	19109183	A	0.07071	0.06964	G	1	1.017	rs4920537
1	rs7549129	19119606	A	0.102	0.117	G	0.6134	0.8577	rs7549129
1	rs7533384	19119851	A	0.2143	0.2145	G	1	0.9988	rs7533384
1	rs11261071	19122339	A	0.2879	0.2507	G	0.3134	1.208	rs11261071
1	rs7521204	19138295	G	0.303	0.3092	A	0.9308	0.9714	rs7521204
1	exm-rs12063142	19139517	A	0.2576	0.2354	G	0.5121	1.127	rs12063142
1	rs12026106	19145099	G	0.4646	0.4777	A	0.7486	0.9491	rs12026106
1	rs12125880	19147761	G	0.4596	0.4274	A	0.4194	1.14	rs12125880
1	rs11261081	19149527	A	0.2551	0.3064	C	0.1852	0.7752	rs11261081
1	rs6691420	19155969	A	0.2677	0.2472	G	0.5791	1.113	rs6691420
1	rs11261084	19159657	A	0.2879	0.3231	G	0.3878	0.8468	rs11261084
1	rs12035855	19163075	C	0.298	0.2604	A	0.3192	1.205	rs12035855
1	exm24547	19166100	A	0.0202	0.01532	G	0.5438	1.325	rs9988418
1	exm24594	19166829	G	0.02525	0.02925	A	1	0.8599	rs41273167
1	exm24597	19166893	A	0.05556	0.04596	G	0.5747	1.221	rs6662276
1	rs7534618	19170078	C	0.3939	0.3315	A	0.1089	1.311	rs7534618
1	rs4920561	19175593	A	0.4545	0.383	G	0.07173	1.342	rs4920561
1	exm24613	19175846	G	0.1465	0.1643	A	0.5859	0.8725	rs28374389
1	exm24660	19181015	G	0.3535	0.337	C	0.6726	1.076	rs34447754
1	exm24702	19181393	G	0.3636	0.3426	A	0.6132	1.096	rs35874116
1	exm24730	19186129	C	0.1888	0.1983	G	0.8393	0.9407	rs9701796
1	rs28410948	19188456	G	0.3131	0.3175	A	0.9314	0.9797	rs28410948
1	rs9662598	19191326	A	0.3535	0.344	G	0.8008	1.043	rs9662598
1	rs28652778	19194995	A	0.2727	0.2563	G	0.6478	1.088	rs28652778
1	rs1138333	19198064	C	0.3081	0.3134	A	0.9311	0.9756	rs1138333
1	kgp468659	19198100	C	0.298	0.3064	G	0.8618	0.9608	rs1138328
1	kgp6288782	19198414	A	0.3081	0.3134	G	0.9311	0.9756	rs1140477
1	kgp4426348	19198576	A	0.2525	0.2563	G	1	0.9805	rs1138267
1	GA018624	19198627	A	0.3081	0.3128	G	0.9311	0.978	rs14311
1	GA018625	19198637	A	0.4394	0.4304	G	0.8713	1.037	rs3202002
1	rs9117	19198895	G	0.2525	0.2786	A	0.5283	0.875	rs9117
1	kgp1588165	19199067	A	0.01515	0.01393	G	1	1.089	rs41273171
1	exm24746	19199448	A	0.02525	0.01393	C	0.3377	1.834	rs61757683
1	kgp1362896	19200988	A	0.05051	0.02786	G	0.1175	1.856	rs61749348
1	exm24765	19201919	G	0.05051	0.02925	A	0.1797	1.765	rs6695033
1	exm24766	19201928	A	0.07576	0.1017	G	0.3401	0.7242	rs2230709
1	rs2230708	19201956	A	0.2222	0.2458	G	0.5126	0.8766	rs2230708
1	rs6426802	19202507	A	0.2727	0.273	G	1	0.9987	rs6426802
1	exm2264807	19202896	G	0.4798	0.4762	A	0.9361	1.015	rs2230707
1	GA018629	19202926	A	0.2727	0.2744	G	1	0.9918	rs2230706
1	exm24795	19203725	G	0.05051	0.02368	A	0.05771	2.193	rs41273175
1	kgp789765	19203961	A	0.06061	0.039	G	0.2363	1.59	rs41310410
1	GA000342	19203997	C	0.2929	0.337	G	0.2665	0.8149	rs2230705
1	rs7365362	19210816	G	0.2121	0.1852	A	0.4143	1.184	rs7365362
1	rs4911985	19215440	G	0.1768	0.2382	A	0.06844	0.6869	rs4911985
1	kgp15297026	19217299	C	0.0101	0.01114	G	1	0.9056	rs117819513
1	rs6673711	19235517	G	0.2273	0.2744	A	0.2028	0.7778	rs6673711
1	rs6674337	19255754	A	0.1313	0.195	G	0.04725	0.6241	rs6674337
1	rs17387963	19258375	A	0.5	0.4638	G	0.3773	1.156	rs17387963
1	rs16862387	19258723	G	0.3333	0.3691	A	0.4035	0.8547	rs16862387
1	rs992660	19261241	A	0.2778	0.3162	G	0.3389	0.8319	rs992660
1	rs2024727	19274525	G	0.1212	0.1657	A	0.1502	0.6943	rs2024727
1	rs4912013	19284564	G	0.3838	0.3774	A	0.8689	1.028	rs4912013
1	rs16862410	19293290	A	0.3182	0.2799	G	0.2893	1.2	rs16862410
1	rs17384241	19297205	A	0.4697	0.4234	G	0.2573	1.206	rs17384241
1	rs6697292	19320209	C	0.07576	0.1006	A	0.3394	0.7332	rs6697292
1	rs7531434	19335792	A	0.399	0.4318	C	0.4181	0.8737	rs7531434
1	rs7531834	19344501	A	0.1566	0.2145	G	0.0729	0.6798	rs7531834
1	rs912845	19358015	C	0.09091	0.1713	A	0.005219	0.4837	rs912845
1	rs10492996	19365552	A	0.2879	0.2925	G	0.9298	0.9779	rs10492996
1	rs6683868	19375841	A	0.04545	0.09749	G	0.0215	0.4408	rs6683868
1	rs4912036	19376017	A	0.5253	0.4539	G	0.07732	1.331	rs4912036
1	rs10916867	19391177	A	0.1919	0.163	G	0.3366	1.22	rs10916867
1	rs2146866	19405237	A	0.5152	0.4763	G	0.3366	1.168	rs2146866
1	exm24987	19413261	T	0.5152	0.4818	A	0.4226	1.143	rs12584
1	exm25450	19499560	G	0.202	0.1671	A	0.247	1.262	rs16862578
1	exm-rs1009806	19500551	G	0.2525	0.2646	A	0.7845	0.9388	rs1009806
1	rs6694521	19500729	G	0.4848	0.4497	A	0.4204	1.152	rs6694521
1	rs9426682	19533303	G	0.298	0.3538	A	0.1509	0.7754	rs9426682
1	rs2073105	19549864	G	0.2323	0.2201	A	0.7007	1.073	rs2073105
1	rs3762395	19556408	G	0.05556	0.1058	A	0.03902	0.4969	rs3762395
1	rs16862632	19563900	C	0.0404	0.08496	A	0.03368	0.4535	rs16862632
1	exm25690	19565338	A	0.05556	0.1031	G	0.05165	0.5119	rs709682
1	exm25691	19565344	C	0.2374	0.3134	G	0.04317	0.682	rs709683
1	rs2273046	19566296	G	0.1869	0.2173	A	0.3771	0.8279	rs2273046
1	exm-rs710865	19568972	G	0.2424	0.3254	A	0.0294	0.6633	rs710865
1	rs2294942	19578192	G	0.4141	0.3928	A	0.6228	1.093	rs2294942
1	rs1042380	19584004	A	0.2121	0.2033	G	0.7666	1.055	rs1042380
1	rs7527253	19593199	G	0.197	0.2061	A	0.8423	0.9447	rs7527253
1	rs4912064	19602979	A	0.1212	0.1184	C	0.9017	1.027	rs4912064
1	rs12407355	19627876	G	0.2929	0.3022	A	0.8611	0.9565	rs12407355
1	rs12132200	19627931	A	0.2374	0.2284	G	0.7758	1.051	rs12132200
1	exm2268658	19632332	G	0.4343	0.4053	A	0.4642	1.127	rs3828102
1	exm26034	19635011	A	0.1364	0.09471	G	0.1131	1.509	rs1043657
1	rs859218	19640676	A	0.3485	0.3412	G	0.8659	1.033	rs859218
1	exm26063	19644218	A	0.0101	0.02786	G	0.1934	0.3561	rs12140547
1	rs4912069	19645673	A	0.3182	0.3329	G	0.7331	0.9353	rs4912069
1	rs3790775	19650220	A	0.2626	0.2618	G	1	1.004	rs3790775
1	exm26095	19652874	A	0.1212	0.117	G	0.901	1.041	rs41264079
1	rs2268813	19666808	A	0.2778	0.2744	G	0.9285	1.017	rs2268813
1	rs214327	19674070	G	0.4495	0.4596	A	0.8096	0.96	rs214327
1	rs214336	19678473	A	0.2879	0.3092	C	0.6013	0.9032	rs214336
1	rs12751502	19680532	A	0.2576	0.2479	G	0.7815	1.053	rs12751502
1	rs169957	19683301	A	0.4697	0.4568	C	0.7481	1.053	rs169957
1	rs6663076	19706751	C	0.02525	0.04318	A	0.3058	0.5741	rs6663076
1	rs1472566	19713004	A	0.3586	0.3496	G	0.8665	1.04	rs1472566
1	rs7667	19718824	A	0.3182	0.338	G	0.6704	0.914	rs7667
1	rs7513800	19725033	A	0.3636	0.3677	G	0.9338	0.9827	rs7513800
1	rs1566531	19727896	A	0.3081	0.3301	G	0.6075	0.9037	rs1566531
1	rs4912086	19730181	G	0.303	0.2772	A	0.4769	1.134	rs4912086
1	rs12026907	19738518	A	0.3131	0.337	G	0.5516	0.8967	rs12026907
1	rs6661421	19755204	A	0.2273	0.2326	G	0.9243	0.9704	rs6661421
1	exm-rs12045440	19765518	C	0.3182	0.3384	A	0.6107	0.9122	rs12045440
1	rs12754186	19766326	A	0.1667	0.1494	C	0.5774	1.138	rs12754186
1	rs10917452	19770968	A	0.4293	0.415	G	0.7451	1.06	rs10917452
1	rs10492998	19772847	A	0.1667	0.1755	G	0.8325	0.9397	rs10492998
1	rs4912096	19775113	G	0.298	0.2883	A	0.7913	1.048	rs4912096
1	exm26147	19775375	A	0.05556	0.04875	G	0.7135	1.148	rs79308175
1	rs4481878	19791086	C	0.2727	0.2632	A	0.7856	1.05	rs4481878
1	rs4912100	19798007	G	0.4635	0.4637	A	1	0.9994	rs4912100
1	exm2259924	19806692	C	0.05556	0.05571	A	1	0.9971	rs10917459
1	rs10917461	19809758	A	0.2424	0.2409	C	1	1.008	rs10917461
1	rs2314146	19824008	A	0.4343	0.4053	G	0.4642	1.127	rs2314146
1	rs11807599	19831939	A	0.2121	0.2354	G	0.5674	0.8746	rs11807599
1	rs12084204	19832567	A	0.3485	0.3589	G	0.8021	0.9553	rs12084204
1	rs12087005	19837932	G	0.07576	0.07242	A	0.8778	1.05	rs12087005
1	psy_rs78929567	19838496	A	0.01515	0.01671	G	1	0.9051	rs78929567
1	exm-rs12138950	19839115	C	0.1414	0.1811	A	0.2039	0.745	rs12138950
1	rs10799824	19841174	A	0.1414	0.1797	G	0.2413	0.752	rs10799824
1	exm-rs10917468	19843354	G	0.2323	0.2632	A	0.4089	0.847	rs10917468
1	rs9783019	19849656	A	0.2273	0.2577	G	0.406	0.8474	rs9783019
1	rs4912110	19861027	G	0.2857	0.2897	A	1	0.9808	rs4912110
1	rs1572823	19889959	A	0.1414	0.155	G	0.7373	0.8977	rs1572823
1	psy_rs113395866	19903097	G	0.0404	0.02786	A	0.3551	1.469	rs113395866
1	rs1770489	19945189	G	0.2323	0.2075	A	0.4925	1.156	rs1770489
1	rs1320978	19947973	A	0.4141	0.4316	G	0.6855	0.9311	rs1320978
1	rs2281237	19953165	A	0.1162	0.1003	G	0.5118	1.179	rs2281237
1	rs880554	19954014	A	0.2755	0.2841	C	0.8581	0.9582	rs880554
1	psy_rs72656073	19957908	A	0.02525	0.006964	G	0.04377	3.694	rs72656073
1	rs7523079	19962874	G	0.2323	0.1992	A	0.3217	1.217	rs7523079
1	psy_rs77192335	19967093	C	0.05556	0.03203	A	0.1365	1.777	rs77192335
1	psy_rs2314331	19974669	A	0.2172	0.2528	G	0.3506	0.82	rs2314331
1	rs1115163	19976782	G	0.4646	0.4401	A	0.5721	1.104	rs1115163
1	psy_rs114857251	19978524	A	0.0101	0.0323	G	0.1364	0.3057	rs114857251
1	rs6693503	19987294	A	0.3939	0.4148	G	0.6248	0.917	rs6693503
1	rs6699866	19999645	A	0.1818	0.2201	C	0.2799	0.7876	rs6699866
1	rs9659997	20002518	G	0.4082	0.415	A	0.8705	0.972	rs9659997
1	rs9064	20008880	C	0.2222	0.2535	A	0.4026	0.8414	rs9064
1	rs7533981	20014739	G	0.4192	0.4192	A	1	0.9999	rs7533981
1	rs3748748	20018195	A	0.197	0.1671	G	0.3406	1.222	rs3748748
1	rs1883567	20020466	A	0.1919	0.1852	C	0.8371	1.045	rs1883567
1	exm26323	20020994	G	0.4141	0.383	A	0.459	1.139	rs4515815
1	psy_rs10799834	20027404	A	0.3182	0.2799	G	0.2893	1.2	rs10799834
1	rs6657561	20030565	G	0.4242	0.4429	A	0.6861	0.9268	rs6657561
1	exm2268659	20056631	G	0.4495	0.4164	A	0.4174	1.144	rs4486471
1	rs6426825	20066490	G	0.1364	0.1212	A	0.5455	1.145	rs6426825
1	exm26373	20072082	A	0.02525	0.01253	G	0.1975	2.041	rs35760408
1	rs10917532	20082849	G	0.202	0.1448	A	0.06039	1.495	rs10917532
1	rs1473688	20087406	G	0.303	0.2883	A	0.724	1.073	rs1473688
1	rs1266438	20096176	A	0.5202	0.4889	C	0.4702	1.134	rs1266438
1	exm26418	20097941	A	0.3333	0.3064	C	0.4888	1.132	rs10917536
1	rs6426826	20101034	G	0.4192	0.383	A	0.3663	1.163	rs6426826
1	psy_rs80135583	20120248	G	0.04545	0.04735	A	1	0.958	rs80135583
1	rs7513083	20138121	A	0.02525	0.006964	G	0.04377	3.694	rs7513083
1	rs7513369	20138436	C	0.25	0.2214	A	0.389	1.172	rs7513369
1	exm-rs1317209	20140036	A	0.1869	0.1811	G	0.8359	1.039	rs1317209
1	exm26437	20140973	A	0.0303	0.03621	C	0.8286	0.8317	rs35541730
1	exm26474	20141405	A	0.01515	0.01393	G	1	1.089	rs41264113
1	exm26484	20141528	A	0.2172	0.1852	G	0.3099	1.22	rs1541185
1	rs3806310	20142681	G	0.3232	0.3036	A	0.6026	1.095	rs3806310
1	exm-rs3806308	20142866	A	0.3232	0.3036	G	0.6026	1.095	rs3806308
1	rs17396847	20144332	A	0.3535	0.3538	G	1	0.999	rs17396847
1	rs9651026	20146417	A	0.1364	0.1532	G	0.6526	0.8727	rs9651026
1	rs4655232	20150998	G	0.2879	0.2709	A	0.6533	1.088	rs4655232
1	rs4509550	20158241	G	0.4394	0.4316	A	0.8714	1.032	rs4509550
1	psy_rs116658285	20159504	G	0.01515	0.02235	A	0.7786	0.6731	rs116658285
1	rs6426833	20171860	G	0.3636	0.3897	A	0.5634	0.895	rs6426833
1	rs10917557	20173263	G	0.3838	0.352	A	0.4042	1.147	rs10917557
1	rs10737482	20173858	A	0.3182	0.3315	G	0.7977	0.9412	rs10737482
1	rs6690967	20183342	A	0.4798	0.4972	G	0.6885	0.9327	rs6690967
1	rs16823060	20188458	C	0.3131	0.2981	A	0.7265	1.074	rs16823060
1	rs4654897	20191436	G	0.2071	0.1922	A	0.6856	1.098	rs4654897
1	rs4654903	20200990	G	0.4184	0.4192	A	1	0.9965	rs4654903
1	exm-rs4654925	20227723	C	0.404	0.3939	G	0.8059	1.043	rs4654925
1	exm26519	20233051	G	0.01515	0.01253	A	0.7288	1.212	rs2298110
1	exm26522	20233086	A	0.04545	0.05014	G	1	0.9021	rs10916668
1	rs1046548	20238343	G	0.4798	0.4916	A	0.8098	0.9537	rs1046548
1	exm26541	20246876	A	0.1061	0.08496	G	0.3984	1.278	rs61729970
1	rs1108974	20248709	G	0.1414	0.1184	A	0.3935	1.227	rs1108974
1	rs1796915	20260536	G	0.2626	0.3398	A	0.03986	0.6919	rs1796915
1	rs1796918	20262931	G	0.1414	0.1838	A	0.1711	0.7312	rs1796918
1	rs818968	20279405	G	0.3535	0.4178	A	0.12	0.762	rs818968
1	rs12023742	20292006	A	0.2778	0.3496	C	0.0614	0.7156	rs12023742
1	rs6672057	20293791	A	0.5253	0.4875	G	0.3774	1.163	rs6672057
1	rs4655020	20295022	C	0.3838	0.3969	A	0.8054	0.9464	rs4655020
1	rs10916683	20300544	G	0.197	0.1602	A	0.2378	1.286	rs10916683
1	rs11677	20301964	A	0.07576	0.1156	G	0.1198	0.6271	rs11677
1	rs12568139	20311676	G	0.09091	0.09471	A	1	0.9559	rs12568139
1	rs12021819	20316055	C	0.1212	0.1462	A	0.42	0.8053	rs12021819
1	rs1093661	20342503	C	0.3485	0.3329	A	0.6721	1.072	rs1093661
1	rs12410635	20373391	C	0.2778	0.2396	A	0.2664	1.221	rs12410635
1	rs617363	20380145	G	0.404	0.3942	A	0.806	1.042	rs617363
1	rs606980	20394713	A	0.1212	0.1504	G	0.3604	0.7791	rs606980
1	rs656110	20397240	G	0.3939	0.3649	A	0.4559	1.131	rs656110
1	rs11573219	20402767	G	0.4242	0.4373	A	0.8081	0.948	rs11573219
1	rs11573238	20406586	A	0.2273	0.2095	G	0.6242	1.11	rs11573238
1	rs660414	20410795	G	0.1768	0.1908	A	0.6825	0.9106	rs660414
1	rs6699362	20423099	A	0.5202	0.4916	C	0.5209	1.121	rs6699362
1	rs656755	20424167	A	0.1818	0.1606	C	0.5165	1.161	rs656755
1	rs599367	20434402	G	0.3788	0.3078	A	0.07127	1.371	rs599367
1	rs7518058	20437563	A	0.4242	0.4123	G	0.807	1.05	rs7518058
1	exm26662	20442054	A	0.3939	0.398	G	0.9348	0.983	rs584367
1	rs12722987	20455220	A	0.1162	0.1267	C	0.8079	0.9056	rs12722987
1	psy_rs116133497	20461403	A	0.0404	0.02786	C	0.3551	1.469	rs116133497
1	rs876171	20487743	G	0.3939	0.4192	A	0.5685	0.9005	rs876171
1	exm26723	20490518	A	0.3939	0.4136	G	0.6255	0.9214	rs6426616
1	rs7515752	20491842	G	0.2626	0.2521	A	0.7824	1.057	rs7515752
1	exm26737	20501582	A	0.2071	0.1894	G	0.6113	1.118	rs12139100
1	rs2301478	20501974	A	0.1212	0.1653	G	0.1498	0.6967	rs2301478
1	rs7542020	20520732	G	0.2121	0.2326	A	0.5676	0.8883	rs7542020
1	rs3820320	20530208	G	0.197	0.2047	A	0.8425	0.9528	rs3820320
1	rs2213801	20544835	A	0.1869	0.2284	G	0.2445	0.7763	rs2213801
1	rs2097532	20551745	G	0.3131	0.3273	A	0.7323	0.937	rs2097532
1	rs4655165	20562389	G	0.4444	0.4192	A	0.5699	1.108	rs4655165
1	rs10916732	20570287	A	0.1071	0.1003	C	0.7901	1.077	rs10916732
1	rs2157508	20572621	G	0.2323	0.2535	A	0.5784	0.8913	rs2157508
1	rs7541616	20580487	G	0.4848	0.4847	A	1	1.001	rs7541616
1	rs10916742	20588698	G	0.3636	0.3635	A	1	1.001	rs10916742
1	psy_rs114307148	20602632	A	0.01515	0.0376	C	0.173	0.3937	rs114307148
1	rs10916749	20604959	A	0.3636	0.3579	C	0.9333	1.025	rs10916749
1	rs4422977	20613063	A	0.09091	0.117	C	0.3715	0.7548	rs4422977
1	psy_rs34805734	20615696	G	0.06061	0.0961	A	0.1563	0.6068	rs34805734
1	rs12738826	20617419	G	0.2273	0.2011	A	0.4285	1.168	rs12738826
1	rs10916754	20624063	A	0.2222	0.1657	G	0.07427	1.438	rs10916754
1	rs4654849	20632407	A	0.1869	0.1838	G	0.9178	1.02	rs4654849
1	rs12095205	20636232	A	0.09596	0.09749	G	1	0.9826	rs12095205
1	rs10916761	20637374	A	0.3889	0.4053	G	0.7434	0.9338	rs10916761
1	exm26817	20645086	T	0.08081	0.08774	A	0.8864	0.914	rs35480773
1	rs4590651	20652798	A	0.1919	0.1695	C	0.5017	1.164	rs4590651
1	exm26845	20656824	G	0.197	0.1546	A	0.1593	1.341	rs2072752
1	rs2072753	20657352	G	0.4242	0.3886	A	0.3679	1.159	rs2072753
1	exm26868	20662938	G	0.2071	0.1699	A	0.2482	1.276	rs10916769
1	exm26890	20671961	A	0.3283	0.2925	G	0.3364	1.182	rs11582960
1	exm26925	20680718	A	0.2879	0.227	G	0.09046	1.376	rs2072751
1	rs1886740	20695831	A	0.1465	0.1713	G	0.4509	0.8301	rs1886740
1	rs10159448	20701277	A	0.2273	0.1894	G	0.2673	1.259	rs10159448
1	rs10916779	20705117	A	0.1869	0.1518	G	0.2297	1.284	rs10916779
1	exm2250514	20717763	A	0.4242	0.3886	C	0.3679	1.159	rs1111366
1	rs879484	20729212	G	0.1263	0.08217	A	0.06972	1.614	rs879484
1	rs10753498	20733376	A	0.4444	0.5111	G	0.1084	0.7651	rs10753498
1	rs6426635	20735452	G	0.3081	0.2841	A	0.5358	1.122	rs6426635
1	rs10916790	20736532	G	0.1768	0.1653	A	0.7471	1.085	rs10916790
1	rs10799633	20740016	A	0.2677	0.2765	C	0.8574	0.9563	rs10799633
1	rs7537381	20750561	A	0.4495	0.4443	G	0.9357	1.021	rs7537381
1	rs10753501	20758192	A	0.2222	0.2173	C	0.9226	1.029	rs10753501
1	rs7513147	20762133	A	0.4293	0.4749	C	0.261	0.8319	rs7513147
1	rs10799636	20770887	G	0.404	0.4262	A	0.6259	0.9128	rs10799636
1	rs618041	20792099	A	0.04545	0.0585	G	0.6	0.7664	rs618041
1	rs12724366	20798620	G	0.1515	0.169	A	0.5906	0.8781	rs12724366
1	rs576436	20801589	G	0.4444	0.4582	A	0.7477	0.9459	rs576436
1	rs1152984	20814522	A	0.1566	0.1602	G	1	0.9733	rs1152984
1	rs529974	20826910	A	0.3283	0.3816	G	0.1838	0.7919	rs529974
1	exm26990	20829761	C	0.03535	0.02089	A	0.2907	1.718	rs150868809
1	rs12566937	20832674	C	0.1364	0.1379	A	1	0.9872	rs12566937
1	rs7544348	20851834	G	0.1364	0.1393	A	1	0.9758	rs7544348
1	psy_rs141641704	20856882	A	0.0101	0.01393	G	1	0.7224	rs141641704
1	rs616145	20862106	A	0.4899	0.4721	G	0.6881	1.074	rs616145
1	rs645496	20866735	A	0.1869	0.2354	C	0.1781	0.7466	rs645496
1	rs12072199	20877812	G	0.1717	0.1393	A	0.2571	1.281	rs12072199
1	rs1253890	20890149	A	0.0303	0.04318	G	0.5417	0.6925	rs1253890
1	rs472055	20893965	A	0.4495	0.5014	G	0.2	0.812	rs472055
1	rs1890005	20899016	G	0.3131	0.3928	A	0.04653	0.7048	rs1890005
1	rs1152991	20904743	G	0.3434	0.4429	A	0.01461	0.658	rs1152991
1	rs640880	20907051	A	0.09596	0.06006	G	0.08021	1.661	rs640880
1	kgp5980907	20915590	G	0.3586	0.4457	A	0.02873	0.6953	rs201604880
1	exm27043	20915701	C	0.4848	0.39	A	0.01798	1.472	rs2072671
1	rs818202	20916791	A	0.298	0.3955	G	0.01281	0.6486	rs818202
1	rs471760	20917206	A	0.4747	0.3942	G	0.05012	1.389	rs471760
1	rs818197	20924483	A	0.08081	0.1365	C	0.03837	0.5562	rs818197
1	rs4655226	20928284	A	0.1364	0.1003	G	0.1555	1.417	rs4655226
1	rs12022958	20928916	C	0.1869	0.2549	A	0.04879	0.6719	rs12022958
1	rs12036909	20933278	A	0.2576	0.3858	G	0.0008003	0.5523	rs12036909
1	rs527912	20934283	A	0.4596	0.4178	G	0.293	1.185	rs527912
1	rs558946	20935358	A	0.3535	0.3942	C	0.3227	0.8406	rs558946
1	rs3738130	20940463	G	0.1768	0.1713	A	0.8326	1.039	rs3738130
1	kgp6410668	20945055	A	0.3131	0.2702	G	0.2453	1.231	rs1048977
1	rs10916832	20945644	G	0.0404	0.06128	A	0.3018	0.645	rs10916832
1	rs6687370	20951359	G	0.1768	0.1713	A	0.8326	1.039	rs6687370
1	exm27075	20960385	T	0.07065	0.03782	A	0.06928	1.934	rs148871409
1	rs3102071	20968011	A	0.1465	0.1031	G	0.09828	1.493	rs3102071
1	exm27123	20972111	A	0.02525	0.03064	G	0.8158	0.8196	rs3738136
1	exm27167	20977000	C	0.2071	0.2221	A	0.6983	0.9148	rs1043424
1	exm2264808	20978058	G	0.3485	0.3287	A	0.61	1.092	rs650616
1	rs623817	20986078	A	0.4646	0.429	G	0.3746	1.155	rs623817
1	rs3753834	20988911	A	0.08081	0.09471	G	0.6764	0.8403	rs3753834
1	exm27277	20992819	C	0.1717	0.156	G	0.5848	1.122	rs631357
1	rs617367	20993151	A	0.1717	0.156	C	0.5848	1.122	rs617367
1	psy_rs1125090	20996555	A	0.03535	0.02228	G	0.3064	1.608	rs1125090
1	rs10916848	21002613	G	0.3939	0.3659	A	0.5065	1.126	rs10916848
1	rs628265	21018485	A	0.3889	0.3774	G	0.8042	1.05	rs628265
1	rs610719	21020128	A	0.1515	0.1811	C	0.3976	0.8077	rs610719
1	rs16824489	21022402	G	0.298	0.2799	A	0.6563	1.092	rs16824489
1	rs16824496	21024460	A	0.2525	0.2451	G	0.8524	1.04	rs16824496
1	exm27412	21024901	G	0.3232	0.3496	A	0.5006	0.8886	rs522496
1	exm27424	21031042	G	0.101	0.09192	A	0.6811	1.11	rs2296225
1	exm2259945	21031983	A	0.4192	0.419	G	1	1.001	rs6702859
1	rs752555	21032041	G	0.2677	0.3031	A	0.3789	0.8405	rs752555
1	rs659046	21047725	A	0.3283	0.3621	G	0.4022	0.8609	rs659046
1	rs710311	21062001	G	0.4545	0.4164	A	0.3718	1.168	rs710311
1	rs12123092	21067001	A	0.5101	0.4553	G	0.1726	1.246	rs12123092
1	rs2274119	21071967	A	0.09091	0.08357	G	0.7737	1.097	rs2274119
1	rs7552264	21087927	A	0.1465	0.1365	G	0.7279	1.086	rs7552264
1	rs1985278	21091861	A	0.3333	0.4025	C	0.08374	0.7422	rs1985278
1	psy_rs79626815	21092864	A	0.0101	0.0195	G	0.5441	0.5131	rs79626815
1	rs7520481	21140385	A	0.4646	0.4136	C	0.2232	1.23	rs7520481
1	rs2305463	21180181	G	0.5051	0.4554	A	0.2279	1.22	rs2305463
1	exm27747	21267993	C	0.0404	0.04735	G	0.848	0.8471	rs35176330
1	rs12021529	21306161	G	0.3788	0.4359	A	0.1673	0.789	rs12021529
1	rs1110240	21324933	A	0.09091	0.1003	G	0.7879	0.8972	rs1110240
1	psy_rs78042703	21328960	G	0.07576	0.039	A	0.0369	2.02	rs78042703
1	rs2174689	21329128	G	0.01515	0.01532	A	1	0.9888	rs2174689
1	rs12130664	21332812	A	0.4646	0.4064	C	0.144	1.268	rs12130664
1	rs4654732	21337313	A	0.2525	0.3189	C	0.08104	0.7214	rs4654732
1	rs6681064	21339644	G	0.4848	0.4262	A	0.1461	1.267	rs6681064
1	rs6689852	21341051	G	0.5253	0.4624	A	0.1269	1.286	rs6689852
1	kgp5318568	21351885	A	0.1364	0.1114	G	0.3204	1.259	rs61779064
1	kgp9119075	21441998	A	0.1566	0.156	G	1	1.004	rs79288427
1	kgp10979704	21442736	G	0.4545	0.4036	A	0.2215	1.231	rs10493004
1	psy_rs116697319	21521961	G	0.07071	0.04457	A	0.1427	1.631	rs116697319
1	rs1609558	21525228	G	0.5202	0.461	A	0.1483	1.268	rs1609558
1	rs3026913	21544601	A	0.1465	0.1462	G	1	1.002	rs3026913
1	rs2038089	21551457	G	0.4444	0.4095	A	0.4157	1.154	rs2038089
1	rs12562197	21571601	A	0.303	0.2535	G	0.1723	1.28	rs12562197
1	exm27882	21573855	A	0.08081	0.05014	G	0.1171	1.665	rs1076669
1	rs212524	21583311	A	0.3384	0.433	G	0.018	0.6698	rs212524
1	rs2282714	21587849	A	0.3586	0.2905	G	0.06772	1.365	rs2282714
1	rs213051	21621536	C	0.3081	0.2827	A	0.4799	1.13	rs213051
1	rs10916958	21625145	G	0.2677	0.234	A	0.3483	1.197	rs10916958
1	exm2263817	21629447	C	0.4495	0.4039	A	0.2549	1.205	rs213060
1	rs2051031	21631472	A	0.202	0.1825	G	0.5373	1.134	rs2051031
1	rs213032	21654735	G	0.298	0.2465	A	0.1432	1.297	rs213032
1	psy_rs77025042	21668730	A	0.08586	0.08496	G	1	1.012	rs77025042
1	psy_rs78487864	21682336	A	0.03535	0.03203	G	0.8221	1.107	rs78487864
1	rs10916967	21682361	A	0.1162	0.0766	G	0.0847	1.584	rs10916967
1	rs16825276	21685445	A	0.1162	0.08939	G	0.2737	1.339	rs16825276
1	rs2796354	21687854	A	0.4444	0.3925	G	0.1914	1.238	rs2796354
1	rs785198	21697469	G	0.1566	0.1184	A	0.1836	1.382	rs785198
1	rs7530779	21709489	G	0.1919	0.1323	A	0.04022	1.558	rs7530779
1	rs10916972	21711731	G	0.2374	0.1657	A	0.02822	1.567	rs10916972
1	rs12563141	21723308	G	0.04545	0.02925	A	0.2616	1.58	rs12563141
1	rs4654938	21785981	C	0.2879	0.2521	A	0.315	1.199	rs4654938
1	exm-rs4654748	21786068	G	0.5354	0.4694	A	0.1084	1.303	rs4654748
1	exm27957	21795388	A	0.4949	0.4178	G	0.06239	1.365	rs1827293
1	rs7537914	21796616	A	0.2879	0.2507	G	0.3134	1.208	rs7537914
1	exm27961	21797204	C	0.06566	0.039	G	0.1203	1.732	rs72872292
1	exm27963	21797221	G	0.0202	0.02228	A	1	0.9046	rs145790279
1	rs4654947	21805048	G	0.2222	0.2117	A	0.7693	1.064	rs4654947
1	rs904927	21815660	A	0.2374	0.1964	G	0.2328	1.274	rs904927
1	rs10799701	21820990	A	0.4545	0.4318	G	0.5721	1.097	rs10799701
1	exm-rs1780324	21821757	A	0.4545	0.429	G	0.5186	1.109	rs1780324
1	exm-rs1697421	21823292	G	0.4747	0.4372	A	0.3744	1.164	rs1697421
1	rs16825455	21837755	G	0.1111	0.08774	A	0.333	1.3	rs16825455
1	rs869179	21840129	A	0.2929	0.3231	G	0.4385	0.8679	rs869179
1	rs12116444	21842892	G	0.1566	0.1448	A	0.6526	1.096	rs12116444
1	rs1256323	21851312	C	0.3081	0.2173	A	0.0106	1.604	rs1256323
1	rs10917006	21864206	A	0.0404	0.05307	G	0.5829	0.7512	rs10917006
1	rs12565845	21866625	A	0.06566	0.09192	G	0.3162	0.6942	rs12565845
1	rs12127343	21869773	G	0.3485	0.4109	A	0.1195	0.767	rs12127343
1	rs885814	21875916	A	0.2778	0.3175	G	0.2983	0.8266	rs885814
1	rs885813	21877074	G	0.4192	0.4972	A	0.05415	0.7298	rs885813
1	rs3767155	21885195	A	0.3232	0.3733	G	0.2108	0.802	rs3767155
1	exm28144	21894735	G	0.07576	0.09749	A	0.4077	0.7588	rs3200254
1	rs1256328	21896767	A	0.197	0.1825	G	0.6797	1.099	rs1256328
1	rs1256279	21914362	A	0.2828	0.383	G	0.009595	0.6353	rs1256279
1	rs829391	21921058	G	0.2525	0.2033	A	0.1425	1.324	rs829391
1	rs7515386	21921736	A	0.2121	0.2047	G	0.8429	1.046	rs7515386
1	rs10917023	21925603	G	0.0303	0.04888	A	0.3337	0.608	rs10917023
1	exm28334	21940555	A	0.3788	0.4276	G	0.2233	0.8163	rs2275363
1	rs829406	21949462	G	0.1919	0.156	A	0.2336	1.285	rs829406
1	rs7354914	21953287	A	0.09596	0.1003	G	1	0.9524	rs7354914
1	rs829412	21953436	A	0.1519	0.1476	G	0.9018	1.034	rs829412
1	rs12142081	21966833	A	0.433	0.4399	C	0.8708	0.9721	rs12142081
1	rs6426721	21972480	G	0.4192	0.429	A	0.8711	0.9608	rs6426721
1	rs2128699	21974208	G	0.2828	0.2688	A	0.7184	1.073	rs2128699
1	exm28371	21976289	A	0.02525	0.01114	G	0.1689	2.299	rs141127873
1	rs829404	21983611	G	0.5202	0.4833	A	0.3776	1.159	rs829404
1	rs829373	21988563	A	0.1717	0.1964	G	0.4757	0.8484	rs829373
1	rs3738091	21997282	A	0.3788	0.3621	G	0.6775	1.074	rs3738091
1	psy_rs74895017	21998818	A	0.04545	0.05014	G	1	0.9021	rs74895017
1	rs3818942	22000026	G	0.05556	0.06825	A	0.6273	0.8031	rs3818942
1	rs12404648	22008798	G	0.1616	0.1421	A	0.4964	1.164	rs12404648
1	rs10493008	22013771	A	0.4495	0.4136	G	0.3723	1.157	rs10493008
1	rs3767133	22020152	A	0.07071	0.06128	C	0.6224	1.166	rs3767133
1	exm28423	22030884	G	0.0101	0.02089	A	0.5503	0.4782	rs61749350
1	rs333171	22033705	G	0.2929	0.3315	A	0.3452	0.8355	rs333171
1	rs333188	22040294	A	0.2172	0.1797	G	0.258	1.267	rs333188
1	rs10799708	22046558	A	0.4495	0.4735	C	0.5739	0.9078	rs10799708
1	rs12030578	22048664	A	0.101	0.09192	G	0.6811	1.11	rs12030578
1	rs6426724	22049667	A	0.3687	0.3663	G	1	1.01	rs6426724
1	rs2315931	22076705	G	0.3081	0.2841	A	0.5358	1.122	rs2315931
1	rs7518006	22127992	G	0.1717	0.1494	A	0.438	1.18	rs7518006
1	exm28511	22141206	A	0.3182	0.2841	C	0.3772	1.176	rs10917051
1	rs2010397	22141983	G	0.2677	0.2632	A	0.9275	1.023	rs2010397
1	exm28543	22150118	A	0.07576	0.04875	G	0.1566	1.6	rs1138469
1	exm28545	22150120	A	0.1566	0.148	G	0.7373	1.068	rs3736360
1	exm28595	22155353	A	0.0303	0.02646	G	0.8054	1.15	rs74859884
1	exm2250777	22159008	A	0.1566	0.1365	C	0.4891	1.174	rs2229487
1	exm28704	22160020	A	0.03535	0.06825	G	0.09505	0.5004	rs17459097
1	exm28706	22160043	A	0.08586	0.07382	G	0.5484	1.178	rs2229493
1	rs7547731	22160148	G	0.4697	0.4318	A	0.3739	1.166	rs7547731
1	exm28735	22161394	A	0.02525	0.008357	G	0.06649	3.074	rs143543800
1	exm28784	22165987	A	0.1515	0.1365	G	0.5651	1.13	rs2291827
1	exm28800	22167605	A	0.08586	0.07521	G	0.6525	1.155	rs2228349
1	exm28827	22168801	G	0.08586	0.0766	A	0.656	1.132	rs2229491
1	exm28832	22168845	T	0.06566	0.05726	A	0.6135	1.157	rs2229489
1	rs2290500	22176831	A	0.148	0.1393	G	0.7299	1.073	rs2290500
1	exm29001	22179244	A	0.06566	0.0585	G	0.7355	1.131	rs35669711
1	exm29071	22181895	A	0.06566	0.0585	G	0.7355	1.131	rs2229475
1	exm29170	22191454	G	0.3131	0.2444	A	0.05462	1.409	rs897471
1	exm29220	22200998	A	0.04545	0.02925	G	0.2616	1.58	rs2229481
1	exm29252	22202483	A	0.01515	0.01253	G	0.7288	1.212	rs62642528
1	psy_rs41307868	22214046	A	0.06061	0.09192	G	0.1955	0.6373	rs41307868
1	rs2254358	22216574	C	0.3283	0.305	A	0.5441	1.114	rs2254358
1	rs11810496	22224102	G	0.2525	0.2604	A	0.855	0.9593	rs11810496
1	rs1545593	22233670	C	0.3283	0.3134	A	0.7301	1.071	rs1545593
1	exm2260014	22252262	A	0.1313	0.1253	G	0.81	1.055	rs4654773
1	rs7544500	22271839	G	0.3333	0.3468	A	0.7363	0.9418	rs7544500
1	rs7531732	22275696	A	0.01515	0.01253	G	0.7288	1.212	rs7531732
1	rs10917074	22281759	G	0.1212	0.1184	A	0.9017	1.027	rs10917074
1	rs11589754	22284495	C	0.2172	0.2235	A	0.9231	0.964	rs11589754
1	rs10917079	22296307	A	0.1919	0.2075	C	0.6908	0.907	rs10917079
1	exm29516	22307538	G	0.01515	0.01253	A	0.7288	1.212	rs7528405
1	rs7553024	22308178	G	0.04545	0.03482	A	0.5235	1.32	rs7553024
1	psy_rs10799722	22308516	C	0.04545	0.03482	A	0.5235	1.32	rs10799722
1	rs12049408	22308704	A	0.3131	0.3329	G	0.6693	0.9137	rs12049408
1	rs10799723	22310080	G	0.0303	0.01671	A	0.246	1.839	rs10799723
1	rs12405048	22321550	A	0.202	0.1983	G	0.92	1.023	rs12405048
1	rs9187	22336305	A	0.202	0.2081	G	0.9211	0.9634	rs9187
1	rs3117048	22345093	A	0.2879	0.2925	G	0.9298	0.9779	rs3117048
1	rs2473295	22354866	A	0.298	0.3008	G	1	0.9865	rs2473295
1	rs2473277	22361845	G	0.4646	0.4916	A	0.5212	0.8974	rs2473277
1	exm2268660	22368342	G	0.399	0.4109	A	0.8066	0.9519	rs2501279
1	rs2501276	22373624	A	0.05556	0.06546	G	0.742	0.8398	rs2501276
1	rs11800014	22414070	A	0.1818	0.2061	G	0.4843	0.8559	rs11800014
1	rs1534949	22426187	C	0.4141	0.4192	A	0.9352	0.9793	rs1534949
1	rs2235529	22450487	A	0.1162	0.1045	G	0.6061	1.127	rs2235529
1	rs7526484	22451845	A	0.2602	0.2953	G	0.3737	0.8395	rs7526484
1	rs7544210	22455142	G	0.4192	0.4387	A	0.6857	0.9234	rs7544210
1	rs7542242	22477493	A	0.3384	0.3593	G	0.6153	0.9119	rs7542242
1	exm-rs16826658	22485871	C	0.298	0.344	A	0.2345	0.8094	rs16826658
1	exm-rs7521902	22490724	A	0.1414	0.156	C	0.6569	0.8912	rs7521902
1	rs17360017	22495215	A	0.3636	0.305	G	0.1213	1.302	rs17360017
1	rs10917165	22501628	G	0.3586	0.3552	A	0.9333	1.015	rs10917165
1	rs742356	22501846	G	0.2374	0.2277	A	0.7751	1.056	rs742356
1	rs2744708	22506851	G	0.5051	0.4708	A	0.4219	1.147	rs2744708
1	psy_rs72647436	22517559	C	0.02525	0.008357	A	0.06649	3.074	rs72647436
1	rs12734979	22522927	G	0.202	0.2284	A	0.4995	0.8552	rs12734979
1	rs2807348	22533106	A	0.3283	0.3008	G	0.4864	1.136	rs2807348
1	exm2250809	22537071	A	0.4596	0.461	G	1	0.9944	rs2473249
1	rs2473250	22537649	G	0.2424	0.2368	A	0.8511	1.032	rs2473250
1	rs2505722	22542445	C	0.5101	0.4861	A	0.5746	1.101	rs2505722
1	rs2744734	22549729	A	0.303	0.2799	G	0.5343	1.118	rs2744734
1	rs2505711	22551925	A	0.4444	0.4526	G	0.872	0.9674	rs2505711
1	rs12749135	22553478	A	0.2374	0.2242	C	0.7021	1.077	rs12749135
1	rs2491210	22555993	A	0.202	0.227	C	0.4992	0.862	rs2491210
1	rs932371	22569226	A	0.2071	0.2061	G	1	1.006	rs932371
1	rs10489160	22573259	A	0.1869	0.1685	G	0.526	1.134	rs10489160
1	rs909814	22573942	A	0.4848	0.5014	G	0.6889	0.9359	rs909814
1	rs2744750	22574426	A	0.3163	0.3273	G	0.7969	0.951	rs2744750
1	rs2807338	22577425	A	0.4798	0.5014	G	0.6302	0.9172	rs2807338
1	rs3845519	22585236	A	0.2828	0.2632	G	0.5871	1.104	rs3845519
1	rs4654790	22588355	A	0.2323	0.2514	G	0.6419	0.9012	rs4654790
1	rs2143100	22599878	G	0.3283	0.3705	A	0.2791	0.8305	rs2143100
1	rs12406679	22602254	A	0.1684	0.1476	G	0.5008	1.169	rs12406679
1	rs760915	22603552	A	0.3687	0.3565	G	0.8019	1.054	rs760915
1	rs12737805	22612690	G	0.2172	0.2284	A	0.7741	0.9371	rs12737805
1	rs10799746	22625246	C	0.1465	0.1212	A	0.3364	1.245	rs10799746
1	rs6690148	22648411	A	0.234	0.195	G	0.2625	1.262	rs6690148
1	psy_rs11580218	22649487	A	0.08586	0.1114	C	0.3613	0.749	rs11580218
1	rs12137132	22653884	A	0.3469	0.3496	G	1	0.9884	rs12137132
1	rs4655044	22659375	G	0.4192	0.3844	A	0.411	1.156	rs4655044
1	rs10917219	22674370	A	0.3131	0.3747	G	0.1133	0.7609	rs10917219
1	rs12742784	22682366	A	0.1837	0.2291	G	0.2051	0.7573	rs12742784
1	rs6682619	22690923	C	0.2222	0.2688	A	0.2001	0.7772	rs6682619
1	exm-rs7524102	22698447	G	0.1515	0.1908	A	0.2142	0.7573	rs7524102
1	exm-rs6696981	22702858	A	0.1111	0.1117	C	1	0.9938	rs6696981
1	rs6684375	22706434	A	0.15	0.1903	G	0.2346	0.7507	rs6684375
1	rs6704135	22718261	A	0.5303	0.4373	G	0.02394	1.453	rs6704135
1	rs6426752	22718991	A	0.1818	0.1825	G	1	0.9958	rs6426752
1	rs6667212	22722694	G	0.1111	0.1379	A	0.3459	0.7816	rs6667212
1	rs2185341	22725825	A	0.2323	0.2967	G	0.09011	0.7175	rs2185341
1	rs7543680	22731269	A	0.2071	0.2382	G	0.3924	0.8354	rs7543680
1	rs4655059	22735906	C	0.5606	0.468	A	0.02444	1.451	rs4655059
1	rs12145722	22742985	G	0.202	0.2382	A	0.2963	0.8098	rs12145722
1	rs4515757	22744686	A	0.07576	0.09331	G	0.4855	0.7964	rs4515757
1	rs7530165	22760325	A	0.1768	0.2033	G	0.4804	0.8412	rs7530165
1	rs1890775	22774266	A	0.2121	0.2256	G	0.7723	0.924	rs1890775
1	exm-rs10917234	22782602	G	0.2121	0.227	A	0.7007	0.9167	rs10917234
1	rs10493014	22787711	A	0.4293	0.405	G	0.568	1.105	rs10493014
1	rs4369203	22795459	G	0.1919	0.2131	A	0.5543	0.877	rs4369203
1	exm29843	22835677	A	0.2778	0.2786	G	1	0.9962	rs209729
1	rs12137696	22855441	A	0.3384	0.3134	G	0.5466	1.121	rs12137696
1	rs12756490	22863680	G	0.3889	0.376	A	0.7414	1.056	rs12756490
1	psy_rs116467241	22872192	G	0.01515	0.01393	A	1	1.089	rs116467241
1	rs766910	22872687	C	0.2092	0.1896	A	0.5413	1.131	rs766910
1	psy_rs209710	22875879	A	0.3182	0.3575	G	0.3135	0.8385	rs209710
1	psy_rs72651333	22888397	C	0.101	0.05989	A	0.05569	1.764	rs72651333
1	rs209741	22899011	G	0.3939	0.3858	A	0.8692	1.035	rs209741
1	rs649754	22906247	C	0.2475	0.2242	A	0.5044	1.138	rs649754
1	exm29987	22915753	G	0.3737	0.3802	A	0.9341	0.9728	rs606002
1	exm29993	22915858	A	0.09596	0.1045	G	0.7925	0.91	rs76452513
1	rs209694	22921503	G	0.3687	0.3802	A	0.8041	0.9519	rs209694
1	exm30033	22923873	G	0.09596	0.0766	C	0.3782	1.28	rs999765
1	rs209705	22934644	G	0.1515	0.1546	A	1	0.9765	rs209705
1	rs209704	22936072	G	0.3737	0.3942	A	0.6222	0.9173	rs209704
1	rs12128546	22937094	C	0.2172	0.2354	A	0.6348	0.9012	rs12128546
1	rs158762	22952823	G	0.2576	0.2716	A	0.7181	0.9305	rs158762
1	psy_rs17881257	22963687	A	0.0202	0.01393	G	0.5165	1.46	rs17881257
1	rs172378	22965438	G	0.3283	0.3635	A	0.402	0.8557	rs172378
1	rs294185	22971892	G	0.3333	0.3607	A	0.5028	0.8861	rs294185
1	rs294179	22974928	G	0.4293	0.4415	A	0.8084	0.9515	rs294179
1	rs12734877	22977883	C	0.3737	0.3816	A	0.8689	0.967	rs12734877
1	rs12754182	22978268	A	0.04592	0.05989	G	0.6014	0.7555	rs12754182
1	rs17433222	22978646	A	0.2273	0.2256	G	1	1.009	rs17433222
1	rs12756603	22981876	G	0.1515	0.1602	A	0.8264	0.9363	rs12756603
1	rs623183	22986631	A	0.1667	0.1852	G	0.603	0.8797	rs623183
1	rs292010	22989745	A	0.06061	0.09471	G	0.1553	0.6167	rs292010
1	rs17486657	23007175	A	0.3636	0.3412	G	0.556	1.103	rs17486657
1	psy_rs116541233	23008298	A	0.03535	0.04735	C	0.5636	0.7373	rs116541233
1	rs294214	23026293	A	0.2424	0.2716	G	0.4671	0.8583	rs294214
1	rs2869513	23045943	G	0.2727	0.3078	A	0.3813	0.8433	rs2869513
1	psy_rs56309310	23050286	G	0.07071	0.0571	A	0.4992	1.256	rs56309310
1	rs4655093	23055360	C	0.3838	0.4429	A	0.145	0.7836	rs4655093
1	rs10917284	23062908	A	0.3687	0.3928	G	0.5648	0.9029	rs10917284
1	rs6426763	23068761	G	0.1579	0.2145	A	0.104	0.6867	rs6426763
1	rs10753544	23091273	A	0.4899	0.422	G	0.08998	1.315	rs10753544
1	rs2817909	23106213	G	0.07576	0.08635	A	0.7723	0.8673	rs2817909
1	rs10799764	23117460	A	0.09596	0.08914	G	0.78	1.085	rs10799764
1	psy_rs35360906	23121397	C	0.01515	0.04318	A	0.08662	0.3409	rs35360906
1	rs4655110	23122280	A	0.1869	0.1198	G	0.01824	1.689	rs4655110
1	rs10465543	23134218	A	0.2071	0.1616	G	0.1368	1.355	rs10465543
1	rs2869511	23140700	G	0.3283	0.2618	A	0.07249	1.378	rs2869511
1	rs4390147	23145603	A	0.2172	0.195	G	0.4837	1.145	rs4390147
1	rs10917312	23152969	G	0.4343	0.39	A	0.2868	1.201	rs10917312
1	exm2268662	23168961	G	0.4293	0.3942	A	0.413	1.156	rs12404289
1	rs11800828	23171706	G	0.4293	0.3928	A	0.3682	1.163	rs11800828
1	psy_rs7413155	23184206	A	0.2576	0.2981	C	0.2887	0.8171	rs7413155
1	exm2268870	23198619	C	0.1465	0.09331	A	0.03592	1.667	rs4655134
1	rs11807221	23207135	G	0.1224	0.09053	A	0.1769	1.402	rs11807221
1	rs309476	23212740	A	0.4545	0.4694	C	0.7478	0.9421	rs309476
1	rs309500	23233600	G	0.5051	0.4902	A	0.7482	1.061	rs309500
1	rs722993	23267090	A	0.2576	0.3106	G	0.1612	0.7701	rs722993
1	rs309539	23274948	A	0.3586	0.3603	G	1	0.9924	rs309539
1	rs620514	23278632	G	0.3889	0.3329	A	0.1515	1.275	rs620514
1	rs7543064	23288580	C	0.1818	0.1616	A	0.5177	1.153	rs7543064
1	rs6426775	23288828	A	0.1919	0.1936	G	1	0.9893	rs6426775
1	rs10799776	23289397	G	0.3878	0.3573	A	0.4508	1.139	rs10799776
1	rs648322	23294839	G	0.4495	0.4232	A	0.5172	1.113	rs648322
1	rs4655141	23312025	G	0.2071	0.2103	A	1	0.9806	rs4655141
1	rs683893	23415102	A	0.2172	0.2053	G	0.7666	1.074	rs683893
1	exm30536	23418153	G	0.2172	0.2033	A	0.6918	1.087	rs10799790
1	exm30559	23418803	G	0.01515	0.01253	C	0.7288	1.212	rs35645814
1	rs477717	23419261	G	0.2172	0.2061	A	0.767	1.068	rs477717
1	exm30580	23419283	A	0.07071	0.04318	G	0.1355	1.686	rs35917050
1	exm30586	23419374	C	0.2172	0.2075	A	0.7679	1.059	rs3765407
1	exm30587	23419383	G	0.2172	0.2061	A	0.767	1.068	rs477830
1	rs1208932	23429122	A	0.4848	0.4972	C	0.8097	0.9518	rs1208932
1	rs765803	23431777	C	0.1515	0.1198	A	0.2298	1.312	rs765803
1	rs16827981	23435538	A	0.1717	0.2145	G	0.1978	0.7593	rs16827981
1	rs3845521	23472341	G	0.1616	0.156	A	0.8262	1.043	rs3845521
1	rs643492	23501354	G	0.3636	0.4025	A	0.3663	0.8482	rs643492
1	rs641032	23513980	G	0.3636	0.4039	A	0.3251	0.8433	rs641032
1	exm-rs1738475	23536891	C	0.4646	0.4623	G	1	1.01	rs1738475
1	rs10917360	23539010	A	0.2879	0.2835	G	0.9292	1.022	rs10917360
1	psy_rs142340350	23542185	G	0.06061	0.0376	A	0.165	1.651	rs142340350
1	rs10917362	23547194	G	0.303	0.273	A	0.4212	1.158	rs10917362
1	rs1740482	23565599	A	0.1818	0.1685	G	0.6706	1.096	rs1740482
1	exm-rs2749146	23582880	G	0.1566	0.156	A	1	1.004	rs2749146
1	rs9658850	23587590	A	0.1566	0.156	G	1	1.004	rs9658850
1	rs655600	23631625	G	0.1465	0.1407	A	0.8188	1.048	rs655600
1	rs2103911	23667751	A	0.2778	0.2465	C	0.4062	1.176	rs2103911
1	psy_rs77057676	23668446	A	0.0202	0.02507	C	1	0.8018	rs77057676
1	rs644749	23687827	G	0.1364	0.1435	A	0.9085	0.9428	rs644749
1	rs646193	23688178	A	0.101	0.09749	G	0.8929	1.04	rs646193
1	rs2849028	23688933	A	0.2525	0.2423	G	0.7797	1.056	rs2849028
1	rs9887921	23700811	A	0.05556	0.06128	G	0.8667	0.9011	rs9887921
1	rs2092933	23711376	G	0.117	0.09637	A	0.4143	1.243	rs2092933
1	rs1212034	23714665	G	0.1667	0.1527	A	0.6578	1.11	rs1212034
1	rs7516962	23723935	A	0.0303	0.0376	G	0.8295	0.7998	rs7516962
1	psy_rs78814315	23729223	A	0.01515	0.02228	G	0.7785	0.675	rs78814315
1	exm2260051	23731819	G	0.1566	0.1355	A	0.4874	1.185	rs3889814
1	exm30856	23743859	G	0.02525	0.009749	A	0.1473	2.631	rs192746462
1	rs1198433	23756695	A	0.1465	0.1257	G	0.474	1.194	rs1198433
1	exm-rs1077514	23766233	G	0.1465	0.1281	A	0.4796	1.168	rs1077514
1	rs2077066	23778362	G	0.3838	0.3649	A	0.619	1.084	rs2077066
1	rs7522616	23794914	A	0.2172	0.195	G	0.4837	1.145	rs7522616
1	psy_rs76283885	23798526	A	0.02525	0.02089	C	0.783	1.214	rs76283885
1	rs2282720	23839769	A	0.5101	0.4903	G	0.6309	1.083	rs2282720
1	rs3218177	23845288	A	0.03535	0.039	G	1	0.9031	rs3218177
1	exm31057	23847464	A	0.4646	0.4889	C	0.5744	0.9075	rs2075995
1	exm31060	23847529	A	0.0101	0.01114	G	1	0.9056	rs2229297
1	rs2038027	23848042	A	0.4949	0.4665	G	0.5201	1.121	rs2038027
1	rs1050096	23884661	G	0.2969	0.2925	A	0.929	1.021	rs1050096
1	rs2920	23884780	G	0.197	0.1741	A	0.4644	1.164	rs2920
1	exm31097	23885498	A	0.1414	0.1337	G	0.8145	1.067	rs11574
1	rs2811946	23902416	A	0.404	0.4123	C	0.8705	0.9666	rs2811946
1	rs10917395	23904345	G	0.4343	0.4805	A	0.261	0.8302	rs10917395
1	rs4649100	23927929	G	0.197	0.2214	A	0.4958	0.8623	rs4649100
1	rs2811986	23937567	G	0.4184	0.3953	A	0.5656	1.101	rs2811986
1	rs6677615	23942802	A	0.3636	0.3691	G	0.9337	0.9768	rs6677615
1	rs4649102	23943905	G	0.1869	0.2159	A	0.4303	0.8347	rs4649102
1	exm2268664	23945443	A	0.3333	0.3816	G	0.2448	0.8102	rs2864884
1	psy_rs77496978	23947949	C	0.01515	0.01253	A	0.7288	1.212	rs77496978
1	rs2811956	23957318	G	0.4949	0.4777	A	0.6884	1.071	rs2811956
1	rs10917404	23965829	A	0.2828	0.273	G	0.7879	1.05	rs10917404
1	rs6684096	23985309	A	0.4343	0.4471	G	0.8086	0.9497	rs6684096
1	rs7515510	23988361	G	0.1162	0.1267	A	0.8079	0.9056	rs7515510
1	rs7549155	23994072	A	0.4444	0.4164	G	0.5158	1.121	rs7549155
1	rs3753270	24018224	A	0.1111	0.1253	G	0.6264	0.8722	rs3753270
1	rs2280437	24022437	G	0.3333	0.3565	A	0.5575	0.9023	rs2280437
1	rs561733	24049595	A	0.3232	0.3552	C	0.4484	0.8672	rs561733
1	rs10917420	24062987	G	0.4747	0.4694	A	0.9359	1.022	rs10917420
1	psy_rs78411344	24074691	A	0.02525	0.0376	G	0.5147	0.663	rs78411344
1	exm31243	24077451	A	0.101	0.1184	G	0.5317	0.8367	rs2235541
1	exm31281	24078234	G	0.01515	0.01114	A	0.7115	1.365	rs34394004
1	rs7514394	24100223	G	0.3889	0.3914	A	1	0.9896	rs7514394
1	rs2502979	24149315	C	0.3838	0.3872	A	1	0.986	rs2502979
1	rs10917430	24170458	A	0.2576	0.257	G	1	1.003	rs10917430
1	exm31570	24180962	G	0.2576	0.2577	A	1	0.9996	rs13551
1	rs3003329	24193875	G	0.1263	0.11	A	0.5279	1.169	rs3003329
1	exm31606	24194773	A	0.1276	0.1088	G	0.4465	1.198	rs2070955
1	exm31621	24201162	A	0.1162	0.1072	G	0.7009	1.094	rs2229579
1	rs2501431	24201643	G	0.3737	0.3565	A	0.6763	1.077	rs2501431
1	exm31668	24201920	A	0.3737	0.3565	G	0.6763	1.077	rs2501432
1	rs4625225	24209971	G	0.2576	0.2242	A	0.3416	1.2	rs4625225
1	kgp1774784	24221935	G	0.2475	0.2075	A	0.2421	1.256	rs9424399
1	kgp2196568	24231016	A	0.02525	0.008357	G	0.06649	3.074	rs4259582
1	psy_rs76365363	24250157	A	0.0404	0.04916	G	0.7076	0.8144	rs76365363
1	rs12401982	24372971	A	0.07071	0.07242	G	1	0.9745	rs12401982
1	rs4649163	24379601	A	0.2828	0.3175	G	0.3858	0.8475	rs4649163
1	rs7549149	24385997	C	0.3265	0.2632	A	0.08707	1.357	rs7549149
1	rs4456048	24392063	A	0.2626	0.1992	G	0.0622	1.432	rs4456048
1	exm31758	24393563	A	0.2626	0.1992	G	0.0622	1.432	rs16829071
1	exm31770	24394811	G	0.2475	0.1908	A	0.08966	1.395	rs12145360
1	rs6656699	24396500	G	0.399	0.4483	A	0.2255	0.8169	rs6656699
1	exm31811	24406535	A	0.1515	0.1936	G	0.214	0.7438	rs35446243
1	exm-rs4649175	24406647	A	0.3636	0.3729	G	0.868	0.9609	rs4649175
1	rs4313343	24408414	A	0.3636	0.3747	G	0.8037	0.9538	rs4313343
1	exm31849	24409191	A	0.3485	0.3645	G	0.7382	0.9325	rs4320729
1	rs4276861	24412447	A	0.3687	0.4218	G	0.192	0.8006	rs4276861
1	rs4649183	24415723	C	0.399	0.4067	A	0.8704	0.9685	rs4649183
1	exm31904	24417415	G	0.2626	0.2451	A	0.6427	1.097	rs6700245
1	rs7556176	24418768	G	0.4545	0.4276	A	0.5175	1.116	rs7556176
1	exm31938	24419496	G	0.4747	0.4554	A	0.6301	1.081	rs4233050
1	exm31954	24421474	A	0.4596	0.4359	G	0.572	1.1	rs6678540
1	exm31956	24421950	G	0.4949	0.4763	C	0.688	1.077	rs4319261
1	rs3885698	24424241	G	0.4596	0.4304	A	0.4676	1.126	rs3885698
1	psy_rs115703860	24424684	A	0.0101	0.01811	G	0.7509	0.5534	rs115703860
1	rs11249170	24434595	A	0.4293	0.4036	G	0.5149	1.111	rs11249170
1	rs6686007	24442907	G	0.3632	0.4342	A	0.08268	0.7432	rs6686007
1	exm32025	24447468	C	0.3367	0.3691	G	0.4506	0.8679	rs3795299
1	exm32084	24454688	A	0.1616	0.1978	G	0.2625	0.7819	rs16829204
1	rs10794642	24465309	A	0.2677	0.2953	G	0.4796	0.8724	rs10794642
1	rs4448470	24471200	A	0.3586	0.3939	G	0.4097	0.8604	rs4448470
1	rs4648940	24475177	G	0.1313	0.1309	A	1	1.003	rs4648940
1	rs4649191	24479274	A	0.4293	0.4471	G	0.6866	0.9303	rs4649191
1	exm32146	24484108	A	0.07576	0.0852	G	0.7717	0.8801	rs72648587
1	rs4649195	24485941	A	0.2475	0.2744	G	0.4702	0.8697	rs4649195
1	rs7552086	24488450	G	0.2828	0.2953	A	0.7914	0.9413	rs7552086
1	rs7520329	24498911	A	0.2828	0.2799	C	0.929	1.014	rs7520329
1	rs3893318	24505944	A	0.01515	0.02368	C	0.5914	0.6344	rs3893318
1	rs3897440	24506861	G	0.4192	0.4526	A	0.4201	0.8727	rs3897440
1	rs7524076	24508710	G	0.3485	0.3816	A	0.4081	0.8667	rs7524076
1	rs7552167	24518643	A	0.1465	0.156	G	0.8242	0.9285	rs7552167
1	exm-rs4649203	24519920	G	0.2704	0.2967	A	0.5347	0.8787	rs4649203
1	psy_rs61772905	24524561	A	0.1768	0.2284	G	0.1439	0.7253	rs61772905
1	exm-rs11249024	24527095	G	0.07576	0.07939	A	1	0.9505	rs11249024
1	rs946662	24531634	C	0.4495	0.4318	A	0.6859	1.075	rs946662
1	psy_rs112274538	24537652	A	0	0.01532	C	0.134	0	rs112274538
1	rs11249045	24557760	A	0.202	0.2123	G	0.8438	0.9394	rs11249045
1	exm2264809	24564127	G	0.4242	0.3816	A	0.2857	1.194	rs11249047
1	rs12131684	24567435	A	0.3283	0.3733	G	0.278	0.8206	rs12131684
1	rs6670533	24584490	A	0.1061	0.09053	G	0.4936	1.192	rs6670533
1	rs12063430	24604438	G	0.3283	0.2827	A	0.2176	1.24	rs12063430
1	rs7535789	24607419	A	0.1212	0.1156	G	0.8036	1.055	rs7535789
1	rs4648960	24618605	C	0.5505	0.4735	A	0.06465	1.362	rs4648960
1	rs4648967	24624870	A	0.5253	0.4637	G	0.1276	1.28	rs4648967
1	rs621535	24640314	A	0.2374	0.2409	G	1	0.9806	rs621535
1	rs2248219	24645356	A	0.2727	0.2855	G	0.7893	0.9384	rs2248219
1	rs2486669	24657860	G	0.1465	0.1003	A	0.07296	1.54	rs2486669
1	exm32214	24658063	G	0.1465	0.1017	C	0.09619	1.516	rs2486668
1	exm32232	24663184	G	0.04545	0.04457	A	1	1.021	rs34637004
1	rs4648975	24670264	G	0.3131	0.2549	A	0.1035	1.333	rs4648975
1	exm32299	24671418	G	0.05051	0.05153	A	1	0.979	rs116396279
1	rs7527465	24684116	A	0.1263	0.1699	G	0.1554	0.706	rs7527465
1	exm32334	24690676	A	0.05556	0.0376	G	0.3122	1.505	rs6694170
1	exm32337	24690764	A	0.3586	0.2939	T	0.08276	1.343	rs545809
1	rs7535482	24695114	C	0.3131	0.3343	A	0.609	0.908	rs7535482
1	exm32365	24706292	G	0.2626	0.3478	A	0.02625	0.668	rs1142057
1	rs3765431	24706410	G	0.2828	0.3538	A	0.06266	0.7204	rs3765431
1	exm32374	24710405	G	0.101	0.1337	A	0.2769	0.728	rs11538189
1	exm2250982	24718075	G	0.202	0.2563	A	0.1349	0.7347	rs2294520
1	exm32381	24718079	A	0.2727	0.2326	C	0.2604	1.237	rs560219
1	rs576096	24734386	G	0.2778	0.2312	A	0.1892	1.279	rs576096
1	rs6670829	24751920	A	0.4235	0.3747	G	0.2154	1.226	rs6670829
1	rs1008485	24764689	A	0.2172	0.2535	G	0.3067	0.817	rs1008485
1	rs4648988	24775000	A	0.3586	0.3552	G	0.9333	1.015	rs4648988
1	rs2281188	24781247	A	0.4949	0.4916	G	0.9362	1.013	rs2281188
1	rs2272935	24785393	A	0.2273	0.2632	G	0.3573	0.8232	rs2272935
1	rs195704	24813155	G	0.2626	0.2841	A	0.592	0.8974	rs195704
1	rs195712	24818499	A	0.4394	0.4763	G	0.3768	0.8617	rs195712
1	exm2260076	24822500	G	0.1768	0.1922	A	0.6821	0.9025	rs9424374
1	rs7540336	24832734	G	0.06061	0.03203	A	0.09052	1.95	rs7540336
1	rs185511	24857086	A	0.2908	0.3031	G	0.7922	0.943	rs185511
1	rs196432	24861704	A	0.3636	0.4136	G	0.22	0.81	rs196432
1	rs11231	24863285	A	0.07071	0.1184	G	0.06936	0.5666	rs11231
1	rs7540973	24864576	A	0.0303	0.01114	C	0.09213	2.773	rs7540973
1	rs2776747	24876383	G	0.1667	0.1574	A	0.743	1.071	rs2776747
1	rs12065278	24877458	G	0.1869	0.2179	A	0.3767	0.825	rs12065278
1	rs6424099	24881126	A	0.3939	0.3635	G	0.4547	1.138	rs6424099
1	rs6424101	24881453	C	0.4747	0.4675	A	0.8723	1.029	rs6424101
1	rs3893315	24884460	G	0.5404	0.4819	A	0.1493	1.264	rs3893315
1	rs12122463	24886818	A	0.1414	0.1811	G	0.2039	0.745	rs12122463
1	rs4610948	24888585	G	0.3737	0.3663	A	0.868	1.032	rs4610948
1	rs1929301	24894997	A	0.197	0.2577	G	0.0925	0.7067	rs1929301
1	rs4648998	24901121	A	0.4899	0.4568	C	0.4217	1.142	rs4648998
1	rs11249138	24910319	G	0.4394	0.4248	A	0.7458	1.061	rs11249138
1	rs10903095	24922129	A	0.3333	0.3621	G	0.5026	0.8808	rs10903095
1	rs4425931	24927001	A	0.1768	0.1825	C	0.9172	0.9622	rs4425931
1	rs4649002	24929676	G	0.4451	0.4454	A	1	0.9987	rs4649002
1	rs11249141	24932733	G	0.3636	0.3677	A	0.9338	0.9827	rs11249141
1	rs4649005	24947948	A	0.2576	0.2382	G	0.575	1.11	rs4649005
1	rs6691770	25012493	A	0.05556	0.07521	G	0.4342	0.7233	rs6691770
1	rs2885174	25021037	C	0.3571	0.3343	A	0.5523	1.106	rs2885174
1	exm-rs4601530	25044111	A	0.2475	0.2813	G	0.369	0.8401	rs4601530
1	rs1002706	25051153	A	0.3535	0.3329	G	0.6108	1.096	rs1002706
1	rs2185151	25069939	A	0.3333	0.3162	G	0.6673	1.081	rs2185151
1	kgp377810	25073020	G	0.3333	0.3259	A	0.8643	1.034	rs4649017
1	kgp3625443	25073571	A	0.3535	0.3593	C	0.9333	0.975	rs11249171
1	rs3890756	25140825	G	0.3485	0.3579	A	0.8669	0.9595	rs3890756
1	rs6667299	25158500	A	0.3586	0.3593	G	1	0.9968	rs6667299
1	rs12439	25169634	G	0.3485	0.3579	A	0.8669	0.9595	rs12439
1	psy_rs72874341	25185669	A	0.0202	0.03492	C	0.3658	0.5699	rs72874341
1	rs7523543	25186716	G	0.301	0.3324	A	0.4393	0.8649	rs7523543
1	rs6681012	25188064	A	0.3788	0.3565	G	0.56	1.1	rs6681012
1	rs10903108	25188940	A	0.2525	0.2423	C	0.7797	1.056	rs10903108
1	rs3131513	25193155	G	0.4343	0.3635	A	0.08211	1.344	rs3131513
1	rs2361150	25194299	G	0.3636	0.3524	A	0.8014	1.05	rs2361150
1	rs3131522	25199722	C	0.1818	0.1908	A	0.8378	0.9424	rs3131522
1	rs4649033	25207629	G	0.4242	0.429	A	0.9354	0.9809	rs4649033
1	rs7551358	25213803	G	0.1616	0.1769	A	0.6723	0.8971	rs7551358
1	rs10903113	25215750	A	0.3485	0.3036	G	0.2272	1.227	rs10903113
1	rs4649036	25217346	G	0.197	0.1518	A	0.1281	1.37	rs4649036
1	rs6663310	25222379	G	0.3434	0.3663	A	0.6162	0.9049	rs6663310
1	psy_rs112987325	25243960	G	0.0202	0.04318	A	0.2062	0.4569	rs112987325
1	rs742230	25251424	G	0.4747	0.4875	A	0.8097	0.9503	rs742230
1	exm2251041	25277982	A	0.5152	0.4749	G	0.3356	1.175	rs11249206
1	rs1848185	25282961	A	0.3283	0.4053	G	0.05806	0.7171	rs1848185
1	exm-rs11249215	25297184	A	0.5101	0.4916	G	0.6883	1.077	rs11249215
1	rs1609996	25301869	A	0.462	0.4788	G	0.7404	0.9348	rs1609996
1	exm-rs10903122	25303576	A	0.4394	0.468	G	0.5197	0.8911	rs10903122
1	rs6690896	25305607	G	0.3384	0.3802	A	0.3188	0.8337	rs6690896
1	psy_rs311484	25308276	A	0.4495	0.4485	G	1	1.004	rs311484
1	rs432169	25314894	G	0.2576	0.2507	A	0.8536	1.037	rs432169
1	rs9438880	25322574	A	0.202	0.1908	G	0.7604	1.074	rs9438880
1	rs311469	25331411	A	0.2121	0.2173	G	0.9225	0.9699	rs311469
1	rs311470	25331468	A	0.1919	0.1657	G	0.3949	1.195	rs311470
1	rs12058910	25333264	A	0.0202	0.05153	G	0.07817	0.3795	rs12058910
1	rs12117144	25335222	A	0.1364	0.1323	G	0.906	1.035	rs12117144
1	rs10489161	25338799	A	0.1465	0.1797	G	0.2901	0.7835	rs10489161
1	rs10903126	25344155	G	0.1515	0.1964	A	0.1803	0.7307	rs10903126
1	rs11249245	25354020	G	0.1212	0.1546	A	0.2594	0.7543	rs11249245
1	rs311426	25358211	G	0.3434	0.305	A	0.3006	1.192	rs311426
1	rs1702312	25364652	A	0.3838	0.4304	G	0.2555	0.8246	rs1702312
1	rs404100	25366987	A	0.4889	0.4746	G	0.7389	1.059	rs404100
1	rs380939	25370521	A	0.197	0.1783	G	0.5345	1.131	rs380939
1	rs4649058	25375468	A	0.3384	0.4095	G	0.07139	0.7376	rs4649058
1	rs11248971	25375583	A	0.1263	0.0961	G	0.2337	1.359	rs11248971
1	rs4082732	25377908	A	0.1465	0.1657	C	0.5858	0.8638	rs4082732
1	exm2264810	25378444	G	0.4899	0.4401	A	0.2267	1.222	rs369427
1	rs1702311	25379360	G	0.3636	0.3384	A	0.5543	1.117	rs1702311
1	rs7520145	25380023	A	0.1818	0.2451	G	0.07034	0.6843	rs7520145
1	rs1997927	25382618	A	0.3131	0.331	G	0.6693	0.9214	rs1997927
1	rs4649060	25384533	C	0.4697	0.5042	A	0.4223	0.871	rs4649060
1	rs4568778	25397967	A	0.5202	0.4735	G	0.2612	1.205	rs4568778
1	rs6693687	25401760	G	0.2172	0.2326	A	0.7029	0.9153	rs6693687
1	rs380337	25401850	A	0.4545	0.4708	G	0.7477	0.9369	rs380337
1	rs443523	25403783	A	0.2677	0.2493	C	0.6445	1.101	rs443523
1	rs10493026	25407854	A	0.1616	0.2173	C	0.09158	0.6945	rs10493026
1	rs311477	25409607	A	0.4495	0.4721	G	0.6294	0.9129	rs311477
1	rs7533661	25413466	A	0.1667	0.09889	G	0.011	1.823	rs7533661
1	rs311461	25418010	G	0.3636	0.3036	A	0.1203	1.311	rs311461
1	rs11588172	25421990	A	0.5657	0.4554	G	0.006328	1.557	rs11588172
1	rs706844	25429473	A	0.3687	0.3106	G	0.1234	1.296	rs706844
1	rs2660353	25441546	G	0.005051	0.02089	A	0.2169	0.2379	rs2660353
1	rs2660367	25460648	C	0.005051	0.02228	A	0.1418	0.2227	rs2660367
1	rs11804893	25462079	G	0.2626	0.376	A	0.003207	0.591	rs11804893
1	psy_rs12735622	25465981	A	0.2677	0.3552	G	0.02185	0.6637	rs12735622
1	rs7530932	25467161	A	0.005051	0.02228	G	0.1418	0.2227	rs7530932
1	rs926461	25486203	G	0.2929	0.2256	A	0.05991	1.422	rs926461
1	rs7527379	25495966	A	0.3182	0.2479	G	0.05534	1.416	rs7527379
1	rs742390	25499030	A	0.3636	0.3914	G	0.5098	0.8887	rs742390
1	psy_rs6688994	25500618	A	0.06566	0.04457	C	0.2634	1.506	rs6688994
1	psy_rs79737995	25504207	G	0.02525	0.06128	A	0.04923	0.3968	rs79737995
1	rs4520361	25519623	G	0.3687	0.3687	A	1	0.9999	rs4520361
1	rs742391	25525711	A	0.2222	0.1997	G	0.4871	1.145	rs742391
1	exm32794	25554719	A	0.02525	0.01117	G	0.1695	2.293	rs35324907
1	exm2268872	25555672	A	0.01515	0.01114	G	0.7115	1.365	rs10903036
1	exm32810	25570081	G	0.3384	0.3315	A	0.865	1.031	rs1043879
1	exm32830	25572984	C	0.0202	0.02228	A	1	0.9046	rs34484514
1	exm32833	25573016	G	0.01515	0.01253	A	0.7288	1.212	rs34619962
1	rs1293259	25695835	A	0.1061	0.1411	G	0.2377	0.7224	rs1293259
1	psy_rs72660929	25743428	G	0.07576	0.08357	A	0.8836	0.8989	rs72660929
1	rs11249248	25753051	G	0.4949	0.4972	A	1	0.991	rs11249248
1	exm-rs10903129	25768937	G	0.5051	0.4916	A	0.7487	1.055	rs10903129
1	rs34933589	25788198	A	0.5051	0.4903	G	0.7483	1.061	rs34933589
1	kgp3584491	25794892	A	0.5051	0.493	G	0.8098	1.049	rs35850196
1	rs12096438	25889422	G	0.4394	0.4109	A	0.515	1.124	rs12096438
1	exm33137	25889632	A	0.4444	0.4095	G	0.4157	1.154	rs6687605
1	rs3924234	25895599	G	0.4596	0.4276	A	0.4662	1.139	rs3924234
1	rs10902661	25908241	A	0.2475	0.2911	G	0.2466	0.8009	rs10902661
1	psy_rs6598889	25908805	G	0.4949	0.4805	A	0.7483	1.06	rs6598889
1	rs7546822	25914219	G	0.01515	0.01253	A	0.7288	1.212	rs7546822
1	rs7553504	25928935	A	0.0101	0.01114	G	1	0.9056	rs7553504
1	rs3754168	25941936	A	0.01515	0.02089	C	0.777	0.721	rs3754168
1	rs3767908	25968690	G	0.01515	0.01811	A	1	0.8343	rs3767908
1	rs3014714	25981789	A	0.2626	0.2668	G	0.9279	0.979	rs3014714
1	rs3014712	25991356	C	0.2929	0.2869	A	0.8598	1.03	rs3014712
1	rs2744778	26013252	G	0.05051	0.0571	A	0.8614	0.8783	rs2744778
1	psy_rs75133012	26020583	A	0.01515	0.009777	G	0.4586	1.558	rs75133012
1	rs2744780	26020784	A	0.1111	0.1103	C	1	1.008	rs2744780
1	rs2786875	26061266	A	0.05556	0.0571	C	1	0.9713	rs2786875
1	rs3767880	26069415	A	0.2626	0.2103	G	0.1225	1.337	rs3767880
1	exm33196	26073242	A	0.0303	0.02786	G	0.8112	1.091	rs75075607
1	rs807262	26081051	G	0.3081	0.2897	A	0.6595	1.092	rs807262
1	rs807270	26090072	A	0.2043	0.1784	G	0.4566	1.183	rs807270
1	rs3820515	26092248	A	0.3737	0.351	C	0.5583	1.104	rs3820515
1	exm2268666	26097731	A	0.4192	0.4791	G	0.1476	0.7849	rs2072748
1	psy_rs12043011	26106769	A	0.2222	0.1727	C	0.1199	1.369	rs12043011
1	exm33269	26110236	A	0.03535	0.02089	G	0.2907	1.718	rs79507311
1	rs7524154	26125175	A	0.4444	0.4666	G	0.6292	0.9146	rs7524154
1	exm33277	26131638	G	0.02525	0.02089	A	0.783	1.214	rs35019869
1	exm33280	26131654	G	0.1717	0.1936	A	0.5389	0.8636	rs7349185
1	psy_rs147587542	26136282	A	0.0202	0.0195	G	1	1.037	rs147587542
1	exm33331	26140573	C	0.1566	0.195	A	0.2571	0.7664	rs2294228
1	psy_rs76706441	26145328	A	0.04545	0.02925	G	0.2616	1.58	rs76706441
1	rs10902694	26155356	A	0.1566	0.1936	G	0.2571	0.7732	rs10902694
1	exm33430	26162313	C	0.06566	0.04735	A	0.3617	1.414	rs34449716
1	rs213632	26167843	G	0.1566	0.1936	A	0.2571	0.7732	rs213632
1	rs213627	26172111	G	0.1566	0.1936	A	0.2571	0.7732	rs213627
1	exm33461	26189517	A	0.02525	0.01541	G	0.3605	1.656	rs6689014
1	rs213621	26207244	A	0.4091	0.4749	G	0.1075	0.7654	rs213621
1	rs159530	26210791	A	0.4141	0.4777	G	0.1262	0.7728	rs159530
1	rs159528	26211773	G	0.4192	0.4819	A	0.1267	0.776	rs159528
1	rs807061	26242882	G	0.2959	0.2877	A	0.859	1.041	rs807061
1	rs10902707	26266697	A	0.303	0.3022	G	1	1.004	rs10902707
1	rs10751731	26284884	G	0.3131	0.3969	A	0.03176	0.6926	rs10751731
1	rs1429936	26297909	G	0.303	0.4025	A	0.01052	0.6454	rs1429936
1	rs298442	26301699	A	0.1869	0.2131	G	0.4884	0.8487	rs298442
1	rs12074420	26345027	G	0.1768	0.2173	A	0.2364	0.7736	rs12074420
1	exm33681	26357656	C	0.2778	0.3955	A	0.002703	0.5878	rs2736831
1	rs4659404	26365374	A	0.2828	0.4025	C	0.002145	0.5854	rs4659404
1	rs3008428	26376607	A	0.1061	0.1769	G	0.0163	0.5521	rs3008428
1	rs1135253	26377880	G	0.3081	0.4178	A	0.005223	0.6204	rs1135253
1	rs2275947	26383875	G	0.2071	0.234	A	0.4458	0.8549	rs2275947
1	psy_rs116676637	26402693	A	0.03535	0.03343	G	0.8272	1.06	rs116676637
1	rs3008419	26402820	C	0.2071	0.1825	A	0.4718	1.17	rs3008419
1	rs12069719	26411918	G	0.1919	0.1769	A	0.6761	1.105	rs12069719
1	rs2802314	26431337	G	0.197	0.1797	A	0.6042	1.12	rs2802314
1	rs17257107	26448447	G	0.1869	0.1713	A	0.5985	1.112	rs17257107
1	exm2273320	26450009	A	0.1919	0.1713	G	0.527	1.149	rs17163588
1	rs10794524	26493240	A	0.4141	0.4036	G	0.8066	1.044	rs10794524
1	rs2232648	26496455	A	0.3131	0.2883	G	0.5374	1.125	rs2232648
1	rs2783633	26505265	G	0.2828	0.3148	A	0.434	0.8585	rs2783633
1	exm34093	26515956	A	0.1667	0.1574	C	0.743	1.071	rs1045105
1	rs4659411	26516845	A	0.5404	0.4833	G	0.1724	1.257	rs4659411
1	exm34111	26517267	G	0.1869	0.1964	A	0.8394	0.9404	rs41284333
1	exm34122	26517794	G	0.1869	0.1964	A	0.8394	0.9404	rs11247866
1	exm34124	26517811	G	0.01515	0.02089	A	0.777	0.721	rs142583631
1	rs11247867	26517891	A	0.1818	0.195	G	0.76	0.9175	rs11247867
1	exm34136	26520292	A	0.06566	0.039	C	0.1203	1.732	rs12138368
1	exm-rs11809207	26521140	A	0.1869	0.195	G	0.8395	0.9488	rs11809207
1	rs12732367	26522723	A	0.3131	0.2967	G	0.6621	1.081	rs12732367
1	rs9970046	26524706	A	0.09091	0.1156	G	0.371	0.7651	rs9970046
1	exm34178	26526439	G	0.1717	0.1838	A	0.755	0.9204	rs17257155
1	rs12145714	26527255	A	0.2677	0.2256	G	0.2194	1.254	rs12145714
1	exm34212	26527951	A	0.298	0.2382	G	0.09562	1.358	rs6657616
1	psy_rs150088402	26542674	A	0.0202	0.04318	G	0.2062	0.4569	rs150088402
1	rs4659413	26547375	A	0.06566	0.08078	G	0.5502	0.7996	rs4659413
1	exm34246	26582091	A	0.2929	0.2953	G	1	0.9888	rs3795686
1	exm34289	26596080	A	0.1313	0.1671	G	0.2725	0.7533	rs7550997
1	rs12096059	26596709	G	0.3737	0.3997	A	0.5654	0.8962	rs12096059
1	exm34406	26610891	A	0.06566	0.08078	C	0.5502	0.7996	rs4332350
1	exm34433	26620806	G	0.03535	0.02089	A	0.2907	1.718	rs56039743
1	rs6681452	26621101	A	0.1414	0.1825	G	0.2036	0.738	rs6681452
1	rs2276712	26627478	A	0.2121	0.264	G	0.1408	0.7507	rs2276712
1	exm34488	26646730	A	0.2121	0.266	G	0.1403	0.7429	rs17645
1	exm2273321	26648381	A	0.1465	0.1866	G	0.2088	0.7479	rs17163868
1	exm34561	26658011	A	0.02525	0.009749	G	0.1473	2.631	rs80177817
1	rs4659431	26658391	A	0.1667	0.1365	C	0.3022	1.265	rs4659431
1	exm34583	26663362	G	0.4848	0.4387	A	0.2592	1.204	rs10751735
1	exm34617	26664968	A	0.3586	0.4304	G	0.07342	0.74	rs11247919
1	exm34638	26670444	A	0.3182	0.3064	C	0.7945	1.056	rs36024412
1	exm34640	26670609	A	0.3182	0.3064	G	0.7945	1.056	rs34370465
1	exm34644	26670781	A	0.0202	0.04039	G	0.2031	0.4899	rs150982279
1	exm34651	26671084	A	0.2222	0.1699	C	0.09594	1.396	rs12562454
1	exm34652	26671144	G	0.04124	0.02228	A	0.2017	1.887	rs35433596
1	exm34653	26671248	G	0.2222	0.1699	A	0.09594	1.396	rs57268417
1	exm34732	26673108	A	0.2222	0.1699	G	0.09594	1.396	rs11247925
1	rs7535656	26673466	A	0.2172	0.1713	C	0.1451	1.342	rs7535656
1	rs11582416	26677721	A	0.303	0.2772	G	0.4769	1.134	rs11582416
1	rs12030833	26689220	G	0.1667	0.2089	A	0.2281	0.7573	rs12030833
1	rs7547496	26690481	A	0.4242	0.3969	G	0.513	1.119	rs7547496
1	exm34778	26691174	A	0.3182	0.3273	C	0.8641	0.9591	rs11247933
1	exm34794	26691310	C	0.09091	0.06742	G	0.2781	1.383	rs145815386
1	exm34822	26694245	G	0.2626	0.2751	A	0.7869	0.9383	rs10794531
1	exm34824	26694260	G	0.1717	0.2075	A	0.3153	0.7917	rs10794532
1	rs11247940	26709040	C	0.05556	0.08939	A	0.1439	0.5993	rs11247940
1	rs7529342	26709504	G	0.3232	0.3565	A	0.4009	0.8619	rs7529342
1	rs12043608	26714161	A	0.04545	0.07961	G	0.1204	0.5505	rs12043608
1	rs11587947	26719264	A	0.1959	0.1737	G	0.4612	1.159	rs11587947
1	exm2260105	26722384	G	0.07071	0.07799	A	0.8799	0.8995	rs9438621
1	psy_rs17162110	26722997	G	0.05051	0.06685	A	0.5099	0.7425	rs17162110
1	exm-rs7532866	26741544	G	0.3283	0.3217	A	0.864	1.03	rs7532866
1	rs6683792	26743903	A	0.3333	0.3259	G	0.8643	1.034	rs6683792
1	rs35015532	26752129	G	0.303	0.3106	A	0.8625	0.9651	rs35015532
1	rs11584995	26770999	A	0.2626	0.2256	G	0.2968	1.222	rs11584995
1	rs9438551	26775223	A	0.2273	0.2813	C	0.1478	0.7513	rs9438551
1	exm34965	26786627	A	0.202	0.2382	G	0.2963	0.8098	rs3816539
1	rs12741800	26802548	A	0.404	0.4554	G	0.2256	0.8107	rs12741800
1	rs4659375	26804090	A	0.202	0.2368	G	0.34	0.8161	rs4659375
1	kgp7884818	26809402	G	0.1061	0.1058	A	1	1.002	rs61789102
1	rs11247963	26855401	A	0.1667	0.1769	G	0.8326	0.9307	rs11247963
1	rs17162190	26872832	A	0.202	0.2137	G	0.7685	0.9316	rs17162190
1	rs2278978	26873245	A	0.298	0.3008	G	1	0.9865	rs2278978
1	exm35062	26883511	C	0.2576	0.2577	A	1	0.9996	rs2229712
1	rs1064196	26887592	G	0.2778	0.2751	A	0.9287	1.013	rs1064196
1	rs2229714	26900708	A	0.1414	0.1184	G	0.3935	1.227	rs2229714
1	psy_rs998235	26905567	G	0.07576	0.06825	A	0.7528	1.119	rs998235
1	psy_rs4970503	26906586	G	0.3232	0.3343	A	0.7986	0.9512	rs4970503
1	exm2251156	26909765	A	0.4192	0.4415	G	0.6274	0.913	rs6598858
1	rs17162247	26924308	A	0.0101	0.03203	G	0.136	0.3083	rs17162247
1	rs17162257	26929002	C	0.0202	0.03343	A	0.4841	0.5962	rs17162257
1	psy_rs11809030	26988026	A	0.2778	0.2869	G	0.859	0.9559	rs11809030
1	rs4466675	27020012	A	0.3535	0.4095	G	0.1638	0.7887	rs4466675
1	rs6598860	27021684	A	0.2071	0.2549	G	0.191	0.7635	rs6598860
1	rs11247593	27052080	A	0.2959	0.2368	G	0.09418	1.355	rs11247593
1	exm-rs12748152	27138393	A	0.07071	0.06825	G	0.8748	1.039	rs12748152
1	rs10902645	27179062	A	0.1556	0.1546	C	1	1.007	rs10902645
1	rs10902646	27182984	A	0.303	0.3175	C	0.73	0.9344	rs10902646
1	rs11810321	27220521	C	0.1313	0.1295	A	1	1.016	rs11810321
1	exm35644	27239920	C	0.06061	0.06006	G	1	1.01	rs6659176
1	rs3010110	27278521	A	0.2626	0.3022	G	0.2916	0.8223	rs3010110
1	exm35769	27278553	A	0.202	0.1964	G	0.8409	1.036	rs3010109
1	exm35772	27278573	G	0.06061	0.05989	A	1	1.013	rs17360994
1	rs17356923	27282676	A	0.06061	0.05989	G	1	1.013	rs17356923
1	rs12742376	27285195	A	0.06061	0.05989	G	1	1.013	rs12742376
1	exm35805	27332466	G	0.06061	0.05292	A	0.7236	1.154	rs61737590
1	exm35815	27332637	C	0	0.01532	A	0.134	0	rs151266984
1	rs2993066	27358792	G	0.06061	0.06128	A	1	0.9883	rs2993066
1	rs568533	27372924	C	0.05556	0.0585	A	1	0.9468	rs568533
1	rs537951	27374218	G	0.1313	0.1309	A	1	1.003	rs537951
1	rs479067	27375997	A	0.05556	0.06006	G	1	0.9207	rs479067
1	kgp172599	27377401	G	0.05556	0.0585	A	1	0.9468	rs477306
1	psy_rs12410656	27397604	A	0.09091	0.07521	G	0.4579	1.23	rs12410656
1	psy_rs482812	27403974	A	0.2374	0.2451	C	0.8521	0.9585	rs482812
1	rs5810	27426219	G	0.3131	0.3092	A	0.9309	1.019	rs5810
1	psy_rs79540541	27451206	A	0.05556	0.05014	G	0.7187	1.114	rs79540541
1	rs6696706	27477549	G	0.2626	0.2799	A	0.6546	0.9161	rs6696706
1	rs12402451	27488299	G	0.2626	0.2772	A	0.7195	0.9289	rs12402451
1	rs6687674	27537101	A	0.3081	0.3259	G	0.6681	0.921	rs6687674
1	rs10902652	27558522	G	0.09596	0.06425	A	0.1582	1.546	rs10902652
1	rs6598879	27586900	G	0.2576	0.1922	A	0.04759	1.458	rs6598879
1	rs12565684	27661037	G	0.3788	0.3621	A	0.6775	1.074	rs12565684
1	exm36170	27677409	A	0.06061	0.04875	G	0.4717	1.259	rs113120872
1	rs11247639	27679692	A	0.3384	0.3343	G	0.9323	1.019	rs11247639
1	exm36225	27682530	C	0.07071	0.04875	G	0.2162	1.485	rs17162549
1	exm36344	27687466	A	0.2626	0.3203	C	0.1392	0.7557	rs35659744
1	exm36378	27688633	A	0.3232	0.312	G	0.7955	1.053	rs1138294
1	rs4525067	27689763	A	0.2879	0.3426	G	0.1721	0.7756	rs4525067
1	exm36534	27709020	G	0.1263	0.1089	A	0.5255	1.182	rs2504779
1	rs2474301	27773902	G	0.1162	0.1086	A	0.7978	1.078	rs2474301
1	rs7531313	27782390	G	0.1111	0.1072	A	0.8972	1.041	rs7531313
1	rs6668823	27786813	G	0.1173	0.1089	A	0.7022	1.087	rs6668823
1	rs4075401	27836014	C	0.1111	0.1031	A	0.7932	1.088	rs4075401
1	kgp8830183	27889163	G	0.09596	0.1045	A	0.7925	0.91	rs6703312
1	psy_rs12146138	27890533	G	0.09596	0.1031	A	0.8943	0.9238	rs12146138
1	exm2260122	27931698	G	0.2778	0.305	A	0.4841	0.8764	rs4908343
1	psy_rs12726763	27958245	G	0.1414	0.1212	A	0.4675	1.195	rs12726763
1	rs1292081	27971502	G	0.1717	0.1769	A	0.9163	0.9648	rs1292081
1	psy_rs114829468	27989867	G	0.0202	0.02089	A	1	0.9663	rs114829468
1	rs2808422	28017518	C	0.06061	0.03352	A	0.09752	1.86	rs2808422
1	rs2272795	28051611	A	0.05556	0.02507	G	0.03857	2.288	rs2272795
1	rs6670793	28060574	G	0.06061	0.02646	A	0.02564	2.374	rs6670793
1	psy_rs10902671	28086955	C	0.08586	0.09749	A	0.6831	0.8695	rs10902671
1	psy_rs2142626	28133887	G	0.0101	0.02089	A	0.5503	0.4782	rs2142626
1	rs2072750	28157871	G	0.07071	0.03203	A	0.0229	2.299	rs2072750
1	rs11247703	28203653	C	0.2778	0.3008	G	0.5978	0.8939	rs11247703
1	exm37154	28209366	A	0.3586	0.3524	G	0.8671	1.028	rs3766400
1	exm2268669	28218100	G	0.3434	0.4095	A	0.1007	0.7544	rs7356
1	rs2474470	28234999	A	0.3485	0.4095	G	0.1395	0.7714	rs2474470
1	rs11247723	28251700	A	0.2626	0.2702	C	0.8568	0.962	rs11247723
1	rs6676158	28257209	A	0.3081	0.3148	G	0.9311	0.9693	rs6676158
1	rs3737807	28261902	A	0.4293	0.4178	C	0.8074	1.048	rs3737807
1	rs1010082	28267869	C	0.4798	0.4568	A	0.574	1.097	rs1010082
1	rs10902678	28268573	G	0.2475	0.2758	A	0.4697	0.8637	rs10902678
1	rs10902682	28274984	A	0.3434	0.3384	G	0.9325	1.022	rs10902682
1	rs4256835	28276389	A	0.2626	0.2535	G	0.7832	1.049	rs4256835
1	exm37273	28282292	G	0.2778	0.2604	A	0.6492	1.092	rs3813803
1	rs6699701	28298951	A	0.2475	0.2688	G	0.5856	0.8946	rs6699701
1	rs12565238	28299346	A	0.0303	0.03482	G	1	0.8662	rs12565238
1	rs12040932	28311224	A	0.4343	0.4526	G	0.6868	0.9285	rs12040932
1	psy_rs72656584	28334681	G	0.07071	0.07242	A	1	0.9745	rs72656584
1	rs10902684	28377053	A	0.232	0.2409	G	0.8497	0.9517	rs10902684
1	psy_rs115549190	28380165	A	0.03535	0.03343	G	0.8272	1.06	rs115549190
1	rs3753864	28390596	G	0.1919	0.1783	A	0.6771	1.095	rs3753864
1	exm2264811	28432549	A	0.4394	0.4053	G	0.4151	1.15	rs6598919
1	rs12565621	28451885	G	0.101	0.06964	A	0.1725	1.501	rs12565621
1	psy_rs114270625	28462621	G	0.05556	0.04596	A	0.5747	1.221	rs114270625
1	rs12088946	28464178	G	0.2222	0.2173	A	0.9226	1.029	rs12088946
1	rs8559	28564252	G	0.4242	0.4206	A	0.9354	1.015	rs8559
1	exm37501	28564279	G	0.3485	0.3287	A	0.61	1.092	rs9508
1	rs508772	28589578	A	0.4141	0.3816	G	0.4113	1.145	rs508772
1	rs11247766	28605319	A	0.3737	0.4011	G	0.5119	0.891	rs11247766
1	psy_rs10494394	28608338	G	0.02525	0.02507	A	1	1.007	rs10494394
1	rs17163135	28648893	A	0.1212	0.1462	G	0.42	0.8053	rs17163135
1	rs10794514	28659696	A	0.4192	0.4679	C	0.228	0.8208	rs10794514
1	rs4908400	28690628	G	0.3182	0.3663	A	0.2405	0.8074	rs4908400
1	kgp11982754	28733993	A	0.3283	0.3747	C	0.2438	0.8157	rs12091029
1	kgp6414103	28736113	A	0.08586	0.09331	G	0.8894	0.9126	rs78085960
1	exm37676	28800380	A	0.2879	0.3175	C	0.4368	0.8688	rs61785974
1	exm37698	28806965	C	0.0101	0.0195	G	0.5441	0.5131	rs72661785
1	rs11804512	28828893	A	0.03535	0.05292	G	0.3586	0.6558	rs11804512
1	rs16837603	28832294	G	0.0303	0.05292	A	0.2588	0.5592	rs16837603
1	rs2840757	28832923	A	0.2828	0.3137	C	0.4339	0.8627	rs2840757
1	rs2840758	28833494	A	0.3283	0.3733	G	0.278	0.8206	rs2840758
1	rs10799123	28864120	A	0.2828	0.3064	G	0.5416	0.8927	rs10799123
1	rs12090855	28874969	A	0.0303	0.05571	G	0.197	0.5297	rs12090855
1	psy_rs72663804	28885800	G	0.1616	0.09916	A	0.02156	1.751	rs72663804
1	rs9426442	28901455	G	0.2828	0.2933	A	0.7917	0.9502	rs9426442
1	rs34749063	28925538	A	0.2172	0.1783	G	0.2174	1.279	rs34749063
1	kgp3885732	28933723	G	0.3182	0.2897	A	0.4304	1.144	rs9426286
1	kgp4606842	28934902	G	0.05556	0.06825	A	0.6273	0.8031	rs12077489
1	rs9426298	28990922	A	0.3333	0.3426	G	0.8656	0.9593	rs9426298
1	rs4654361	29013516	G	0.3636	0.3691	A	0.9337	0.9768	rs4654361
1	psy_rs61786045	29028071	A	0.1869	0.1755	G	0.7529	1.08	rs61786045
1	psy_rs77208577	29042605	A	0.06061	0.039	G	0.2363	1.59	rs77208577
1	rs7520756	29080166	G	0.3485	0.3538	A	0.9331	0.9771	rs7520756
1	psy_rs61787572	29083102	A	0.1667	0.1351	G	0.2525	1.28	rs61787572
1	rs1338064	29123347	G	0.1717	0.1992	A	0.4173	0.8336	rs1338064
1	rs2236861	29139756	A	0.2551	0.2514	G	0.9262	1.02	rs2236861
1	psy_rs525672	29141967	A	0.09596	0.07382	G	0.2991	1.332	rs525672
1	rs6669447	29149361	G	0.3889	0.4081	A	0.6826	0.9231	rs6669447
1	rs797397	29151183	A	0.4596	0.4861	G	0.5214	0.8992	rs797397
1	rs4654322	29151245	G	0.399	0.4067	A	0.8704	0.9685	rs4654322
1	rs2236857	29161609	G	0.3485	0.3343	A	0.7344	1.065	rs2236857
1	psy_rs411340	29172388	C	0.04545	0.03203	A	0.382	1.439	rs411340
1	rs595725	29172715	A	0.3737	0.3663	C	0.868	1.032	rs595725
1	rs581111	29175373	A	0.3131	0.2911	G	0.5397	1.11	rs581111
1	rs12749204	29176213	G	0.2374	0.2493	A	0.7804	0.9373	rs12749204
1	exm2264812	29181525	G	0.4495	0.4568	A	0.8722	0.9709	rs508448
1	rs204069	29194818	A	0.3434	0.3259	G	0.6697	1.082	rs204069
1	exm2268873	29194901	A	0.2828	0.3259	G	0.2629	0.8157	rs1485471
1	rs7511894	29200219	A	0.5101	0.415	G	0.01888	1.468	rs7511894
1	rs157198	29203907	G	0.1162	0.08496	A	0.2097	1.416	rs157198
1	rs157208	29245406	G	0.2576	0.2486	A	0.7819	1.049	rs157208
1	rs12122962	29252322	G	0.1414	0.1448	A	1	0.9724	rs12122962
1	rs12038347	29268716	G	0.09375	0.09777	A	1	0.9547	rs12038347
1	rs4654381	29279387	A	0.08081	0.1045	G	0.3512	0.7537	rs4654381
1	rs10915212	29288008	A	0.1414	0.07799	G	0.008208	1.947	rs10915212
1	rs2985327	29319480	G	0.399	0.3273	A	0.06318	1.364	rs2985327
1	exm38093	29320013	A	0.05556	0.07103	G	0.5243	0.7693	rs111642750
1	rs2985334	29345027	A	0.2576	0.2737	C	0.7177	0.9204	rs2985334
1	rs2486200	29363985	G	0.3182	0.2368	A	0.02145	1.504	rs2486200
1	rs12045777	29429004	A	0.4141	0.4833	G	0.09135	0.7558	rs12045777
1	rs2249138	29443723	A	0.1061	0.1379	G	0.2843	0.7418	rs2249138
1	rs2452788	29446811	A	0.1768	0.1592	G	0.5869	1.134	rs2452788
1	rs12032470	29464954	A	0.3384	0.4039	C	0.1001	0.7548	rs12032470
1	exm38236	29475341	G	0.2626	0.2618	A	1	1.004	rs2230678
1	exm38238	29475394	G	0.2626	0.2618	C	1	1.004	rs2230677
1	exm38257	29475648	A	0.1212	0.1309	C	0.8108	0.9156	rs2230679
1	rs10915234	29488047	A	0.07576	0.0961	G	0.4865	0.771	rs10915234
1	exm-rs2640464	29519778	A	0.1162	0.1323	C	0.632	0.8619	rs2640464
1	exm38297	29527028	A	0.005051	0.01671	G	0.319	0.2986	rs148978800
1	exm38312	29528531	A	0	0.01393	G	0.1301	0	rs11544658
1	psy_rs141189030	29531246	G	0.0202	0.008357	A	0.2363	2.447	rs141189030
1	rs2452785	29533601	G	0.2704	0.264	A	0.8555	1.033	rs2452785
1	exm38337	29542637	A	0.1162	0.1323	G	0.632	0.8619	rs1128400
1	rs2640467	29556158	G	0.3939	0.3315	A	0.1089	1.311	rs2640467
1	rs2503011	29558468	A	0.1212	0.05989	G	0.00524	2.165	rs2503011
1	rs7349137	29569212	G	0.3434	0.2437	A	0.006282	1.623	rs7349137
1	rs2131556	29579826	A	0.2778	0.2173	G	0.08588	1.386	rs2131556
1	rs4654400	29584271	A	0.4141	0.3969	G	0.6825	1.074	rs4654400
1	rs12404526	29586703	C	0.1162	0.1103	A	0.7996	1.06	rs12404526
1	rs10799128	29603999	A	0.1684	0.1648	G	0.9138	1.026	rs10799128
1	rs4654299	29608356	C	0.1616	0.2006	A	0.2622	0.7684	rs4654299
1	psy_rs76454557	29618025	A	0.1162	0.08635	G	0.2133	1.391	rs76454557
1	rs7518159	29621460	A	0.1566	0.1964	G	0.2187	0.7596	rs7518159
1	rs6681000	29624094	G	0.1162	0.156	A	0.1754	0.7111	rs6681000
1	psy_rs74897733	29626143	A	0.1616	0.1323	G	0.2968	1.264	rs74897733
1	psy_rs2235935	29631782	A	0.1667	0.183	G	0.6757	0.8931	rs2235935
1	exm38518	29631909	G	0.2222	0.2284	A	0.9237	0.9652	rs2235937
1	rs2007350	29646127	A	0.4545	0.4624	C	0.8722	0.9689	rs2007350
1	rs7530986	29658494	G	0.3737	0.4178	A	0.2887	0.8315	rs7530986
1	psy_rs16838142	29670073	G	0.1111	0.1281	A	0.6266	0.8505	rs16838142
1	rs761430	29678774	A	0.4747	0.4875	C	0.8097	0.9503	rs761430
1	psy_rs114234002	29682267	A	0.02551	0.02809	G	1	0.9058	rs114234002
1	rs1886651	29707412	G	0.399	0.4248	A	0.5692	0.8989	rs1886651
1	rs212306	29719475	G	0.3737	0.4123	A	0.3683	0.8508	rs212306
1	rs6671744	29732223	A	0.2677	0.2911	C	0.5356	0.8902	rs6671744
1	rs6657309	29743408	A	0.2677	0.2298	G	0.2997	1.225	rs6657309
1	rs1408857	29743630	A	0.3333	0.3705	G	0.359	0.8496	rs1408857
1	rs12085934	29753125	C	0.2323	0.2577	A	0.5179	0.8719	rs12085934
1	rs10915271	29754510	G	0.3434	0.3747	A	0.4542	0.8731	rs10915271
1	rs7529591	29755064	A	0.1667	0.1448	G	0.433	1.181	rs7529591
1	rs9426354	29763684	A	0.1717	0.1504	G	0.5057	1.171	rs9426354
1	rs6685390	29766120	A	0.2727	0.2368	G	0.3051	1.209	rs6685390
1	rs7514218	29780757	A	0.1919	0.195	G	1	0.9805	rs7514218
1	rs4654349	29781221	A	0.3889	0.39	G	1	0.9955	rs4654349
1	rs4654351	29783755	A	0.4242	0.4053	C	0.6833	1.081	rs4654351
1	rs927727	29793205	C	0.4091	0.429	A	0.6271	0.9216	rs927727
1	rs9426464	29800081	A	0.05556	0.0961	G	0.08728	0.5533	rs9426464
1	rs10753340	29801368	C	0.4444	0.4708	A	0.5208	0.8994	rs10753340
1	rs6694109	29801397	C	0.3535	0.3524	A	1	1.005	rs6694109
1	rs1983855	29802337	G	0.08586	0.1184	A	0.2502	0.6994	rs1983855
1	rs4078312	29815645	A	0.03535	0.03621	G	1	0.9754	rs4078312
1	rs9426279	29835996	A	0.2323	0.1602	G	0.0205	1.587	rs9426279
1	rs6426343	29865107	A	0.4242	0.3593	G	0.09763	1.314	rs6426343
1	rs6677824	29867677	A	0.3384	0.3705	G	0.4528	0.8691	rs6677824
1	exm2264813	29868073	A	0.399	0.4401	G	0.3309	0.8445	rs6700641
1	rs6605085	29869915	A	0.2222	0.2075	G	0.6939	1.091	rs6605085
1	kgp3354187	29874768	A	0.1313	0.1212	G	0.7146	1.096	rs34405972
1	kgp883624	29875347	A	0.1414	0.1323	G	0.725	1.08	rs35294772
1	rs28567981	30029261	A	0.404	0.435	G	0.4651	0.8805	rs28567981
1	psy_rs79530354	30030792	A	0.1364	0.1128	G	0.3837	1.242	rs79530354
1	rs28589362	30039872	A	0.4747	0.4805	G	0.936	0.9772	rs28589362
1	rs6603927	30064009	A	0.3081	0.3565	G	0.2375	0.8035	rs6603927
1	rs10915035	30067017	C	0.1818	0.156	A	0.3841	1.202	rs10915035
1	rs9729975	30073828	G	0.101	0.08914	A	0.5807	1.148	rs9729975
1	rs10798895	30086662	G	0.1313	0.176	A	0.1607	0.7078	rs10798895
1	rs271321	30098510	A	0.399	0.376	C	0.5637	1.102	rs271321
1	rs9286945	30101569	A	0.2525	0.2201	G	0.339	1.197	rs9286945
1	rs271316	30102340	C	0.3636	0.4276	A	0.1214	0.765	rs271316
1	rs9439752	30114164	C	0.2525	0.2549	A	1	0.9877	rs9439752
1	rs271383	30120287	A	0.1465	0.1997	C	0.1003	0.6876	rs271383
1	rs446335	30127106	G	0.1515	0.2201	A	0.03679	0.6329	rs446335
1	exm2264814	30133502	A	0.4495	0.4011	G	0.2225	1.219	rs199613
1	rs12122023	30143707	A	0.3838	0.3524	G	0.4515	1.145	rs12122023
1	rs166604	30148652	A	0.1616	0.2263	G	0.04996	0.6592	rs166604
1	rs12564818	30155341	A	0.2143	0.2228	G	0.8463	0.9511	rs12564818
1	rs271344	30156975	A	0.2323	0.1936	G	0.2315	1.261	rs271344
1	rs387232	30157559	C	0.3788	0.4499	A	0.07552	0.7457	rs387232
1	rs12137141	30171995	A	0.1162	0.07939	C	0.1175	1.524	rs12137141
1	rs722497	30172044	A	0.4343	0.4568	G	0.6286	0.913	rs722497
1	psy_rs74808897	30175870	A	0.03535	0.0376	G	1	0.9379	rs74808897
1	rs894220	30183014	A	0.399	0.4136	G	0.7445	0.941	rs894220
1	rs4259710	30184426	G	0.4141	0.4206	A	0.9352	0.9737	rs4259710
1	rs12118066	30185467	G	0.0303	0.0195	A	0.4076	1.571	rs12118066
1	rs1866967	30185662	G	0.4242	0.429	A	0.9354	0.9809	rs1866967
1	rs4949268	30186956	G	0.3485	0.3802	A	0.4553	0.8719	rs4949268
1	rs12125419	30204943	A	0.0404	0.03203	C	0.5132	1.272	rs12125419
1	rs10914266	30211197	A	0.4848	0.4526	G	0.4221	1.138	rs10914266
1	rs10914271	30213840	A	0.4343	0.415	G	0.6266	1.082	rs10914271
1	rs17262734	30225125	A	0.1364	0.1685	C	0.3263	0.779	rs17262734
1	rs12566608	30225137	A	0.3333	0.351	G	0.6739	0.9246	rs12566608
1	rs16832876	30226168	A	0.1818	0.1936	G	0.76	0.9257	rs16832876
1	rs12045312	30234753	G	0.04545	0.02368	A	0.1424	1.964	rs12045312
1	rs6684453	30238984	G	0.1919	0.2089	A	0.691	0.8993	rs6684453
1	psy_rs79907802	30239505	A	0.02525	0.05989	G	0.06948	0.4067	rs79907802
1	rs12067980	30250727	G	0.01531	0.009749	A	0.4543	1.579	rs12067980
1	rs17262748	30257664	A	0.1919	0.1825	G	0.7569	1.064	rs17262748
1	rs2376727	30261280	A	0.3535	0.3189	G	0.392	1.168	rs2376727
1	rs6691847	30265652	A	0.1263	0.1086	G	0.5251	1.186	rs6691847
1	rs6678054	30284674	A	0.04545	0.04457	C	1	1.021	rs6678054
1	rs4949485	30285848	A	0.4343	0.3677	G	0.09845	1.32	rs4949485
1	rs993245	30297793	G	0.399	0.4624	A	0.1252	0.7718	rs993245
1	rs12045961	30310092	A	0.1061	0.0961	G	0.6863	1.116	rs12045961
1	rs895786	30311124	A	0.3838	0.3538	G	0.4523	1.138	rs895786
1	rs921197	30319889	G	0.4444	0.493	A	0.2295	0.8226	rs921197
1	rs7512834	30322046	G	0.2424	0.3128	A	0.06492	0.7029	rs7512834
1	rs6425687	30328390	G	0.3737	0.3134	A	0.1233	1.308	rs6425687
1	rs10914549	30332121	A	0.04545	0.02654	G	0.1681	1.747	rs10914549
1	rs10914556	30344788	A	0.4141	0.3983	G	0.6833	1.068	rs10914556
1	rs1448337	30349276	A	0.1162	0.1783	G	0.03968	0.6058	rs1448337
1	rs10458370	30353687	G	0.3838	0.3677	A	0.6787	1.071	rs10458370
1	rs12083826	30365605	A	0.2626	0.2326	C	0.3974	1.175	rs12083826
1	rs7540340	30365857	A	0.2475	0.3162	C	0.06639	0.7113	rs7540340
1	rs11587046	30367970	A	0.1768	0.1919	G	0.682	0.9043	rs11587046
1	rs895796	30368883	A	0.1263	0.149	G	0.493	0.8252	rs895796
1	rs752685	30369220	G	0.3	0.3398	A	0.3405	0.8326	rs752685
1	rs4949230	30374868	G	0.5202	0.4694	A	0.2282	1.226	rs4949230
1	rs10914615	30381489	A	0.3636	0.4123	G	0.2208	0.8147	rs10914615
1	rs2084436	30382007	A	0.1212	0.1299	G	0.8107	0.924	rs2084436
1	rs198271	30399154	A	0.3196	0.3403	G	0.608	0.9104	rs198271
1	rs155635	30399634	G	0.1162	0.1271	A	0.808	0.9027	rs155635
1	psy_rs4478859	30403470	G	0.3333	0.2827	A	0.1861	1.268	rs4478859
1	psy_rs1498240	30413157	A	0.1111	0.1337	C	0.4724	0.8099	rs1498240
1	rs16833076	30414182	C	0.1117	0.1351	A	0.4654	0.805	rs16833076
1	rs10914662	30417143	C	0.3434	0.3645	A	0.6163	0.9119	rs10914662
1	rs11583644	30419370	G	0.2323	0.2312	A	1	1.006	rs11583644
1	rs4949238	30422596	G	0.1061	0.1323	A	0.398	0.7781	rs4949238
1	rs1009080	30431560	G	0.2778	0.3064	A	0.4838	0.8706	rs1009080
1	exm-rs4949526	30432219	A	0.2778	0.3064	G	0.4838	0.8706	rs4949526
1	exm2264998	30437268	A	0.2273	0.2256	G	1	1.009	rs6694545
1	psy_rs75169985	30439272	A	0.0303	0.04596	G	0.428	0.6487	rs75169985
1	rs10753284	30445050	A	0.3232	0.3189	G	0.9315	1.02	rs10753284
1	rs267708	30445631	A	0.3131	0.3092	G	0.9309	1.019	rs267708
1	rs409226	30472960	A	0.399	0.3607	G	0.3602	1.177	rs409226
1	psy_rs387974	30483366	A	0.3586	0.4092	G	0.2187	0.8071	rs387974
1	rs453149	30487342	A	0.3384	0.2975	G	0.2959	1.208	rs453149
1	rs1603724	30494591	A	0.3232	0.3579	G	0.4004	0.8567	rs1603724
1	rs267720	30497242	A	0.3434	0.3496	C	0.9329	0.9732	rs267720
1	rs7511843	30509439	A	0.3535	0.3231	C	0.4425	1.146	rs7511843
1	rs1391489	30522300	A	0.1465	0.1435	G	0.9093	1.025	rs1391489
1	rs1503772	30523923	G	0.4091	0.4011	A	0.8701	1.034	rs1503772
1	rs372125	30528143	G	0.202	0.2409	A	0.2958	0.7975	rs372125
1	rs12125183	30529226	G	0.1919	0.2187	A	0.4348	0.8486	rs12125183
1	rs391479	30530885	A	0.3636	0.3036	G	0.1203	1.311	rs391479
1	rs404169	30531572	A	0.5455	0.4763	C	0.09196	1.319	rs404169
1	rs267660	30540710	A	0.2323	0.2723	G	0.2752	0.8086	rs267660
1	rs1149064	30543026	A	0.4091	0.4735	G	0.1258	0.7697	rs1149064
1	rs267667	30546997	G	0.1818	0.2006	A	0.614	0.8858	rs267667
1	rs267669	30548348	G	0.3283	0.2953	A	0.3828	1.166	rs267669
1	rs369715	30554684	G	0.5101	0.4889	A	0.6303	1.089	rs369715
1	rs6661562	30562066	A	0.2576	0.3036	G	0.2184	0.7957	rs6661562
1	rs7530417	30562263	C	0.4091	0.4875	A	0.0538	0.7279	rs7530417
1	rs16833246	30566926	A	0.1515	0.1783	G	0.3977	0.8231	rs16833246
1	exm-rs910696	30567596	A	0.2374	0.1908	G	0.1608	1.32	rs910696
1	rs1746272	30572812	A	0.2268	0.1922	G	0.3113	1.233	rs1746272
1	rs2076977	30574158	A	0.4798	0.4624	G	0.6879	1.072	rs2076977
1	rs11807362	30574413	A	0.2828	0.344	G	0.1245	0.752	rs11807362
1	rs2376907	30581567	G	0.3687	0.3635	A	0.9336	1.023	rs2376907
1	rs2376487	30610536	C	0.3586	0.3969	A	0.3651	0.8494	rs2376487
1	rs2146850	30620480	G	0.5354	0.4819	A	0.1992	1.239	rs2146850
1	exm-rs2180233	30627712	G	0.3182	0.3802	A	0.1141	0.7607	rs2180233
1	psy_rs36113019	30634565	A	0.03535	0.05882	G	0.2175	0.5864	rs36113019
1	rs3934202	30635302	A	0.2188	0.2402	G	0.5667	0.8856	rs3934202
1	rs10799083	30636313	G	0.3838	0.3953	A	0.8055	0.9531	rs10799083
1	rs12142439	30636813	G	0.1667	0.1536	A	0.6591	1.102	rs12142439
1	rs6425865	30641610	G	0.05556	0.05447	A	1	1.021	rs6425865
1	rs6701005	30644096	G	0.05556	0.05432	A	1	1.024	rs6701005
1	rs10493043	30645986	G	0.2525	0.1699	A	0.01016	1.65	rs10493043
1	rs4949549	30655669	G	0.3333	0.3579	A	0.5569	0.8969	rs4949549
1	rs7523165	30660403	G	0.2424	0.2242	A	0.6325	1.107	rs7523165
1	rs10915040	30663554	A	0.399	0.3774	G	0.6203	1.095	rs10915040
1	rs4381243	30675881	G	0.3889	0.3175	A	0.06149	1.368	rs4381243
1	rs16833396	30687128	A	0.1414	0.1198	C	0.3975	1.21	rs16833396
1	rs7516871	30687376	A	0.2374	0.1797	G	0.08282	1.421	rs7516871
1	rs909623	30706530	G	0.199	0.1421	A	0.05772	1.5	rs909623
1	psy_rs115860591	30708795	G	0.0202	0.01532	A	0.5438	1.325	rs115860591
1	rs6685389	30709585	A	0.03535	0.03482	G	1	1.016	rs6685389
1	rs12401958	30718102	C	0.1616	0.1058	A	0.03472	1.628	rs12401958
1	rs6657022	30720817	G	0.2323	0.1816	A	0.1263	1.364	rs6657022
1	rs11802750	30729050	G	0.202	0.1435	A	0.04714	1.512	rs11802750
1	rs10158763	30731138	G	0.1162	0.09053	A	0.2777	1.32	rs10158763
1	rs1008196	30737443	G	0.1313	0.07103	A	0.009138	1.977	rs1008196
1	rs12035857	30740493	G	0.08586	0.05028	A	0.08368	1.774	rs12035857
1	rs455494	30758928	A	0.2296	0.2869	G	0.1248	0.7407	rs455494
1	rs463128	30759956	G	0.1212	0.1964	A	0.016	0.5644	rs463128
1	rs411238	30787227	A	0.1313	0.2025	G	0.02344	0.5953	rs411238
1	rs6672668	30787475	A	0.3737	0.3496	G	0.5573	1.11	rs6672668
1	rs10799096	30791516	A	0.4192	0.3997	G	0.6245	1.084	rs10799096
1	exm2263819	30794960	A	0.3737	0.3725	C	1	1.005	rs4949254
1	rs2007451	30799299	G	0.3485	0.3468	A	1	1.007	rs2007451
1	rs10915081	30808141	G	0.2828	0.2744	A	0.8576	1.043	rs10915081
1	rs453756	30809179	A	0.1263	0.1351	C	0.8138	0.9252	rs453756
1	rs760655	30809347	A	0.2727	0.2563	G	0.6478	1.088	rs760655
1	rs762798	30827240	A	0.2374	0.2368	G	1	1.003	rs762798
1	rs636797	30830505	G	0.1111	0.09749	A	0.5935	1.157	rs636797
1	rs675696	30850174	A	0.1061	0.1421	G	0.2386	0.7165	rs675696
1	rs6696645	30850902	C	0.2828	0.2577	A	0.4676	1.136	rs6696645
1	rs1887916	30858250	C	0.2828	0.2563	A	0.4658	1.145	rs1887916
1	rs6425970	30858705	A	0.3889	0.3955	C	0.9346	0.9725	rs6425970
1	rs4949262	30862461	G	0.3889	0.3969	A	0.8698	0.9668	rs4949262
1	rs3867305	30873469	C	0.3232	0.344	A	0.6118	0.9107	rs3867305
1	rs6656216	30878285	A	0.404	0.3538	G	0.2111	1.238	rs6656216
1	rs650676	30885210	G	0.3889	0.3942	A	0.9346	0.9782	rs650676
1	rs6676701	30887732	A	0.4343	0.4568	G	0.6286	0.913	rs6676701
1	exm-rs12407007	30890532	A	0.06633	0.06006	G	0.738	1.112	rs12407007
1	rs606404	30894160	G	0.4242	0.4513	A	0.5189	0.896	rs606404
1	rs10915113	30898855	G	0.1566	0.1769	A	0.5953	0.8638	rs10915113
1	rs609878	30899960	A	0.005051	0.01671	G	0.319	0.2986	rs609878
1	rs689303	30910090	G	0.005051	0.01532	A	0.4789	0.3263	rs689303
1	rs657816	30919030	A	0.1515	0.1769	G	0.4563	0.831	rs657816
1	rs12117449	30919378	A	0.3687	0.4025	G	0.4123	0.8669	rs12117449
1	rs6673363	30933736	A	0.4444	0.3969	G	0.2528	1.215	rs6673363
1	rs1552319	30944362	A	0.3878	0.415	C	0.5128	0.8926	rs1552319
1	rs12406008	30945974	G	0.1111	0.156	A	0.1392	0.6763	rs12406008
1	rs4949266	30962106	G	0.404	0.4958	A	0.0244	0.6894	rs4949266
1	rs415314	30962474	A	0.2879	0.3389	G	0.1994	0.7885	rs415314
1	rs3104429	30985076	A	0.1717	0.2103	G	0.2713	0.7785	rs3104429
1	rs10915140	30985651	G	0.2727	0.3301	A	0.1427	0.7611	rs10915140
1	rs12144776	30989639	A	0.2071	0.1964	G	0.763	1.069	rs12144776
1	rs396648	30993005	A	0.2525	0.2646	G	0.7845	0.9388	rs396648
1	rs1994239	31010302	G	0.4798	0.4666	A	0.7483	1.054	rs1994239
1	rs10915150	31012257	A	0.2475	0.2479	G	1	0.9977	rs10915150
1	rs9628644	31013426	A	0.07071	0.04457	G	0.1427	1.631	rs9628644
1	rs904257	31022237	A	0.3081	0.3162	G	0.863	0.9631	rs904257
1	rs2377368	31024967	A	0.05051	0.05989	G	0.732	0.835	rs2377368
1	rs2377367	31027917	A	0.05556	0.06685	G	0.6276	0.8211	rs2377367
1	rs3104435	31045509	A	0.1818	0.2089	G	0.4264	0.8415	rs3104435
1	psy_rs72650589	31048434	C	0.04545	0.05432	A	0.7207	0.8291	rs72650589
1	rs525813	31058914	A	0.1667	0.1657	G	1	1.007	rs525813
1	rs610679	31061327	A	0.2449	0.2256	G	0.5666	1.113	rs610679
1	rs530973	31062295	A	0.303	0.2883	G	0.724	1.073	rs530973
1	rs788871	31064203	G	0.2602	0.2869	A	0.4751	0.8742	rs788871
1	rs4949279	31080612	G	0.4596	0.3816	A	0.04946	1.378	rs4949279
1	rs544789	31083478	G	0.02525	0.01811	A	0.5622	1.405	rs544789
1	rs666750	31086685	A	0.2374	0.2813	C	0.2412	0.7951	rs666750
1	rs10914158	31087850	G	0.2273	0.1769	A	0.1229	1.369	rs10914158
1	rs7518010	31088967	G	0.2121	0.2618	A	0.1656	0.759	rs7518010
1	rs11589302	31099501	A	0.3182	0.351	G	0.3997	0.863	rs11589302
1	rs1188414	31099929	G	0.4439	0.4694	A	0.5718	0.9024	rs1188414
1	rs1201394	31101134	G	0.2121	0.1852	A	0.4143	1.184	rs1201394
1	psy_rs72652751	31108267	A	0.03535	0.02646	C	0.4744	1.348	rs72652751
1	rs522294	31118741	G	0.2374	0.2786	A	0.2779	0.8062	rs522294
1	psy_rs114640642	31131092	A	0.0404	0.05571	G	0.4736	0.7137	rs114640642
1	rs2700541	31151319	A	0.4646	0.4805	C	0.748	0.9384	rs2700541
1	rs1188390	31151500	A	0.2576	0.2807	G	0.5899	0.8889	rs1188390
1	rs1188444	31164624	G	0.4495	0.4011	A	0.2225	1.219	rs1188444
1	rs716486	31167561	A	0.303	0.3384	G	0.3937	0.8499	rs716486
1	rs1033867	31167998	G	0.2323	0.234	A	1	0.9908	rs1033867
1	rs1830705	31168219	G	0.3838	0.3802	A	0.9343	1.015	rs1830705
1	rs1149023	31176942	A	0.05556	0.1159	C	0.01185	0.4486	rs1149023
1	rs1149024	31177073	A	0.1465	0.1662	G	0.5859	0.8609	rs1149024
1	rs12750278	31178663	C	0.09091	0.04735	A	0.02404	2.012	rs12750278
1	rs7555715	31183812	A	0.3232	0.2772	C	0.2147	1.246	rs7555715
1	rs1188395	31184368	A	0.3788	0.3953	G	0.7422	0.9329	rs1188395
1	rs1149048	31198733	G	0.3788	0.398	A	0.6813	0.9221	rs1149048
1	rs3795437	31206806	G	0.2374	0.2626	A	0.5205	0.8742	rs3795437
1	exm38714	31208042	A	0.2222	0.2298	G	0.8489	0.9576	rs35351292
1	rs1188357	31211282	A	0.3687	0.3565	C	0.8019	1.054	rs1188357
1	psy_rs1050663	31215364	G	0.4798	0.4833	A	0.9362	0.9861	rs1050663
1	rs1188347	31226340	A	0.4192	0.4861	G	0.1078	0.7631	rs1188347
1	rs3762297	31231680	A	0.2172	0.1755	G	0.1801	1.303	rs3762297
1	rs4949294	31235936	C	0.4293	0.5	A	0.09155	0.7522	rs4949294
1	rs12124742	31239262	A	0.303	0.2925	G	0.7919	1.052	rs12124742
1	rs12736883	31241312	A	0.2172	0.1727	G	0.1761	1.329	rs12736883
1	rs878467	31247236	A	0.5253	0.468	C	0.172	1.258	rs878467
1	psy_rs7516769	31258827	G	0.4949	0.4596	A	0.4212	1.152	rs7516769
1	rs11578558	31267335	C	0.1566	0.1602	A	1	0.9733	rs11578558
1	rs10798809	31272279	A	0.2626	0.2925	G	0.4256	0.8616	rs10798809
1	rs12038524	31286796	A	0.399	0.3942	G	0.9346	1.02	rs12038524
1	rs4949309	31296585	C	0.1616	0.1894	A	0.4076	0.8249	rs4949309
1	rs746700	31297519	A	0.2323	0.2368	G	0.925	0.9755	rs746700
1	rs3923872	31309717	A	0.3182	0.3398	G	0.6103	0.9066	rs3923872
1	rs12756105	31313417	A	0.2071	0.234	G	0.4458	0.8549	rs12756105
1	rs2488230	31320651	A	0.4121	0.4174	G	0.933	0.9785	rs2488230
1	rs2796210	31326201	A	0.3636	0.3398	G	0.5549	1.11	rs2796210
1	rs2488233	31330181	A	0.1162	0.1309	G	0.6321	0.8725	rs2488233
1	rs3935266	31330844	A	0.3586	0.344	G	0.7361	1.066	rs3935266
1	rs12408228	31337417	A	0.2475	0.2242	C	0.5044	1.138	rs12408228
1	rs4949320	31339570	A	0.2727	0.2855	G	0.7893	0.9384	rs4949320
1	rs2488238	31344952	G	0.4444	0.4624	A	0.6874	0.9301	rs2488238
1	exm38813	31349647	A	0.1768	0.1769	G	1	0.9992	rs2491132
1	exm38837	31349983	A	0.0202	0.01114	G	0.3017	1.83	rs41269523
1	psy_rs2491133	31350566	A	0.3636	0.3747	G	0.8037	0.9538	rs2491133
1	rs12406720	31353409	G	0.06061	0.09078	A	0.1955	0.6462	rs12406720
1	psy_rs72882089	31366222	A	0.2576	0.2221	G	0.295	1.215	rs72882089
1	rs7514514	31408056	A	0.3776	0.3621	G	0.7379	1.068	rs7514514
1	rs3795433	31413972	G	0.05556	0.07123	A	0.5242	0.767	rs3795433
1	psy_rs113011692	31416003	A	0.0404	0.02368	G	0.2178	1.736	rs113011692
1	rs6672383	31424889	A	0.4747	0.4526	G	0.6289	1.093	rs6672383
1	rs2275741	31426815	G	0.3283	0.383	A	0.1837	0.7873	rs2275741
1	rs6696300	31429785	A	0.2525	0.2897	G	0.327	0.8284	rs6696300
1	rs947643	31461438	A	0.2525	0.2256	G	0.4468	1.159	rs947643
1	rs1015099	31500659	A	0.197	0.1522	G	0.156	1.366	rs1015099
1	rs6656007	31504963	C	0.4747	0.4708	A	0.936	1.016	rs6656007
1	rs6673049	31564030	G	0.2071	0.1643	A	0.1687	1.328	rs6673049
1	rs2185419	31606783	A	0.1313	0.1476	C	0.6477	0.8728	rs2185419
1	rs2153451	31650819	G	0.197	0.2117	A	0.6935	0.9134	rs2153451
1	exm2264815	31661921	A	0.1919	0.1969	G	0.9197	0.9685	rs35077499
1	rs10798826	31669803	G	0.1717	0.1797	A	0.8345	0.9466	rs10798826
1	rs2377717	31673263	G	0.1465	0.1253	A	0.4736	1.197	rs2377717
1	rs7549197	31681014	A	0.1818	0.1816	G	1	1.002	rs7549197
1	exm2263858	31681614	A	0.1818	0.1825	C	1	0.9958	rs4949198
1	rs10798827	31682312	A	0.1465	0.1253	C	0.4736	1.197	rs10798827
1	rs10753244	31683500	A	0.1768	0.1685	G	0.8309	1.059	rs10753244
1	rs6680565	31687958	G	0.3586	0.3743	A	0.7397	0.9345	rs6680565
1	rs10914332	31699002	G	0.101	0.1226	A	0.4565	0.8044	rs10914332
1	rs12087046	31700412	G	0.1566	0.1671	A	0.8287	0.925	rs12087046
1	rs1107427	31701981	G	0.1566	0.1992	A	0.185	0.7464	rs1107427
1	rs6701667	31707971	A	0.3673	0.3602	C	0.8668	1.031	rs6701667
1	psy_rs6681223	31710736	A	0.1061	0.1017	C	0.8948	1.048	rs6681223
1	rs10493047	31741777	A	0.1111	0.1114	G	1	0.9969	rs10493047
1	rs6425730	31747393	A	0.2121	0.2047	G	0.8429	1.046	rs6425730
1	exm-rs6679393	31770944	A	0.3434	0.3426	G	1	1.004	rs6679393
1	rs7523438	31788313	A	0.3384	0.3426	G	0.9328	0.9813	rs7523438
1	exm2264816	31819128	A	0.3283	0.3231	G	0.9317	1.024	rs10798844
1	rs10798845	31822636	G	0.3434	0.3436	A	1	0.9994	rs10798845
1	exm39115	31842320	G	0.0404	0.05028	A	0.7081	0.7953	rs2228194
1	rs10914367	31846206	A	0.2121	0.2075	G	0.9213	1.028	rs10914367
1	rs12562824	31854882	A	0.1313	0.1351	G	1	0.9678	rs12562824
1	rs12122184	31858784	G	0.1313	0.1295	A	1	1.016	rs12122184
1	rs6659255	31869669	A	0.09596	0.09471	G	1	1.015	rs6659255
1	rs2889753	31871407	A	0.2323	0.2396	G	0.9249	0.9607	rs2889753
1	rs10914375	31885859	G	0.3485	0.383	A	0.4075	0.8616	rs10914375
1	exm39143	31897587	A	0.0101	0.01393	G	1	0.7224	rs112561697
1	psy_rs10454446	31899704	G	0.08586	0.08217	A	0.8844	1.049	rs10454446
1	exm39197	31902279	A	0.07071	0.06128	G	0.6224	1.166	rs34728687
1	rs10798854	31934343	G	0.2475	0.2632	A	0.7145	0.9205	rs10798854
1	exm2260174	31943343	G	0.2525	0.2725	A	0.6503	0.9021	rs1934299
1	rs4949416	31953898	G	0.005051	0.03203	A	0.04088	0.1534	rs4949416
1	rs10798859	31955533	A	0.3131	0.2855	G	0.48	1.141	rs10798859
1	rs10914420	31977350	G	0.4697	0.4805	A	0.8098	0.9576	rs10914420
1	rs6684549	31982479	A	0.4545	0.4777	C	0.5745	0.9113	rs6684549
1	rs10914430	31987662	A	0.3586	0.3774	G	0.6784	0.9221	rs10914430
1	rs10493048	31993870	A	0.09091	0.1003	G	0.7879	0.8972	rs10493048
1	rs6662915	31995973	G	0.3687	0.383	A	0.7413	0.9408	rs6662915
1	rs4245634	32002287	G	0.3636	0.344	A	0.614	1.09	rs4245634
1	rs6425766	32007672	G	0.4745	0.4874	A	0.8087	0.9497	rs6425766
1	rs10798873	32009650	C	0.0202	0.03482	A	0.3661	0.5715	rs10798873
1	rs4949441	32015974	A	0.3838	0.3969	G	0.8054	0.9464	rs4949441
1	rs6670560	32019153	C	0.4495	0.4568	A	0.8722	0.9709	rs6670560
1	rs2377894	32031843	G	0.07071	0.06267	A	0.7435	1.138	rs2377894
1	exm39321	32052529	A	0.005051	0.01532	C	0.4789	0.3263	rs113639076
1	rs10914446	32054094	A	0.3283	0.2891	C	0.2928	1.202	rs10914446
1	rs10914453	32075036	A	0.399	0.3496	G	0.2103	1.235	rs10914453
1	rs10914455	32085637	G	0.0404	0.08078	A	0.06137	0.4791	rs10914455
1	exm39398	32092525	A	0.3939	0.3663	G	0.5067	1.125	rs2271933
1	rs7524405	32108579	C	0.399	0.352	A	0.2423	1.222	rs7524405
1	rs7542583	32110813	A	0.4192	0.4304	G	0.808	0.9553	rs7542583
1	rs2271928	32127953	A	0.399	0.3733	G	0.5093	1.115	rs2271928
1	exm39539	32138045	A	0.0202	0.02368	G	1	0.8502	rs2228553
1	rs909002	32139635	G	0.4242	0.4039	A	0.6246	1.087	rs909002
1	rs2297684	32146764	G	0.399	0.3607	A	0.3602	1.177	rs2297684
1	exm39585	32149721	G	0.0303	0.02089	C	0.4249	1.465	rs34976864
1	exm39655	32158076	G	0.005051	0.01393	A	0.4727	0.3594	rs115606583
1	exm2251353	32158374	A	0.3333	0.344	G	0.8002	0.9534	rs3818788
1	exm39723	32164206	A	0.3182	0.3482	C	0.4474	0.8736	rs2228550
1	exm39727	32165495	C	0.3384	0.3677	A	0.5039	0.8795	rs2228552
1	rs10914472	32181220	C	0.4899	0.4916	A	1	0.993	rs10914472
1	rs3766823	32197257	A	0.2121	0.163	G	0.1123	1.383	rs3766823
1	rs6656287	32252615	A	0.1566	0.156	G	1	1.004	rs6656287
1	exm40038	32259791	A	0.0303	0.02646	G	0.8054	1.15	rs34341430
1	rs2184202	32277199	C	0.4949	0.4526	A	0.2964	1.185	rs2184202
1	rs751137	32278308	C	0.3889	0.3357	A	0.1775	1.26	rs751137
1	exm40084	32279629	A	0.3939	0.4304	G	0.3724	0.8604	rs6669563
1	exm40106	32280063	A	0.01515	0.01253	G	0.7288	1.212	rs61741268
1	exm40118	32280369	A	0.0303	0.01671	G	0.246	1.839	rs35533335
1	exm40129	32280610	A	0.3889	0.3357	G	0.1775	1.26	rs6664445
1	rs12565351	32311335	A	0.1633	0.1699	C	0.9143	0.9532	rs12565351
1	rs7518553	32315147	A	0.2424	0.2827	G	0.2809	0.8118	rs7518553
1	rs12565681	32322733	A	0.2929	0.3607	G	0.07716	0.7342	rs12565681
1	rs11805047	32336784	G	0.1061	0.1226	A	0.6201	0.8494	rs11805047
1	rs687605	32342334	G	0.2222	0.2549	A	0.4027	0.8353	rs687605
1	rs594540	32343368	A	0.1061	0.1229	G	0.6202	0.8467	rs594540
1	rs597987	32347171	A	0.2424	0.2521	G	0.853	0.9494	rs597987
1	rs16834765	32371442	A	0.05556	0.07382	G	0.4334	0.7381	rs16834765
1	rs639233	32372881	A	0.1515	0.1546	G	1	0.9765	rs639233
1	exm2264817	32438234	G	0.1717	0.1448	A	0.3695	1.224	rs680328
1	kgp2275913	32438515	G	0.07576	0.06546	A	0.6319	1.17	rs6687920
1	psy_rs79185852	32466048	G	0.0303	0.02933	A	1	1.034	rs79185852
1	rs744455	32557486	G	0.08081	0.04318	A	0.04402	1.948	rs744455
1	kgp10497040	32575567	A	0.07071	0.04318	G	0.1355	1.686	rs72666743
1	rs16834926	32664866	G	0.07576	0.04318	A	0.06782	1.816	rs16834926
1	exm40380	32667609	A	0.0404	0.02925	G	0.4902	1.397	rs1407134
1	exm40391	32669645	A	0.0303	0.02654	G	0.8056	1.146	rs41263993
1	exm40453	32672932	A	0.07071	0.05014	G	0.2881	1.441	rs12032332
1	exm40538	32681069	A	0.005051	0.01253	C	0.6988	0.3999	rs11590012
1	rs669538	32711360	A	0.3283	0.2799	G	0.186	1.257	rs669538
1	rs10914540	32715821	A	0.04545	0.02228	G	0.08585	2.089	rs10914540
1	exm40865	32842319	G	0.0303	0.02646	A	0.8054	1.15	rs34885668
1	rs10914555	32879586	G	0.1061	0.1131	A	0.8986	0.9301	rs10914555
1	rs11588809	32904611	G	0.1162	0.1226	A	0.9022	0.9409	rs11588809
1	rs12140988	32960336	G	0.07071	0.07242	A	1	0.9745	rs12140988
1	psy_rs114679067	32963106	A	0.0404	0.04596	G	0.8477	0.874	rs114679067
1	exm2251390	32975903	C	0.4697	0.4248	A	0.2925	1.199	rs2453244
1	rs11588497	33030461	G	0.2172	0.1769	A	0.2153	1.291	rs11588497
1	rs10914577	33034876	A	0.1111	0.1086	G	0.8981	1.026	rs10914577
1	rs6678903	33062554	G	0.1111	0.1086	A	0.8981	1.026	rs6678903
1	exm2268875	33068754	G	0.4697	0.4735	A	0.9361	0.9847	rs422215
1	rs3954228	33100815	A	0.05051	0.04178	G	0.56	1.22	rs3954228
1	rs389409	33116544	G	0.05051	0.04875	A	0.8547	1.038	rs389409
1	rs359955	33134774	A	0.298	0.2883	C	0.7913	1.048	rs359955
1	exm41089	33160878	G	0.04545	0.04318	A	0.8458	1.055	rs360042
1	exm41098	33161212	A	0.04545	0.0433	G	0.8461	1.052	rs360041
1	rs419145	33179156	A	0.1212	0.1379	G	0.6378	0.8624	rs419145
1	rs359952	33187046	G	0.0404	0.04178	A	1	0.9656	rs359952
1	rs644879	33215380	G	0.3716	0.3968	A	0.6423	0.8992	rs644879
1	psy_rs59245647	33229962	A	0.1869	0.195	G	0.8395	0.9488	rs59245647
1	exm41157	33235651	G	0.1465	0.1128	A	0.2166	1.349	rs12730560
1	exm41165	33235789	A	0.02525	0.03064	G	0.8158	0.8196	rs41306613
1	exm41204	33236483	A	0.0101	0.01117	G	1	0.9031	rs138055320
1	rs1765223	33256884	A	0.2879	0.312	C	0.5432	0.8915	rs1765223
1	rs10914614	33257919	A	0.3889	0.4206	G	0.4634	0.8766	rs10914614
1	rs10798918	33275981	G	0.1465	0.1969	A	0.1216	0.6998	rs10798918
1	exm41357	33292008	A	0.005051	0.01393	G	0.4727	0.3594	rs61739743
1	rs10914625	33298822	C	0.404	0.3482	A	0.1556	1.269	rs10914625
1	exm2264818	33348442	A	0.4747	0.4123	G	0.1233	1.289	rs35452140
1	rs11811702	33350183	G	0.2677	0.3045	A	0.3345	0.835	rs11811702
1	exm41465	33361287	A	0.0202	0.0195	G	1	1.037	rs10914632
1	rs8040	33402172	A	0.2323	0.2563	G	0.5182	0.8783	rs8040
1	rs194640	33403481	G	0.2323	0.2563	A	0.5182	0.8783	rs194640
1	rs1149128	33408138	C	0.03535	0.04735	A	0.5636	0.7373	rs1149128
1	rs194644	33409551	A	0.2727	0.3162	G	0.2585	0.8111	rs194644
1	rs1534893	33472942	G	0.3131	0.2813	A	0.3772	1.165	rs1534893
1	rs10753271	33496639	A	0.2828	0.2618	G	0.586	1.112	rs10753271
1	rs3863724	33540443	A	0.2778	0.2618	G	0.6503	1.084	rs3863724
1	psy_rs17542433	33600115	G	0.1515	0.1421	A	0.7324	1.078	rs17542433
1	rs689187	33611890	G	0.303	0.2646	A	0.2811	1.208	rs689187
1	rs3766813	33612508	A	0.2929	0.2549	G	0.3159	1.211	rs3766813
1	rs3912145	33614162	G	0.2929	0.2577	A	0.3187	1.194	rs3912145
1	rs622407	33646950	A	0.2929	0.2584	G	0.3634	1.189	rs622407
1	rs1498319	33684101	G	0.3333	0.2869	A	0.219	1.243	rs1498319
1	rs12045968	33690698	C	0.2778	0.2409	A	0.3074	1.212	rs12045968
1	rs7540951	33694810	G	0.3418	0.2919	A	0.1885	1.26	rs7540951
1	rs1566230	33719642	G	0.2929	0.2919	A	1	1.005	rs1566230
1	rs10914671	33723652	G	0.298	0.2758	A	0.5331	1.115	rs10914671
1	rs10914677	33749027	G	0.303	0.2925	A	0.7919	1.052	rs10914677
1	rs4653002	33770526	G	0.3687	0.3774	A	0.8685	0.9633	rs4653002
1	rs4653015	33776431	A	0.2576	0.2799	G	0.5899	0.8924	rs4653015
1	psy_rs115635161	33783969	A	0.01515	0.009749	G	0.4576	1.563	rs115635161
1	rs7264	33789382	A	0.298	0.2967	G	1	1.006	rs7264
1	rs16835363	33795053	A	0.09596	0.08659	G	0.6728	1.12	rs16835363
1	exm2251422	33796081	C	0.4343	0.4276	A	0.8715	1.028	rs4653044
1	rs4361958	33796554	A	0.3939	0.3858	G	0.8692	1.035	rs4361958
1	rs4233199	33819562	G	0.4495	0.4666	A	0.6879	0.9335	rs4233199
1	exm41964	33820134	A	0.2525	0.2312	G	0.5705	1.123	rs12026290
1	rs6425816	33832865	A	0.3535	0.3802	G	0.5081	0.8914	rs6425816
1	exm42006	33832933	A	0.05102	0.07242	G	0.3388	0.6886	rs10914692
1	exm42016	33836164	A	0.07071	0.03064	G	0.02061	2.407	rs41265897
1	rs12127097	33850890	G	0.2172	0.227	A	0.8476	0.9446	rs12127097
1	rs1535917	33861853	G	0.1768	0.1685	A	0.8309	1.059	rs1535917
1	rs12137943	33867447	A	0.2172	0.2256	C	0.8476	0.9521	rs12137943
1	rs6661037	33872593	G	0.4697	0.454	A	0.7473	1.065	rs6661037
1	rs6663355	33877808	G	0.4343	0.4596	A	0.5727	0.9028	rs6663355
1	rs10914706	33886888	A	0.08081	0.08357	C	1	0.9641	rs10914706
1	rs10914716	33905230	A	0.2525	0.2298	G	0.5083	1.132	rs10914716
1	rs10914731	33934824	G	0.1414	0.1212	A	0.4675	1.195	rs10914731
1	rs6425820	33936347	A	0.4141	0.4455	G	0.4667	0.8797	rs6425820
1	exm42041	33944993	G	0.0101	0.06128	A	0.001548	0.1563	rs41265901
1	rs7531293	33947467	G	0.4141	0.4499	A	0.3755	0.8645	rs7531293
1	rs3795419	33957130	A	0.1768	0.1407	C	0.2149	1.312	rs3795419
1	rs9662260	33957773	A	0.2576	0.2758	G	0.6525	0.9112	rs9662260
1	rs2131776	33984970	A	0.3889	0.4106	C	0.624	0.9134	rs2131776
1	rs923879	33999809	G	0.399	0.4081	A	0.8702	0.9629	rs923879
1	rs2794606	34019467	G	0.2879	0.3078	A	0.6625	0.9091	rs2794606
1	rs933044	34026479	A	0.1414	0.1215	G	0.4681	1.191	rs933044
1	rs923882	34029070	A	0.2778	0.2919	C	0.7239	0.933	rs923882
1	rs1493994	34030514	G	0.4343	0.4847	A	0.2281	0.8164	rs1493994
1	rs5007951	34034649	A	0.2374	0.2326	G	0.9245	1.027	rs5007951
1	exm42285	34035114	G	0.0101	0.02228	A	0.3904	0.4477	rs34047235
1	exm42303	34038214	G	0.4394	0.4749	A	0.3778	0.8665	rs2641962
1	rs10914746	34039844	G	0.2929	0.2312	A	0.07661	1.378	rs10914746
1	rs16835617	34042245	A	0.1667	0.1142	C	0.05297	1.551	rs16835617
1	rs729176	34042560	A	0.2398	0.2394	G	1	1.002	rs729176
1	rs292809	34046066	G	0.2929	0.3774	A	0.02969	0.6833	rs292809
1	rs11586497	34051242	A	0.2374	0.227	G	0.7748	1.06	rs11586497
1	rs721306	34051436	G	0.4394	0.4081	A	0.4636	1.137	rs721306
1	rs2781790	34054862	G	0.202	0.1783	A	0.468	1.167	rs2781790
1	psy_rs116641250	34057008	G	0.01515	0.02089	A	0.777	0.721	rs116641250
1	exm42377	34071525	G	0.399	0.4554	A	0.1699	0.7938	rs1874045
1	rs10914755	34082279	A	0.08763	0.1351	G	0.0865	0.6149	rs10914755
1	rs649214	34150551	G	0.3283	0.383	A	0.1837	0.7873	rs649214
1	rs10914766	34175928	A	0.4343	0.3743	G	0.138	1.284	rs10914766
1	rs10914767	34177600	G	0.3737	0.4359	A	0.1231	0.7722	rs10914767
1	rs565953	34178508	G	0.5253	0.4596	A	0.1082	1.301	rs565953
1	rs16835742	34180842	A	0.1061	0.1156	C	0.8005	0.9077	rs16835742
1	rs528059	34186193	A	0.02525	0.04318	G	0.3058	0.5741	rs528059
1	rs544991	34189429	A	0.2727	0.2772	G	0.9287	0.978	rs544991
1	rs667892	34189552	A	0.2732	0.2772	G	1	0.9803	rs667892
1	rs652391	34202162	G	0.2475	0.2382	A	0.7787	1.052	rs652391
1	rs481776	34205859	G	0.2172	0.2326	A	0.7029	0.9153	rs481776
1	exm2268876	34208399	C	0.4343	0.4429	A	0.8717	0.9659	rs580682
1	rs4578181	34210532	A	0.2172	0.2131	G	0.9221	1.024	rs4578181
1	rs6682875	34213109	A	0.2727	0.2493	G	0.5193	1.129	rs6682875
1	rs989661	34217931	A	0.2121	0.2047	G	0.8429	1.046	rs989661
1	exm42603	34238283	G	0.3232	0.2953	A	0.4841	1.14	rs474474
1	rs479938	34238852	G	0.1414	0.1198	A	0.3975	1.21	rs479938
1	exm-rs476463	34248064	A	0.1616	0.1713	G	0.8306	0.9325	rs476463
1	rs12133088	34251481	G	0.1313	0.09889	A	0.1933	1.377	rs12133088
1	psy_rs78443742	34256501	G	0.0101	0.0195	A	0.5441	0.5131	rs78443742
1	rs12408037	34270187	A	0.4697	0.4204	G	0.2246	1.221	rs12408037
1	rs10737374	34270498	G	0.303	0.2326	A	0.05062	1.435	rs10737374
1	rs3845473	34282691	G	0.3636	0.3412	A	0.556	1.103	rs3845473
1	rs2281595	34287512	G	0.4899	0.422	A	0.08998	1.315	rs2281595
1	rs12096149	34288935	C	0.1162	0.07939	A	0.1175	1.524	rs12096149
1	rs1321623	34306705	G	0.2273	0.2479	A	0.5759	0.8923	rs1321623
1	rs2180745	34313983	A	0.4091	0.4916	G	0.0444	0.7158	rs2180745
1	rs753893	34322237	A	0.2828	0.1964	C	0.01096	1.614	rs753893
1	exm42668	34330067	A	0.298	0.1964	C	0.003428	1.737	rs10379
1	exm42675	34330137	A	0.005051	0.01671	C	0.319	0.2986	rs61769874
1	rs10914802	34345249	G	0.5606	0.4735	A	0.03054	1.418	rs10914802
1	rs12058145	34347846	A	0.101	0.08914	G	0.5807	1.148	rs12058145
1	exm-rs2281597	34359858	G	0.2727	0.2187	C	0.1269	1.34	rs2281597
1	rs10799006	34362665	G	0.2849	0.2213	A	0.07998	1.402	rs10799006
1	rs7528354	34366411	G	0.4184	0.433	A	0.745	0.942	rs7528354
1	rs1570089	34369245	A	0.2323	0.2646	G	0.4089	0.841	rs1570089
1	exm2264819	34372503	A	0.4848	0.4916	G	0.8728	0.9732	rs6425861
1	rs911216	34375199	C	0.1566	0.1983	A	0.2185	0.7504	rs911216
1	rs7533958	34382423	G	0.4242	0.4387	A	0.7464	0.9427	rs7533958
1	rs504471	34418942	G	0.3384	0.3844	A	0.2466	0.8191	rs504471
1	psy_rs114245617	34420683	G	0.02525	0.01811	A	0.5622	1.405	rs114245617
1	rs12128266	34432484	A	0.02525	0.03203	G	0.8162	0.7828	rs12128266
1	rs6663957	34437596	A	0.04592	0.03482	G	0.5219	1.334	rs6663957
1	rs502199	34438881	A	0.4394	0.4415	G	1	0.9915	rs502199
1	rs749733	34443688	G	0.404	0.3858	A	0.6808	1.079	rs749733
1	rs4408120	34446139	G	0.3535	0.3496	A	0.9331	1.017	rs4408120
1	rs520226	34456109	A	0.05556	0.04735	G	0.5831	1.183	rs520226
1	psy_rs115392744	34461027	A	0.0303	0.06825	G	0.06117	0.4267	rs115392744
1	rs533861	34463451	C	0.06061	0.04875	A	0.4717	1.259	rs533861
1	rs487472	34470308	A	0.4848	0.4833	G	1	1.006	rs487472
1	rs1325258	34477581	G	0.1364	0.09053	A	0.06214	1.586	rs1325258
1	rs2358756	34479922	G	0.1818	0.1643	A	0.5916	1.13	rs2358756
1	rs1465782	34488578	G	0.4192	0.4441	A	0.5714	0.9033	rs1465782
1	rs12562296	34489758	A	0.0303	0.02925	G	1	1.037	rs12562296
1	rs10914850	34496094	G	0.101	0.06407	A	0.08709	1.641	rs10914850
1	rs2625684	34505115	A	0.3036	0.3422	G	0.3645	0.838	rs2625684
1	rs899378	34515330	G	0.4242	0.429	A	0.9354	0.9809	rs899378
1	rs6425872	34524849	A	0.2778	0.3036	G	0.5391	0.8821	rs6425872
1	rs6700561	34525105	G	0.2172	0.2577	A	0.2659	0.7993	rs6700561
1	rs9425986	34541724	G	0.2727	0.2465	A	0.4604	1.146	rs9425986
1	rs6665353	34564936	G	0.2778	0.2688	A	0.7872	1.046	rs6665353
1	rs1382600	34574691	A	0.3687	0.3719	G	1	0.9865	rs1382600
1	rs11581276	34586161	G	0.1919	0.1727	A	0.529	1.138	rs11581276
1	rs7551988	34590285	G	0.3687	0.3733	A	0.934	0.9806	rs7551988
1	rs771150	34606984	G	0.2398	0.1978	A	0.1973	1.28	rs771150
1	rs12755908	34617256	G	0.5404	0.4763	A	0.127	1.293	rs12755908
1	rs10914880	34620770	A	0.3673	0.2983	G	0.0683	1.366	rs10914880
1	rs7552457	34625898	C	0.2727	0.2549	A	0.6469	1.096	rs7552457
1	psy_rs78921994	34641346	C	0.01515	0.03064	A	0.3262	0.4867	rs78921994
1	rs1771365	34659156	A	0.07071	0.06964	G	1	1.017	rs1771365
1	exm2251459	34663180	A	0.2121	0.227	G	0.7007	0.9167	rs3795412
1	exm42765	34663208	C	0.303	0.2994	G	0.9304	1.017	rs1382602
1	exm42773	34663411	C	0.2626	0.2688	G	0.9278	0.9688	rs1414474
1	rs297804	34671355	A	0.303	0.3008	G	1	1.01	rs297804
1	rs13375367	34672699	G	0.04545	0.01811	A	0.03511	2.582	rs13375367
1	rs297802	34674814	G	0.2677	0.2897	A	0.5939	0.8962	rs297802
1	exm42816	34677815	G	0.02525	0.009749	A	0.1473	2.631	rs61741807
1	rs4652997	34679066	G	0.4899	0.4805	A	0.8724	1.038	rs4652997
1	rs705207	34684463	G	0.2475	0.2542	A	0.9264	0.9649	rs705207
1	rs1061074	34684621	A	0.2474	0.2423	G	0.9249	1.028	rs1061074
1	rs12043879	34686130	C	0.197	0.2047	A	0.8425	0.9528	rs12043879
1	rs1414472	34697488	A	0.2172	0.1997	G	0.6182	1.112	rs1414472
1	rs2795634	34714693	G	0.1869	0.1825	A	0.9174	1.03	rs2795634
1	rs771410	34723163	A	0.1818	0.1783	G	0.9168	1.024	rs771410
1	rs771404	34726167	G	0.4242	0.4248	A	1	0.9978	rs771404
1	rs771400	34727902	G	0.2525	0.2006	A	0.1168	1.347	rs771400
1	rs10914896	34735938	A	0.2475	0.2033	G	0.2022	1.288	rs10914896
1	rs1414470	34736287	G	0.5455	0.4777	A	0.09266	1.312	rs1414470
1	rs6677202	34748645	A	0.2929	0.2646	G	0.4699	1.151	rs6677202
1	rs6704508	34756509	C	0.298	0.2716	A	0.4739	1.138	rs6704508
1	rs1404350	34764974	A	0.4091	0.3635	C	0.2463	1.212	rs1404350
1	rs12130968	34790866	A	0.4141	0.3733	C	0.3217	1.187	rs12130968
1	rs1342160	34804499	A	0.4091	0.4373	G	0.517	0.8907	rs1342160
1	rs4652836	34806304	A	0.2273	0.2939	G	0.07346	0.7067	rs4652836
1	rs10799047	34809587	A	0.1667	0.1462	C	0.5009	1.168	rs10799047
1	rs2049420	34823560	G	0.4848	0.4847	A	1	1.001	rs2049420
1	rs7537783	34830640	A	0.3131	0.3134	G	1	0.9989	rs7537783
1	rs705203	34839501	G	0.2929	0.3073	A	0.7277	0.934	rs705203
1	rs17380703	34844208	A	0.202	0.1755	G	0.405	1.189	rs17380703
1	rs705197	34844836	A	0.1414	0.1657	G	0.4454	0.8291	rs705197
1	rs2092028	34872737	A	0.2576	0.2772	G	0.6524	0.9048	rs2092028
1	rs7530700	34879050	G	0.5354	0.4457	A	0.02967	1.433	rs7530700
1	rs6693232	34883744	G	0.2071	0.2396	A	0.3925	0.829	rs6693232
1	psy_rs2294190	34886654	A	0.06061	0.04888	C	0.4726	1.255	rs2294190
1	rs17385253	34895009	G	0.2525	0.2702	A	0.6507	0.9125	rs17385253
1	rs7533470	34896603	A	0.3384	0.3148	G	0.5473	1.113	rs7533470
1	rs2142534	34900172	A	0.3535	0.3538	G	1	0.999	rs2142534
1	rs4653032	34902910	A	0.2475	0.2535	C	0.9264	0.9685	rs4653032
1	rs10753308	34907148	A	0.2626	0.266	G	1	0.9827	rs10753308
1	rs10914953	34919266	G	0.2727	0.3078	A	0.3813	0.8433	rs10914953
1	rs2075933	34921075	A	0.3232	0.3315	G	0.8646	0.9633	rs2075933
1	rs4653037	34922823	A	0.2626	0.234	G	0.3993	1.166	rs4653037
1	rs7544781	34928441	G	0.4747	0.468	A	0.8726	1.028	rs7544781
1	rs3845483	34962846	A	0.404	0.3872	G	0.6814	1.073	rs3845483
1	psy_rs139025775	34966930	G	0.0101	0.01393	A	1	0.7224	rs139025775
1	rs4652841	34967241	A	0.5051	0.4735	G	0.4697	1.135	rs4652841
1	psy_rs184103012	34976885	A	0.01515	0.02089	G	0.777	0.721	rs184103012
1	rs6694043	34982041	A	0.08081	0.1201	G	0.1276	0.644	rs6694043
1	rs4653052	34992037	C	0.303	0.344	A	0.3078	0.8291	rs4653052
1	rs4595337	34995974	A	0.1212	0.1031	G	0.5159	1.2	rs4595337
1	rs10737381	34996413	G	0.4141	0.4123	A	1	1.008	rs10737381
1	rs12136079	35013586	G	0.4747	0.4763	A	1	0.9937	rs12136079
1	rs6425900	35029632	A	0.3889	0.4011	G	0.8058	0.9501	rs6425900
1	exm2251474	35049252	G	0.3586	0.3858	A	0.509	0.89	rs10799071
1	rs10914983	35049332	A	0.3283	0.3426	G	0.7351	0.9377	rs10914983
1	rs12074036	35050334	C	0.3636	0.3858	A	0.6201	0.9097	rs12074036
1	rs728447	35058148	C	0.4545	0.4206	A	0.4176	1.148	rs728447
1	rs7528705	35065969	A	0.06061	0.04735	C	0.4628	1.298	rs7528705
1	rs6695510	35085870	A	0.4495	0.4624	G	0.8091	0.9493	rs6695510
1	rs4653067	35088484	A	0.4646	0.4568	C	0.8722	1.032	rs4653067
1	rs2093880	35093593	A	0.05051	0.06425	C	0.6153	0.7747	rs2093880
1	rs6425904	35094871	A	0.1616	0.1727	G	0.7499	0.9234	rs6425904
1	rs7548924	35095368	A	0.2121	0.2444	G	0.3958	0.8323	rs7548924
1	rs10914996	35095609	G	0.4293	0.4095	A	0.6256	1.085	rs10914996
1	rs12132123	35095652	A	0.2172	0.1657	C	0.1141	1.396	rs12132123
1	rs10915010	35122523	A	0.3081	0.2841	G	0.5358	1.122	rs10915010
1	rs912537	35127074	G	0.3283	0.2967	A	0.4321	1.159	rs912537
1	rs1177663	35152490	A	0.1869	0.2187	G	0.3768	0.8212	rs1177663
1	rs12136236	35159799	A	0.2576	0.2159	G	0.2129	1.26	rs12136236
1	rs4320749	35161802	A	0.4427	0.4358	G	0.8702	1.029	rs4320749
1	rs17473524	35170315	G	0.09596	0.1253	A	0.321	0.7407	rs17473524
1	rs684524	35183638	A	0.2929	0.3273	G	0.3899	0.8515	rs684524
1	rs10489658	35185845	G	0.4242	0.3914	A	0.4132	1.146	rs10489658
1	rs9426007	35208698	A	0.303	0.3273	G	0.5483	0.8936	rs9426007
1	rs692923	35218077	G	0.2727	0.2521	A	0.5816	1.113	rs692923
1	rs3738345	35223345	A	0.2778	0.264	G	0.7169	1.072	rs3738345
1	rs2093185	35224312	C	0.4192	0.4039	A	0.7439	1.065	rs2093185
1	exm42951	35227162	A	0.01515	0.02925	G	0.3267	0.5106	rs9426009
1	exm42977	35227362	G	0.04545	0.02228	C	0.08585	2.089	rs79193415
1	rs1764405	35246297	A	0.3232	0.3078	G	0.7288	1.074	rs1764405
1	exm43007	35250457	A	0.0202	0.01253	G	0.4942	1.624	rs1805063
1	rs483721	35253376	A	0.2222	0.2298	G	0.8489	0.9576	rs483721
1	rs4653091	35257416	G	0.3182	0.3788	A	0.1335	0.7652	rs4653091
1	exm43084	35260202	A	0.1111	0.1671	G	0.05899	0.6229	rs41266431
1	exm43114	35260769	A	0.3333	0.312	G	0.6048	1.103	rs1764391
1	rs564226	35265770	A	0.3333	0.3092	C	0.5453	1.117	rs564226
1	rs1407135	35282297	G	0.4747	0.493	A	0.6882	0.9295	rs1407135
1	rs7526035	35289039	A	0.4798	0.4944	G	0.7483	0.9431	rs7526035
1	rs6689081	35301579	A	0.4697	0.3955	G	0.06136	1.354	rs6689081
1	rs11264125	35302617	A	0.197	0.2242	G	0.4383	0.8486	rs11264125
1	rs11264139	35303369	A	0.2727	0.2674	G	0.9279	1.027	rs11264139
1	rs12239410	35304381	A	0.3333	0.3802	C	0.2449	0.815	rs12239410
1	psy_rs7529768	35318439	A	0.08081	0.07382	G	0.7612	1.103	rs7529768
1	psy_rs4653110	35328275	A	0.1364	0.1351	C	1	1.011	rs4653110
1	psy_rs12119571	35355331	A	0.303	0.2994	G	0.9304	1.017	rs12119571
1	rs6662980	35360078	G	0.2929	0.3022	A	0.8611	0.9565	rs6662980
1	psy_rs4652867	35367290	A	0.3131	0.3134	C	1	0.9989	rs4652867
1	rs4652869	35378934	C	0.3939	0.3997	A	0.9347	0.9761	rs4652869
1	rs6694435	35379119	G	0.2576	0.2298	A	0.4494	1.163	rs6694435
1	psy_rs12084865	35379579	A	0.1566	0.1532	C	0.9116	1.026	rs12084865
1	exm2268877	35384605	G	0.1212	0.1323	A	0.7219	0.9045	rs6699355
1	rs10437318	35403677	A	0.03535	0.03482	C	1	1.016	rs10437318
1	rs11263859	35428428	C	0.07576	0.0585	A	0.4056	1.319	rs11263859
1	psy_rs147339867	35438400	G	0.02525	0.04596	A	0.2315	0.5378	rs147339867
1	rs4072108	35444037	G	0.04545	0.03482	A	0.5235	1.32	rs4072108
1	kgp11705169	35497529	A	0.04545	0.03482	G	0.5235	1.32	rs7552070
1	exm43457	35562965	G	0.08081	0.0961	A	0.5814	0.8269	rs2971408
1	rs4411101	35571417	A	0.1263	0.1212	G	0.8078	1.048	rs4411101
1	rs6425939	35628789	A	0.1111	0.1072	G	0.8972	1.041	rs6425939
1	exm2264999	35636227	G	0.1111	0.1086	A	0.8981	1.026	rs11264110
1	rs10493066	35646125	A	0.0303	0.0195	G	0.4076	1.571	rs10493066
1	rs3738694	35648316	A	0.01515	0.009749	G	0.4576	1.563	rs3738694
1	psy_rs41267245	35648492	A	0.06566	0.07939	G	0.6503	0.8149	rs41267245
1	exm-rs11264115	35656664	A	0.0303	0.0195	G	0.4076	1.571	rs11264115
1	psy_rs186485784	35673848	G	0.08586	0.09889	A	0.6831	0.8559	rs186485784
1	rs7543044	35674311	G	0.09596	0.1045	A	0.7925	0.91	rs7543044
1	exm-rs673604	35687815	G	0.101	0.1072	A	0.8964	0.9354	rs673604
1	psy_rs71516386	35706365	A	0.1111	0.1072	C	0.8972	1.041	rs71516386
1	rs593461	35709777	A	0.04082	0.03064	G	0.4977	1.346	rs593461
1	rs522821	35741663	A	0.03535	0.04457	G	0.6928	0.7857	rs522821
1	rs544621	35772867	A	0.0303	0.0419	C	0.5412	0.7146	rs544621
1	rs12075713	35776603	C	0	0.03073	A	0.007107	0	rs12075713
1	exm43741	35847032	A	0.03535	0.02786	G	0.6344	1.279	rs34924462
1	rs12040345	35864571	G	0.02525	0.01114	A	0.1689	2.299	rs12040345
1	psy_rs74531499	35872476	G	0.03535	0.04039	A	0.8392	0.8707	rs74531499
1	psy_rs1211184	35888147	G	0.1263	0.1407	A	0.6429	0.8828	rs1211184
1	rs2275247	35908451	G	0.03535	0.04457	A	0.6928	0.7857	rs2275247
1	rs12563006	35919461	A	0	0.02786	C	0.01153	0	rs12563006
1	psy_rs72659616	35926075	A	0.0404	0.039	G	1	1.038	rs72659616
1	psy_rs1768560	35926150	G	0.1414	0.1671	A	0.4454	0.8208	rs1768560
1	psy_rs2486297	35961737	G	0.07071	0.09471	A	0.3279	0.7273	rs2486297
1	rs11264164	35966914	G	0.0303	0.0376	A	0.8295	0.7998	rs11264164
1	rs10908401	36082395	C	0.03535	0.0405	A	0.8391	0.8682	rs10908401
1	rs10908402	36095920	G	0	0.02933	A	0.01234	0	rs10908402
1	psy_rs67021760	36102702	A	0.09091	0.11	G	0.5147	0.8089	rs67021760
1	psy_rs676614	36107510	C	0.1263	0.1532	A	0.3674	0.7987	rs676614
1	psy_rs114819639	36127025	A	0.005051	0.01966	G	0.213	0.2531	rs114819639
1	psy_rs596471	36132546	G	0.1364	0.1532	A	0.6526	0.8727	rs596471
1	rs7367713	36156432	G	0.1515	0.1699	A	0.5904	0.8724	rs7367713
1	rs12563583	36167456	C	0.1327	0.1546	A	0.499	0.8364	rs12563583
1	exm44188	36181813	C	0.01515	0.01532	G	1	0.9888	rs41267257
1	rs6425954	36197297	A	0.1667	0.1741	G	0.9154	0.9488	rs6425954
1	exm44205	36202585	A	0.07576	0.08914	G	0.6681	0.8376	rs35490896
1	exm44294	36225948	G	0.1616	0.1741	A	0.7497	0.9145	rs7537203
1	exm44355	36235455	A	0.06566	0.04735	G	0.3617	1.414	rs61751002
1	rs10908410	36242028	A	0.1616	0.1783	G	0.6725	0.8886	rs10908410
1	psy_rs76505634	36246042	A	0.0404	0.05432	G	0.5848	0.7331	rs76505634
1	rs12044203	36276399	A	0.01515	0.03212	G	0.3313	0.4635	rs12044203
1	rs727005	36281336	G	0.09091	0.1267	A	0.2144	0.689	rs727005
1	rs636832	36363475	A	0.09596	0.124	G	0.3203	0.7502	rs636832
1	rs614235	36450565	A	0.08586	0.1198	G	0.2048	0.6902	rs614235
1	psy_rs77977427	36489600	A	0.02525	0.03203	G	0.8162	0.7828	rs77977427
1	rs491603	36532316	A	0.1768	0.1941	G	0.6107	0.8913	rs491603
1	rs3754076	36549157	A	0.08081	0.1253	G	0.1021	0.6134	rs3754076
1	rs3767703	36555758	A	0.08081	0.07382	G	0.7612	1.103	rs3767703
1	psy_rs6693322	36565362	A	0.2475	0.2521	G	0.9265	0.9757	rs6693322
1	rs274754	36565617	G	0.2424	0.2535	A	0.7819	0.9424	rs274754
1	exm2264821	36571920	G	0.2121	0.2382	A	0.5061	0.8612	rs96067
1	rs274132	36581978	A	0.1263	0.1685	G	0.1877	0.713	rs274132
1	psy_rs6677708	36586077	A	0.2475	0.2423	C	0.9255	1.028	rs6677708
1	rs4653160	36599547	G	0.298	0.3036	A	0.9304	0.9735	rs4653160
1	psy_rs3754080	36616337	A	0.404	0.3579	G	0.2445	1.216	rs3754080
1	exm44880	36636854	A	0.03535	0.02925	G	0.6433	1.216	rs112601844
1	rs795047	36637708	A	0.3889	0.3663	G	0.5619	1.101	rs795047
1	exm44942	36643703	G	0.03535	0.02646	A	0.4744	1.348	rs200892098
1	rs272817	36646491	G	0.01515	0.01811	A	1	0.8343	rs272817
1	rs11812037	36652619	G	0.0101	0.01393	A	1	0.7224	rs11812037
1	rs6680302	36653540	G	0.4646	0.4471	A	0.687	1.073	rs6680302
1	rs522468	36653677	A	0.2576	0.2444	C	0.7102	1.073	rs522468
1	kgp5651257	36653717	A	0.4646	0.4485	G	0.6877	1.067	rs6669395
1	rs6425977	36752433	G	0.1818	0.1616	A	0.5177	1.153	rs6425977
1	exm2265000	36764770	G	0.01515	0.01393	A	1	1.089	rs10908292
1	rs9659735	36765912	A	0.1869	0.2577	G	0.03972	0.6621	rs9659735
1	exm45110	36773761	C	0.01515	0.01532	G	1	0.9888	rs76695875
1	rs12116935	36789546	G	0.3788	0.3774	A	1	1.006	rs12116935
1	exm45228	36807481	A	0.2071	0.2549	G	0.191	0.7635	rs3795498
1	rs4653185	36861854	C	0.3788	0.3315	A	0.2361	1.23	rs4653185
1	rs6696875	36867363	G	0.3788	0.3301	A	0.2049	1.238	rs6696875
1	rs16822823	36874242	G	0.2929	0.2201	A	0.0374	1.468	rs16822823
1	rs883805	36878024	C	0.2879	0.2228	A	0.05952	1.41	rs883805
1	psy_rs951919	36878126	G	0.05556	0.06546	A	0.742	0.8398	rs951919
1	exm45339	36886117	A	0.2778	0.2284	G	0.1584	1.299	rs2275477
1	exm45352	36888462	G	0.101	0.1058	A	0.8965	0.9491	rs1416840
1	exm45360	36893968	G	0.09596	0.1058	A	0.7925	0.8966	rs61308377
1	rs6696986	36897803	G	0.298	0.3468	A	0.2038	0.7995	rs6696986
1	exm45373	36898067	G	0.2727	0.2201	A	0.1281	1.329	rs34409118
1	rs953517	36910277	G	0.303	0.312	A	0.8623	0.9589	rs953517
1	rs1538634	36921371	A	0.2727	0.2521	C	0.5816	1.113	rs1538634
1	rs3806289	36929988	G	0.101	0.1103	A	0.7966	0.906	rs3806289
1	exm45512	36934805	G	0.02525	0.02646	C	1	0.9531	rs3917991
1	exm45547	36937878	A	0.02525	0.03482	G	0.6536	0.7181	rs3918018
1	rs3917950	36941751	G	0.2323	0.2326	A	1	0.9985	rs3917950
1	rs3917922	36945713	A	0.02041	0.02228	G	1	0.9141	rs3917922
1	psy_rs3918008	36945795	A	0.03535	0.0195	G	0.1859	1.843	rs3918008
1	rs6667450	36957831	G	0.298	0.2855	A	0.7239	1.062	rs6667450
1	rs11263901	36960626	A	0.05556	0.07521	G	0.4342	0.7233	rs11263901
1	rs11804163	36984734	A	0.1111	0.1156	G	1	0.9563	rs11804163
1	rs6425991	36988601	A	0.08586	0.1148	G	0.3014	0.7239	rs6425991
1	rs7526895	37000090	A	0.298	0.2507	G	0.2006	1.269	rs7526895
1	rs4503315	37000226	C	0.4495	0.433	A	0.6864	1.069	rs4503315
1	rs10752589	37001923	A	0.2828	0.2947	G	0.7914	0.9439	rs10752589
1	rs17498436	37003273	G	0.3434	0.3538	A	0.8016	0.9555	rs17498436
1	rs12072868	37013031	A	0.2828	0.2855	G	1	0.9869	rs12072868
1	rs10796886	37014811	G	0.3333	0.3343	A	1	0.9958	rs10796886
1	rs4026409	37033128	A	0.2424	0.1964	G	0.1653	1.31	rs4026409
1	rs7538665	37043894	A	0.1313	0.1156	G	0.5369	1.156	rs7538665
1	rs4653204	37058354	A	0.399	0.415	G	0.7443	0.9356	rs4653204
1	rs12063741	37070248	G	0.1414	0.148	A	0.9097	0.9478	rs12063741
1	rs4653210	37074351	C	0.1212	0.1267	A	0.9039	0.9504	rs4653210
1	rs7533162	37084522	A	0.5526	0.4679	G	0.04128	1.405	rs7533162
1	rs1474850	37096184	A	0.4848	0.3928	C	0.0224	1.455	rs1474850
1	rs6702202	37096594	A	0.4697	0.3855	G	0.03371	1.412	rs6702202
1	rs7355025	37115263	A	0.07576	0.07521	G	1	1.008	rs7355025
1	rs219002	37126512	A	0.5455	0.4554	G	0.02985	1.435	rs219002
1	rs218990	37136762	C	0.4798	0.4095	A	0.08803	1.33	rs218990
1	rs1395457	37143732	A	0.3182	0.2632	G	0.1275	1.306	rs1395457
1	rs2983118	37163878	G	0.4293	0.3538	A	0.05598	1.374	rs2983118
1	rs12755038	37165467	C	0.101	0.08635	A	0.5736	1.189	rs12755038
1	rs4652921	37174773	A	0.3081	0.2632	G	0.2087	1.246	rs4652921
1	rs12063010	37178411	A	0.1061	0.07939	G	0.2499	1.376	rs12063010
1	rs1002656	37192741	G	0.4091	0.3398	A	0.0782	1.345	rs1002656
1	rs16823426	37193645	G	0.09278	0.06825	A	0.2767	1.396	rs16823426
1	rs7549591	37198352	G	0.4343	0.3816	A	0.189	1.244	rs7549591
1	rs11576073	37200680	A	0.5101	0.454	G	0.1718	1.252	rs11576073
1	rs1472823	37220721	A	0.3131	0.273	G	0.2845	1.214	rs1472823
1	psy_rs77138605	37242669	A	0.05556	0.0585	G	1	0.9468	rs77138605
1	exm2265001	37254301	G	0.3939	0.351	A	0.2776	1.202	rs537958
1	rs479779	37256063	G	0.404	0.3579	A	0.2445	1.216	rs479779
1	rs476227	37285123	A	0.1162	0.1031	C	0.6025	1.144	rs476227
1	rs484017	37303737	G	0.1263	0.1379	A	0.726	0.9035	rs484017
1	psy_rs504939	37305208	G	0.0202	0.02786	A	0.8013	0.7196	rs504939
1	rs574214	37335085	C	0.07071	0.08659	A	0.5615	0.8026	rs574214
1	psy_rs78673136	37396729	G	0.0101	0.01253	A	1	0.8039	rs78673136
1	rs16823687	37408081	A	0.1465	0.188	G	0.2088	0.741	rs16823687
1	psy_rs869060	37420486	A	0.06566	0.04457	G	0.2634	1.506	rs869060
1	psy_rs507168	37420696	A	0.298	0.2841	C	0.723	1.069	rs507168
1	rs6426003	37430266	A	0.101	0.1086	C	0.8967	0.9219	rs6426003
1	psy_rs575605	37437776	A	0.3283	0.3259	G	1	1.011	rs575605
1	rs3820274	37444665	G	0.1061	0.1128	A	0.8986	0.933	rs3820274
1	rs9628638	37459950	A	0.3333	0.3357	G	1	0.9896	rs9628638
1	rs12138633	37478063	A	0.1818	0.2173	G	0.324	0.8006	rs12138633
1	rs6686296	37489380	C	0.2474	0.2925	A	0.243	0.7953	rs6686296
1	psy_rs75053406	37507247	G	0.1414	0.1045	A	0.1618	1.412	rs568615
1	rs2859741	37509352	A	0.4192	0.4178	G	1	1.006	rs2859741
1	rs550273	37525639	A	0.4343	0.4276	G	0.8715	1.028	rs550273
1	rs1334792	37530824	A	0.1263	0.11	G	0.5279	1.169	rs1334792
1	rs6702349	37534255	G	0.4444	0.4526	A	0.872	0.9674	rs6702349
1	rs3765424	37561389	A	0.01515	0.0195	C	1	0.7736	rs3765424
1	rs849952	37561638	G	0.3939	0.4457	A	0.1964	0.8084	rs849952
1	rs3856135	37567439	A	0.1465	0.156	G	0.8242	0.9285	rs3856135
1	rs709303	37570787	A	0.2475	0.2891	G	0.2833	0.8086	rs709303
1	exm-rs849961	37577214	G	0.2323	0.2758	A	0.2386	0.7948	rs849961
1	exm2264822	37581516	A	0.303	0.3343	G	0.4419	0.8659	rs215761
1	rs10908321	37581882	G	0.3182	0.3547	A	0.3545	0.8488	rs10908321
1	rs215791	37606291	G	0.449	0.3942	A	0.1891	1.252	rs215791
1	rs12131641	37611513	A	0.1768	0.1908	G	0.6825	0.9106	rs12131641
1	rs2884796	37617809	G	0.268	0.2758	A	0.8566	0.9617	rs2884796
1	rs4653252	37622070	A	0.4495	0.4554	C	0.9358	0.9763	rs4653252
1	rs218388	37641047	A	0.09596	0.07542	G	0.3739	1.301	rs218388
1	rs12140004	37704048	G	0.1515	0.1741	A	0.5208	0.8471	rs12140004
1	rs872157	37716037	G	0.4495	0.4861	A	0.3775	0.8633	rs872157
1	rs6691915	37716718	A	0.2172	0.2298	G	0.774	0.9298	rs6691915
1	rs1542885	37725041	A	0.3535	0.4039	G	0.2179	0.8071	rs1542885
1	rs624650	37749227	A	0.2778	0.2827	G	0.9291	0.9757	rs624650
1	rs301992	37752850	G	0.1111	0.1774	A	0.02925	0.5797	rs301992
1	rs10908337	37765920	G	0.4192	0.4694	A	0.2272	0.816	rs10908337
1	rs1888695	37769074	A	0.2273	0.2326	G	0.9243	0.9704	rs1888695
1	rs11582151	37796608	G	0.1364	0.1212	A	0.5455	1.145	rs11582151
1	rs727670	37809549	A	0.3838	0.3064	C	0.04816	1.41	rs727670
1	rs1004766	37824508	G	0.5152	0.4412	A	0.07598	1.346	rs1004766
1	rs1569661	37853334	G	0.2727	0.2702	A	0.9283	1.013	rs1569661
1	rs16824043	37855834	A	0.1111	0.07103	G	0.07496	1.635	rs16824043
1	rs2745487	37859876	A	0.197	0.149	G	0.1242	1.401	rs2745487
1	rs2745486	37861046	G	0.2121	0.2067	A	0.8439	1.033	rs2745486
1	rs876465	37864911	G	0.4293	0.3869	A	0.2868	1.192	rs876465
1	rs875361	37865954	A	0.4091	0.4373	G	0.517	0.8907	rs875361
1	rs2745481	37866343	A	0.1667	0.2263	G	0.07767	0.684	rs2745481
1	rs16824060	37867275	A	0.1141	0.07725	G	0.1363	1.539	rs16824060
1	rs10908348	37878610	A	0.05051	0.06685	G	0.5099	0.7425	rs10908348
1	rs2811630	37882114	A	0.3535	0.2465	G	0.003702	1.672	rs2811630
1	rs4428850	37889172	C	0.4343	0.344	A	0.02409	1.464	rs4428850
1	rs10908350	37902331	G	0.3939	0.3914	A	1	1.011	rs10908350
1	rs10493078	37909488	A	0.2525	0.305	C	0.1593	0.7698	rs10493078
1	rs2484556	37913283	A	0.3434	0.2967	G	0.2232	1.24	rs2484556
1	rs2660569	37922859	A	0.3586	0.4109	G	0.1907	0.8016	rs2660569
1	rs6681785	37939094	A	0.2525	0.2577	G	0.9269	0.9733	rs6681785
1	rs2492301	37939173	A	0.4293	0.3691	G	0.137	1.286	rs2492301
1	rs215206	37951754	A	0.3283	0.3538	G	0.5555	0.8928	rs215206
1	rs6700586	37957376	G	0.5153	0.4819	A	0.421	1.143	rs6700586
1	exm-rs9253	37958813	C	0.1465	0.1588	G	0.7405	0.9092	rs9253
1	rs7545493	37996750	C	0.2525	0.2228	A	0.3907	1.178	rs7545493
1	rs12119795	37999227	G	0.1465	0.1574	A	0.7409	0.9187	rs12119795
1	exm45968	38023316	A	0.2677	0.266	G	1	1.009	rs11749
1	exm46007	38027796	C	0.0101	0.01114	A	1	0.9056	rs41267313
1	rs6619	38030696	G	0.3687	0.3872	A	0.68	0.9243	rs6619
1	rs10908355	38035286	A	0.478	0.5028	C	0.5621	0.9056	rs10908355
1	exm2251558	38038388	A	0.4747	0.5056	G	0.4704	0.8839	rs10908356
1	rs7535432	38051585	A	0.2677	0.266	G	1	1.009	rs7535432
1	rs4652964	38078300	G	0.4495	0.4666	A	0.6879	0.9335	rs4652964
1	rs12023270	38086578	A	0.2677	0.2716	G	1	0.9803	rs12023270
1	rs4074961	38092723	A	0.399	0.4192	G	0.6258	0.9197	rs4074961
1	rs4233215	38098036	A	0.1768	0.2312	G	0.1204	0.714	rs4233215
1	rs7552071	38109752	G	0.399	0.3802	A	0.68	1.082	rs7552071
1	rs11264081	38117142	A	0.3333	0.3663	G	0.4042	0.865	rs11264081
1	rs11264082	38122012	A	0.06566	0.06825	G	1	0.9594	rs11264082
1	rs6687329	38127154	A	0.4474	0.4176	G	0.4589	1.129	rs6687329
1	rs10908367	38134606	C	0.1919	0.1532	A	0.1919	1.313	rs10908367
1	exm2265002	38135687	A	0.202	0.1588	G	0.1629	1.341	rs12732675
1	rs3762352	38156902	A	0.1616	0.1476	G	0.6537	1.113	rs3762352
1	rs652109	38157717	G	0.4747	0.4318	A	0.2939	1.19	rs652109
1	rs11264087	38163387	A	0.09091	0.1309	G	0.1422	0.6638	rs11264087
1	exm46298	38185723	A	0.1263	0.1365	G	0.8139	0.9142	rs6670599
1	exm46315	38186189	A	0.1768	0.1476	G	0.3179	1.24	rs6671088
1	exm46341	38188740	A	0.1263	0.1365	G	0.8139	0.9142	rs12405650
1	exm46346	38188787	G	0.1263	0.1379	A	0.726	0.9035	rs17511304
1	rs6686248	38192296	G	0.2449	0.2247	A	0.5652	1.119	rs6686248
1	rs731174	38196841	G	0.3586	0.352	A	0.8669	1.029	rs731174
1	rs7549842	38199542	G	0.1919	0.169	A	0.4592	1.168	rs7549842
1	rs659573	38199716	A	0.4474	0.3872	G	0.1348	1.281	rs659573
1	rs631432	38201371	G	0.3485	0.4248	A	0.06026	0.7243	rs631432
1	rs663428	38206797	A	0.2121	0.2312	G	0.6322	0.8953	rs663428
1	rs483201	38207825	A	0.4444	0.39	C	0.1901	1.251	rs483201
1	rs508992	38222805	A	0.449	0.3911	C	0.1624	1.269	rs508992
1	exm46395	38227086	T	0.1818	0.2145	A	0.3729	0.8139	rs4653328
1	rs10157024	38231069	A	0.03535	0.01393	G	0.06858	2.595	rs10157024
1	psy_rs114993099	38235621	C	0.0404	0.04735	A	0.848	0.8471	rs114993099
1	rs489408	38243785	A	0.3384	0.4039	G	0.1001	0.7548	rs489408
1	rs4308943	38247738	G	0.4141	0.4582	A	0.2943	0.8358	rs4308943
1	rs2306627	38260503	A	0.1515	0.2061	G	0.1041	0.6877	rs2306627
1	rs473279	38275802	A	0.399	0.3496	G	0.2103	1.235	rs473279
1	rs3748682	38279987	G	0.197	0.2249	A	0.438	0.8455	rs3748682
1	exm46591	38289383	G	0.2525	0.2549	A	1	0.9877	rs12751325
1	rs12745294	38309322	G	0.4091	0.3552	A	0.1826	1.257	rs12745294
1	exm46640	38329999	G	0.1818	0.1866	C	0.9181	0.9685	rs41311191
1	exm46658	38338795	A	0.4091	0.3524	G	0.1563	1.272	rs11488569
1	rs12742756	38347417	G	0.4278	0.4429	A	0.7446	0.9406	rs12742756
1	rs12733578	38380285	G	0.3838	0.3343	A	0.2057	1.241	rs12733578
1	rs12739026	38401933	C	0.1162	0.1031	A	0.6025	1.144	rs12739026
1	rs28600729	38406626	G	0.0101	0.01114	A	1	0.9056	rs28600729
1	psy_rs41268247	38412196	A	0.02525	0.04318	C	0.3058	0.5741	rs41268247
1	rs11210870	38449910	G	0.3687	0.3217	A	0.2328	1.231	rs11210870
1	psy_rs72663605	38451526	G	0.1717	0.1379	A	0.2543	1.296	rs72663605
1	rs12044531	38453041	A	0.3182	0.388	G	0.0984	0.7362	rs12044531
1	rs4072980	38456106	A	0.4899	0.4387	G	0.2262	1.229	rs4072980
1	rs6600436	38469500	G	0.4949	0.493	A	1	1.008	rs6600436
1	psy_rs11211383	38482356	C	0.2677	0.2967	A	0.4795	0.8666	rs11211383
1	rs12408171	38491265	A	0.2929	0.2786	G	0.7213	1.073	rs12408171
1	rs569791	38507495	A	0.5404	0.4833	G	0.1724	1.257	rs569791
1	rs11205858	38529500	A	0.2929	0.2967	G	1	0.9822	rs11205858
1	rs12733163	38533001	A	0.2475	0.1891	G	0.07241	1.41	rs12733163
1	rs12074522	38541428	A	0.05051	0.03482	G	0.2994	1.474	rs12074522
1	psy_rs1108182	38559352	G	0.4545	0.4123	A	0.2917	1.188	rs1108182
1	rs2615811	38570853	A	0.404	0.461	G	0.1702	0.7927	rs2615811
1	psy_rs2169570	38575606	G	0.07071	0.08217	A	0.6591	0.8499	rs2169570
1	psy_rs7530333	38594673	G	0.07071	0.039	A	0.08147	1.875	rs7530333
1	rs6662282	38595864	A	0.3454	0.3886	G	0.2797	0.8301	rs6662282
1	rs7547921	38602073	A	0.08586	0.09192	C	0.8891	0.9278	rs7547921
1	rs4593783	38609325	G	0.3182	0.3454	A	0.4986	0.8844	rs4593783
1	rs883220	38616871	A	0.2121	0.2173	C	0.9225	0.9699	rs883220
1	rs12083795	38623285	A	0.05051	0.08496	C	0.1327	0.5729	rs12083795
1	exm-rs12131057	38624129	A	0.2121	0.2201	G	0.8465	0.9542	rs12131057
1	psy_rs144262646	38626878	A	0.02525	0.01811	G	0.5622	1.405	rs144262646
1	rs6656185	38640565	A	0.01515	0.009749	G	0.4576	1.563	rs6656185
1	rs898982	38645708	G	0.06061	0.07799	A	0.4486	0.7627	rs898982
1	rs10889449	38651608	A	0.3788	0.4304	G	0.2224	0.8071	rs10889449
1	rs748229	38657551	A	0.3232	0.3955	G	0.06896	0.7299	rs748229
1	rs1993804	38660593	A	0.2475	0.2897	G	0.2836	0.8063	rs1993804
1	psy_rs61778695	38661814	C	0.01515	0.01532	A	1	0.9888	rs61778695
1	rs1841796	38664433	A	0.1768	0.2151	G	0.2755	0.7836	rs1841796
1	rs898978	38667704	A	0.4192	0.5139	C	0.0199	0.6826	rs898978
1	rs6675079	38686908	A	0.1414	0.1532	C	0.7372	0.9104	rs6675079
1	rs16824807	38695702	G	0.1522	0.1676	A	0.6568	0.8914	rs16824807
1	rs6702480	38715252	A	0.3333	0.3774	G	0.2795	0.8247	rs6702480
1	rs11802770	38721663	A	0.4949	0.4679	G	0.5206	1.115	rs11802770
1	psy_rs10889902	38723544	A	0.1667	0.1393	C	0.3619	1.236	rs10889902
1	psy_rs2637882	38732247	A	0.3283	0.2994	G	0.4343	1.143	rs2637882
1	rs2480697	38733788	A	0.4848	0.4596	C	0.5733	1.107	rs2480697
1	exm2251575	38734768	G	0.4545	0.4805	A	0.5216	0.901	rs10789332
1	rs12075194	38738105	C	0.1364	0.1226	A	0.6282	1.13	rs12075194
1	rs1543632	38747960	G	0.4394	0.454	A	0.7472	0.9425	rs1543632
1	rs12565767	38750042	A	0.1364	0.1114	C	0.3204	1.259	rs12565767
1	rs1329967	38752476	G	0.2828	0.2242	A	0.08984	1.364	rs1329967
1	rs1778040	38769077	C	0.4141	0.4025	A	0.8063	1.049	rs1778040
1	rs12748758	38769144	A	0.1212	0.09078	G	0.2224	1.381	rs12748758
1	psy_rs2149935	38769523	A	0.1616	0.1797	C	0.5991	0.8802	rs2149935
1	rs1778037	38774882	C	0.2475	0.2549	A	0.8542	0.9614	rs1778037
1	rs1778041	38790638	A	0.2323	0.2646	G	0.4089	0.841	rs1778041
1	rs10890173	38799283	G	0.4192	0.4234	A	0.9354	0.9829	rs10890173
1	rs11210569	38805929	A	0.5101	0.4818	G	0.5207	1.12	rs11210569
1	rs2637876	38814355	A	0.1313	0.1045	C	0.3052	1.296	rs2637876
1	rs2040073	38829224	A	0.3737	0.3287	G	0.2364	1.219	rs2040073
1	rs4278342	38843016	A	0.1364	0.149	G	0.7336	0.9016	rs4278342
1	rs11210654	38848996	G	0.4747	0.4457	A	0.4693	1.124	rs11210654
1	rs4266846	38850339	A	0.2828	0.2646	C	0.6508	1.096	rs4266846
1	rs12061862	38858428	A	0.1768	0.1798	G	1	0.9797	rs12061862
1	rs12740005	38858540	A	0.404	0.3942	G	0.806	1.042	rs12740005
1	rs6690257	38865601	A	0.4747	0.4471	G	0.5192	1.118	rs6690257
1	exm2260265	38875991	A	0.02525	0.01114	G	0.1689	2.299	rs6704425
1	rs12132779	38876635	A	0.3131	0.39	G	0.05614	0.7131	rs12132779
1	rs10890223	38890659	G	0.1515	0.2061	A	0.1041	0.6877	rs10890223
1	rs7530233	38900643	A	0.5051	0.4624	G	0.2968	1.186	rs7530233
1	rs4970591	38900680	G	0.3434	0.3226	A	0.6079	1.098	rs4970591
1	rs2256357	38908461	A	0.1818	0.2465	G	0.05787	0.6792	rs2256357
1	rs882000	38917810	A	0.5101	0.4666	C	0.2965	1.19	rs882000
1	rs2251803	38922053	G	0.4343	0.4499	A	0.7468	0.939	rs2251803
1	rs2494441	38929864	A	0.4848	0.468	G	0.6883	1.07	rs2494441
1	rs2247973	38931261	G	0.4242	0.4206	A	0.9354	1.015	rs2247973
1	rs12564999	38932405	G	0.03535	0.05432	A	0.3587	0.6381	rs12564999
1	rs2992434	38954125	A	0.3687	0.305	G	0.1016	1.331	rs2992434
1	psy_rs77516966	38971133	G	0.01515	0.03203	A	0.331	0.4649	rs77516966
1	rs2184611	38984339	A	0.2626	0.2618	G	1	1.004	rs2184611
1	psy_rs76267165	38987497	A	0.1263	0.08078	G	0.06786	1.644	rs76267165
1	rs4469689	39033922	G	0.1111	0.0961	A	0.5054	1.176	rs4469689
1	psy_rs12567715	39036468	A	0.1061	0.07103	G	0.1344	1.552	rs12567715
1	psy_rs10789446	39041234	A	0.5707	0.4749	G	0.0198	1.47	rs10789446
1	rs11210993	39042285	A	0.3283	0.3482	G	0.6135	0.9149	rs11210993
1	rs2985755	39054557	A	0.1818	0.2131	G	0.3726	0.8206	rs2985755
1	rs2985774	39071272	A	0.5051	0.4944	G	0.81	1.043	rs2985774
1	rs7548027	39092056	C	0.2121	0.195	A	0.6152	1.112	rs7548027
1	rs4970609	39092449	G	0.2727	0.2869	A	0.7226	0.932	rs4970609
1	rs6687438	39129295	G	0.2576	0.2326	A	0.5094	1.145	rs6687438
1	rs4970614	39135748	A	0.06061	0.09889	G	0.123	0.5879	rs4970614
1	psy_rs34391546	39159437	A	0.02525	0.03621	C	0.6564	0.6895	rs34391546
1	rs4970619	39160381	A	0.301	0.2883	G	0.7235	1.063	rs4970619
1	rs10789469	39166802	A	0.1768	0.1699	G	0.8316	1.049	rs10789469
1	psy_rs6663716	39182130	A	0.07071	0.06407	G	0.7461	1.112	rs6663716
1	rs6680382	39192498	A	0.1515	0.1295	G	0.412	1.2	rs6680382
1	rs679143	39204184	A	0.3434	0.3184	G	0.5482	1.12	rs679143
1	rs942759	39214152	G	0.4747	0.4148	A	0.1442	1.275	rs942759
1	exm2263821	39221925	A	0.4293	0.4036	C	0.5149	1.111	rs4970625
1	rs4147130	39225303	G	0.2828	0.2577	A	0.4676	1.136	rs4147130
1	rs12046969	39242855	A	0.2525	0.2033	G	0.1425	1.324	rs12046969
1	rs12729493	39247489	G	0.1633	0.1964	A	0.3544	0.7985	rs12729493
1	rs1925421	39250964	A	0.2677	0.2827	G	0.7209	0.9273	rs1925421
1	rs10789490	39255293	G	0.4141	0.415	A	1	0.9963	rs10789490
1	rs6675193	39258674	A	0.1919	0.2103	G	0.6206	0.8918	rs6675193
1	rs9439072	39278828	A	0.3081	0.2883	G	0.5972	1.099	rs9439072
1	psy_rs72658033	39283048	A	0.07071	0.08774	G	0.5626	0.7911	rs72658033
1	psy_rs75991743	39286089	A	0.03535	0.03482	G	1	1.016	rs75991743
1	rs6690335	39291708	G	0.2374	0.2006	A	0.2772	1.241	rs6690335
1	rs9438970	39295972	A	0.2222	0.2145	G	0.8455	1.046	rs9438970
1	rs9694	39304728	A	0.02525	0.01671	G	0.3861	1.524	rs9694
1	exm46983	39340282	A	0.4444	0.454	G	0.8719	0.962	rs880303
1	exm46994	39340558	A	0.02525	0.02368	G	0.799	1.068	rs75632250
1	rs4970633	39350742	A	0.202	0.1546	G	0.1294	1.384	rs4970633
1	rs4491033	39352083	C	0.4545	0.4666	A	0.8093	0.9527	rs4491033
1	exm47042	39352271	A	0.4444	0.454	C	0.8719	0.962	rs2147914
1	rs4414011	39354517	A	0.3434	0.3552	G	0.8013	0.9497	rs4414011
1	rs4246511	39380385	A	0.3182	0.3259	G	0.8642	0.9652	rs4246511
1	rs6675870	39381576	G	0.1313	0.1518	A	0.4994	0.8446	rs6675870
1	exm47075	39384826	G	0	0.01393	A	0.1301	0	rs147715012
1	rs9438994	39388838	G	0.1667	0.1657	A	1	1.007	rs9438994
1	rs16825658	39395883	A	0.0101	0.02786	G	0.1934	0.3561	rs16825658
1	rs6656771	39396070	G	0.4545	0.4805	A	0.5216	0.901	rs6656771
1	rs12042694	39396424	A	0.2778	0.2883	G	0.7907	0.9495	rs12042694
1	rs10749676	39398869	C	0.3081	0.351	A	0.2723	0.8234	rs10749676
1	rs4512638	39424634	G	0.4192	0.4457	A	0.5188	0.8977	rs4512638
1	rs6665494	39431045	A	0.3283	0.3259	G	1	1.011	rs6665494
1	rs6696013	39451857	A	0.1212	0.1365	C	0.6375	0.8726	rs6696013
1	rs4660652	39457859	A	0.4545	0.4469	G	0.8719	1.031	rs4660652
1	rs7553434	39458110	G	0.1263	0.1769	A	0.1052	0.6725	rs7553434
1	rs10888621	39472585	G	0.4242	0.376	A	0.2177	1.223	rs10888621
1	rs10888650	39507161	G	0.3131	0.2897	A	0.5382	1.118	rs10888650
1	rs10465799	39518006	G	0.1515	0.2159	A	0.04602	0.6486	rs10465799
1	rs9786967	39528071	G	0.1313	0.2103	A	0.01439	0.5676	rs9786967
1	psy_rs12142033	39542129	A	0.3333	0.337	G	1	0.9835	rs12142033
1	rs9659165	39545269	A	0.0303	0.05153	G	0.2572	0.5752	rs9659165
1	rs260974	39548798	C	0.1414	0.09192	A	0.04743	1.627	rs260974
1	rs2282232	39568765	A	0.3081	0.3496	G	0.3096	0.8284	rs2282232
1	rs11580989	39583686	G	0.4141	0.3649	A	0.2144	1.23	rs11580989
1	rs11205665	39590824	A	0.05051	0.06546	G	0.5093	0.7594	rs11205665
1	rs1537818	39647038	G	0.2828	0.3412	A	0.125	0.7614	rs1537818
1	rs7538300	39652764	C	0.2828	0.3357	A	0.1707	0.7806	rs7538300
1	rs16837533	39703847	A	0.1667	0.1588	G	0.8269	1.06	rs16837533
1	rs4660214	39731550	G	0.197	0.2033	A	0.9204	0.961	rs4660214
1	rs2252410	39744607	A	0.05556	0.07242	C	0.5255	0.7534	rs2252410
1	rs2275188	39748921	G	0.2879	0.3245	A	0.3436	0.8415	rs2275188
1	psy_rs3121896	39752143	G	0.0303	0.02368	A	0.6088	1.289	rs3121896
1	rs2484749	39758955	A	0.2525	0.2758	G	0.5879	0.8873	rs2484749
1	psy_rs114850429	39759743	G	0.1122	0.08217	A	0.202	1.412	rs114850429
1	rs3116389	39785641	G	0.06061	0.07242	A	0.639	0.8263	rs3116389
1	exm47295	39797055	G	0.197	0.2033	A	0.9204	0.961	rs16826069
1	exm47419	39799912	A	0.0303	0.04735	G	0.4309	0.6287	rs75770915
1	exm47443	39800558	A	0.0101	0.01393	C	1	0.7224	rs144022503
1	exm47490	39802168	C	0.005051	0.01253	A	0.6988	0.3999	rs17570718
1	exm47507	39806566	G	0.02525	0.01671	A	0.3861	1.524	rs41270809
1	exm47614	39835817	G	0.197	0.2033	A	0.9204	0.961	rs2296172
1	rs616630	39871926	A	0.0303	0.05432	G	0.196	0.5441	rs616630
1	exm47733	39876573	C	0.0303	0.006964	A	0.01651	4.456	rs74607331
1	exm47821	39878815	G	0.03535	0.04735	A	0.5636	0.7373	rs1746842
1	rs599823	39897271	G	0.09091	0.1198	A	0.3113	0.7349	rs599823
1	rs10489935	39906659	G	0.02525	0.01811	A	0.5622	1.405	rs10489935
1	exm47994	39908506	A	0.2879	0.3245	G	0.3436	0.8415	rs587404
1	exm48025	39914363	G	0.3384	0.3969	C	0.1383	0.777	rs668556
1	exm2264825	39919234	A	0.3434	0.3969	G	0.1872	0.7947	rs687848
1	psy_rs77563903	39922923	A	0.08586	0.07382	C	0.5484	1.178	rs77563903
1	rs2275767	39945297	G	0.3182	0.344	A	0.5528	0.8899	rs2275767
1	rs710915	39952745	A	0.0404	0.05014	G	0.7081	0.7977	rs710915
1	exm2268879	39952822	A	0.1313	0.1198	G	0.7131	1.111	rs1569053
1	rs1180341	39992808	A	0.4697	0.454	G	0.7473	1.065	rs1180341
1	rs3768319	40026043	A	0.02525	0.04318	C	0.3058	0.5741	rs3768319
1	exm-rs4660293	40028180	G	0.1667	0.2214	A	0.1142	0.7031	rs4660293
1	rs17513135	40035686	A	0.1768	0.2228	G	0.1709	0.7488	rs17513135
1	rs2242500	40037902	G	0.2677	0.3482	A	0.03327	0.6842	rs2242500
1	exm2264826	40049184	G	0.3687	0.3593	A	0.8027	1.041	rs11206378
1	rs7539279	40050568	A	0.3434	0.3162	G	0.4922	1.131	rs7539279
1	rs4660892	40104584	A	0.3485	0.3217	G	0.4943	1.128	rs4660892
1	rs784622	40104814	G	0.1768	0.1588	A	0.5866	1.138	rs784622
1	rs1180280	40106095	A	0.202	0.2201	G	0.6267	0.8973	rs1180280
1	exm-rs873917	40132795	A	0.2778	0.2577	C	0.5844	1.108	rs873917
1	rs6663003	40143327	G	0.1061	0.1323	A	0.398	0.7781	rs6663003
1	rs6703320	40145297	G	0.4545	0.4721	A	0.6879	0.9317	rs6703320
1	rs784634	40149642	C	0.1364	0.1588	A	0.5048	0.8366	rs784634
1	rs9662128	40150156	A	0.3182	0.3148	G	0.9313	1.016	rs9662128
1	rs785108	40152676	A	0.4949	0.4638	G	0.4694	1.133	rs785108
1	rs564249	40155623	A	0.3788	0.3538	G	0.5582	1.114	rs564249
1	psy_rs704774	40166776	A	0.2727	0.2326	G	0.2604	1.237	rs704774
1	rs481423	40183922	A	0.197	0.2326	G	0.3363	0.8093	rs481423
1	rs704782	40184733	G	0.2323	0.2688	A	0.3161	0.8232	rs704782
1	rs704784	40188113	G	0.5303	0.4861	A	0.2968	1.194	rs704784
1	rs12406805	40190102	A	0.07527	0.1017	G	0.3294	0.7192	rs12406805
1	rs539853	40194903	A	0.1263	0.1393	G	0.726	0.8931	rs539853
1	rs497333	40207169	A	0.3434	0.3226	C	0.6079	1.098	rs497333
1	rs1046988	40219065	A	0.3232	0.2772	G	0.2147	1.246	rs1046988
1	exm2268993	40226134	A	0.02525	0.02235	G	0.7903	1.133	rs41267039
1	psy_rs493473	40229319	A	0.5051	0.486	G	0.6879	1.079	rs493473
1	rs914962	40242315	A	0.2828	0.2444	G	0.2692	1.219	rs914962
1	rs230280	40255872	A	0.3384	0.3203	C	0.6682	1.085	rs230280
1	rs230284	40258993	G	0.404	0.4735	A	0.09077	0.7537	rs230284
1	rs2676697	40275549	A	0.1515	0.1271	G	0.4067	1.226	rs2676697
1	rs1999574	40288051	A	0.4192	0.3802	G	0.3242	1.176	rs1999574
1	rs6693041	40302463	A	0.1768	0.1718	C	0.9155	1.035	rs6693041
1	rs7315	40306898	G	0.3535	0.3524	A	1	1.005	rs7315
1	exm48643	40315888	A	0.08586	0.06267	T	0.2637	1.405	rs3738671
1	rs17570439	40324210	G	0.1717	0.1657	A	0.8302	1.044	rs17570439
1	rs10489534	40325764	A	0.005051	0.01532	C	0.4789	0.3263	rs10489534
1	rs3134614	40363054	C	0.1313	0.1184	G	0.6235	1.126	rs3134614
1	rs3134613	40364803	A	0.4242	0.461	C	0.3758	0.8615	rs3134613
1	rs7548524	40368905	A	0.01515	0.01253	G	0.7288	1.212	rs7548524
1	psy_rs67325340	40387748	A	0.07576	0.1365	G	0.02038	0.5186	rs67325340
1	rs3131644	40389420	A	0.3586	0.3254	G	0.3947	1.159	rs3131644
1	rs3103780	40395169	G	0.202	0.2103	A	0.8438	0.9506	rs3103780
1	psy_rs145043902	40407659	C	0.005051	0.01393	A	0.4727	0.3594	rs145043902
1	psy_rs72666985	40417773	A	0.06633	0.1201	G	0.03733	0.5204	rs72666985
1	rs3103778	40433771	G	0.4343	0.4582	A	0.5731	0.9079	rs3103778
1	rs11207227	40437923	A	0.197	0.2277	G	0.3849	0.8322	rs11207227
1	rs11207370	40499302	A	0.202	0.1783	G	0.468	1.167	rs11207370
1	rs3806207	40504550	C	0.06061	0.08217	A	0.3694	0.7206	rs3806207
1	rs3131683	40513710	A	0.3788	0.3468	G	0.4027	1.148	rs3131683
1	rs1126973	40539076	G	0.2576	0.2577	A	1	0.9996	rs1126973
1	rs6681804	40543019	G	0.1111	0.08774	A	0.333	1.3	rs6681804
1	rs3131660	40547950	G	0.3485	0.3148	A	0.3906	1.164	rs3131660
1	rs12118846	40553444	G	0.1515	0.1031	A	0.07556	1.554	rs12118846
1	rs3131651	40555321	G	0.4293	0.3788	A	0.2171	1.233	rs3131651
1	exm48883	40557033	G	0.06566	0.04178	A	0.1827	1.612	rs1800205
1	rs4660390	40560399	G	0.2778	0.2855	A	0.8591	0.9625	rs4660390
1	rs11207493	40560831	A	0.04545	0.07123	G	0.2556	0.6209	rs11207493
1	rs6600317	40564994	C	0.1616	0.1713	A	0.8306	0.9325	rs6600317
1	rs12074195	40573134	G	0.04545	0.07242	A	0.2005	0.6099	rs12074195
1	rs4492609	40598775	G	0.2525	0.2242	A	0.393	1.169	rs4492609
1	rs6600318	40601636	G	0.3131	0.3022	A	0.7938	1.053	rs6600318
1	rs4600036	40636387	A	0.202	0.1866	C	0.6104	1.103	rs4600036
1	rs11207626	40646447	A	0.404	0.3928	G	0.8056	1.048	rs11207626
1	exm48979	40703244	A	0.02525	0.02368	G	0.799	1.068	rs35042446
1	exm49039	40705427	G	0.05556	0.05571	C	1	0.9971	rs34141181
1	exm49053	40705726	T	0.202	0.188	A	0.6832	1.093	rs10889205
1	rs926830	40722795	A	0.2475	0.2256	G	0.5064	1.129	rs926830
1	rs6600323	40743727	A	0.399	0.3785	G	0.6206	1.09	rs6600323
1	rs10489430	40748755	A	0.4747	0.4513	G	0.5733	1.099	rs10489430
1	rs10489432	40759231	G	0.09596	0.07103	A	0.2892	1.388	rs10489432
1	psy_rs149084861	40765852	A	0.0202	0.01253	G	0.4942	1.624	rs149084861
1	exm49181	40768344	A	0.02525	0.01532	G	0.359	1.665	rs3737821
1	exm49232	40773123	C	0.09091	0.1003	G	0.7879	0.8972	rs2228567
1	exm49234	40773149	G	0.197	0.1797	A	0.6042	1.12	rs2228564
1	exm49256	40775937	A	0.0202	0.01671	G	0.7598	1.213	rs2228565
1	rs2273195	40779841	A	0.08081	0.06267	C	0.42	1.315	rs2273195
1	rs11207870	40789927	A	0.1212	0.1156	G	0.8036	1.055	rs11207870
1	rs10889285	40800486	G	0.08586	0.1156	A	0.3026	0.7186	rs10889285
1	rs388538	40823379	C	0.1061	0.117	A	0.801	0.8955	rs388538
1	rs3013462	40827598	G	0.5152	0.493	A	0.6302	1.093	rs3013462
1	rs209580	40845981	G	0.3586	0.3691	A	0.8033	0.9557	rs209580
1	rs209583	40847491	C	0.404	0.422	A	0.6844	0.9286	rs209583
1	rs6656226	40848821	A	0.07071	0.06546	G	0.7498	1.086	rs6656226
1	rs2982506	40865633	A	0.1061	0.1226	G	0.6201	0.8494	rs2982506
1	rs16827275	40870545	A	0.07368	0.08635	G	0.6598	0.8416	rs16827275
1	rs2982510	40872623	A	0.202	0.2117	G	0.8438	0.9427	rs2982510
1	rs11208057	40885832	G	0.2778	0.2521	A	0.464	1.141	rs11208057
1	rs2982500	40921145	A	0.3485	0.3175	C	0.4404	1.15	rs2982500
1	rs12568089	40921238	A	0.06186	0.05307	G	0.5977	1.176	rs12568089
1	exm49383	40923019	A	0.2626	0.2451	G	0.6427	1.097	rs2272994
1	rs2982502	40930624	G	0.303	0.3259	A	0.606	0.8993	rs2982502
1	exm49449	40960619	A	0.05556	0.04735	G	0.5831	1.183	rs41301076
1	rs7511983	40966167	A	0.05789	0.04735	G	0.5729	1.236	rs7511983
1	rs3795347	40974156	G	0.2929	0.2604	A	0.3655	1.176	rs3795347
1	rs12068587	40974799	G	0.4596	0.3858	A	0.07151	1.354	rs12068587
1	exm49502	40980559	A	0.2374	0.2131	G	0.4965	1.149	rs1134586
1	exm49507	40980668	G	0.05556	0.04875	A	0.7135	1.148	rs35672330
1	exm49512	40980731	A	0.4596	0.3858	C	0.07151	1.354	rs11208299
1	exm49518	40980826	G	0.0202	0.01811	A	0.7715	1.118	rs41268067
1	rs7524182	41010378	A	0.2374	0.2131	G	0.4965	1.149	rs7524182
1	rs11208363	41010454	G	0.1667	0.1267	A	0.1591	1.378	rs11208363
1	exm49582	41012726	C	0.0202	0.01114	A	0.3017	1.83	rs41268079
1	rs7537003	41032059	A	0.3687	0.3217	G	0.2328	1.231	rs7537003
1	psy_rs116559812	41034772	A	0.0202	0.01532	G	0.5438	1.325	rs116559812
1	rs4660436	41042068	A	0.2323	0.2451	G	0.7788	0.932	rs4660436
1	rs4660438	41050952	G	0.4949	0.4847	A	0.8101	1.042	rs4660438
1	rs16827403	41057570	C	0.1667	0.1838	A	0.6035	0.8879	rs16827403
1	psy_rs150778306	41060966	A	0.0202	0.02089	G	1	0.9663	rs150778306
1	rs618144	41073802	A	0.4697	0.4986	G	0.5208	0.8907	rs618144
1	rs570671	41091127	A	0.197	0.1992	G	1	0.9863	rs570671
1	rs12562229	41105238	G	0.197	0.234	A	0.2921	0.803	rs12562229
1	rs7524868	41106774	C	0.3838	0.3426	A	0.3131	1.195	rs7524868
1	rs664350	41108094	G	0.09091	0.1226	A	0.2588	0.7159	rs664350
1	rs2780944	41115608	A	0.2677	0.2925	G	0.5351	0.8842	rs2780944
1	rs627178	41127976	A	0.09091	0.1226	G	0.2588	0.7159	rs627178
1	rs12044426	41139341	A	0.4293	0.3719	G	0.1606	1.271	rs12044426
1	rs545218	41140985	A	0.2525	0.2047	G	0.1711	1.312	rs545218
1	rs965949	41154407	G	0.404	0.4095	A	0.935	0.9777	rs965949
1	rs11208727	41170670	G	0.04545	0.04596	A	1	0.9885	rs11208727
1	exm-rs1057925	41204569	G	0.4192	0.4206	A	1	0.9942	rs1057925
1	rs753753	41237388	G	0.3283	0.3398	A	0.7993	0.9494	rs753753
1	exm-rs4660456	41239511	G	0.2475	0.2061	A	0.2408	1.267	rs4660456
1	rs2769255	41245354	A	0.3636	0.3677	G	0.9338	0.9827	rs2769255
1	rs2769256	41248488	G	0.2475	0.2961	A	0.2132	0.7818	rs2769256
1	rs4660464	41267258	G	0.4596	0.3645	A	0.01672	1.483	rs4660464
1	rs727145	41272533	A	0.399	0.3162	G	0.03327	1.436	rs727145
1	rs11208958	41276073	A	0.1414	0.1755	G	0.284	0.7739	rs11208958
1	rs4660468	41285087	A	0.2374	0.2994	G	0.09195	0.7282	rs4660468
1	rs6697721	41293001	A	0.4495	0.4345	G	0.7464	1.063	rs6697721
1	rs3767943	41293419	A	0.1364	0.1407	G	1	0.9646	rs3767943
1	exm2251683	41297411	C	0.5152	0.4833	A	0.47	1.136	rs963377
1	psy_rs72661521	41300422	A	0.101	0.06128	G	0.05902	1.721	rs72661521
1	psy_rs55925184	41300682	A	0.05051	0.05153	G	1	0.979	rs55925184
1	psy_rs729590	41300952	A	0.1667	0.1435	C	0.4299	1.194	rs729590
1	exm2268881	41306571	A	0.3586	0.3022	G	0.1418	1.291	rs12402583
1	rs12403717	41315867	C	0.4337	0.4791	A	0.2939	0.8325	rs12403717
1	psy_rs113073438	41323032	A	0.01515	0.01811	G	1	0.8343	rs113073438
1	rs913382	41323882	A	0.5152	0.4387	G	0.06368	1.359	rs913382
1	rs11209041	41325801	A	0.06566	0.06267	G	0.8696	1.051	rs11209041
1	exm49794	41327281	A	0.06566	0.05307	C	0.4863	1.254	rs1057635
1	rs1359893	41338665	G	0.1515	0.1866	A	0.2952	0.7783	rs1359893
1	rs913389	41343608	A	0.2424	0.2702	G	0.4671	0.8643	rs913389
1	rs728859	41347228	A	0.2398	0.163	C	0.01562	1.62	rs728859
1	rs10158668	41351613	A	0.3586	0.4234	G	0.1033	0.7613	rs10158668
1	rs4660484	41369334	A	0.1566	0.1564	G	1	1.001	rs4660484
1	rs12133860	41370066	A	0.3283	0.2905	G	0.3346	1.194	rs12133860
1	rs3856250	41374443	A	0.07576	0.0766	G	1	0.9881	rs3856250
1	rs6674863	41378076	A	0.197	0.2089	G	0.7665	0.9288	rs6674863
1	rs7515340	41386871	A	0.4949	0.3997	G	0.01833	1.472	rs7515340
1	rs7554973	41387003	A	0.3586	0.4123	G	0.1902	0.797	rs7554973
1	rs1887542	41395072	A	0.3283	0.2646	G	0.08865	1.358	rs1887542
1	rs2361654	41399738	A	0.2323	0.2549	C	0.5782	0.8847	rs2361654
1	rs4660492	41402143	A	0.2778	0.3217	G	0.2605	0.8109	rs4660492
1	rs12043667	41404596	G	0.2908	0.3036	A	0.7922	0.9405	rs12043667
1	rs11209213	41406460	A	0.4697	0.486	G	0.6888	0.9366	rs11209213
1	rs12067645	41425864	A	0.2188	0.2661	G	0.1933	0.7722	rs12067645
1	rs12723637	41425927	A	0.1414	0.1439	G	1	0.9802	rs12723637
1	rs10789262	41437417	A	0.298	0.3273	G	0.4916	0.8724	rs10789262
1	rs4440845	41442786	G	0.3418	0.3575	A	0.7362	0.9333	rs4440845
1	rs16827810	41447366	A	0.1919	0.2103	G	0.6206	0.8918	rs16827810
1	rs7523029	41449859	G	0.3283	0.273	A	0.1313	1.302	rs7523029
1	exm49929	41483780	A	0.005051	0.01253	C	0.6988	0.3999	rs34386830
1	exm49933	41485902	G	0.3434	0.2994	C	0.2588	1.224	rs3738368
1	exm49967	41486245	A	0.2121	0.1992	G	0.6899	1.083	rs1138293
1	rs4660184	41524538	A	0.4444	0.4106	G	0.416	1.148	rs4660184
1	rs6685340	41552300	A	0.1667	0.2061	G	0.2282	0.7703	rs6685340
1	rs12022978	41554088	G	0.09596	0.09749	A	1	0.9826	rs12022978
1	rs2024860	41562243	G	0.2323	0.2006	A	0.324	1.206	rs2024860
1	rs3819842	41563086	A	0.1616	0.2047	G	0.1892	0.7488	rs3819842
1	rs213765	41582006	A	0.3434	0.2994	C	0.2588	1.224	rs213765
1	rs213769	41615358	A	0.3838	0.4331	G	0.2237	0.8152	rs213769
1	rs11209615	41640110	G	0.1111	0.09889	A	0.5969	1.139	rs11209615
1	rs11584802	41640686	A	0.1111	0.09889	G	0.5969	1.139	rs11584802
1	psy_rs75057226	41658099	C	0.0202	0.0195	A	1	1.037	rs75057226
1	exm-rs2154319	41745770	G	0.2374	0.1992	A	0.2367	1.252	rs2154319
1	rs12030183	41761220	G	0.3138	0.3127	A	1	1.005	rs12030183
1	rs12037657	41764175	A	0.2374	0.2242	G	0.7021	1.077	rs12037657
1	rs2154317	41785792	G	0.3535	0.3352	A	0.6716	1.085	rs2154317
1	rs16828092	41790077	A	0.09091	0.1058	G	0.5985	0.8447	rs16828092
1	rs4660190	41817502	G	0.3535	0.344	A	0.8008	1.043	rs4660190
1	rs7349069	41822753	G	0.0101	0.0195	A	0.5441	0.5131	rs7349069
1	rs11585393	41830257	A	0.2424	0.2758	G	0.3665	0.8404	rs11585393
1	rs4660531	41839822	A	0.3788	0.3468	C	0.4027	1.148	rs4660531
1	rs11209971	41844293	A	0.298	0.2953	G	0.9302	1.013	rs11209971
1	rs10889959	41849735	A	0.4242	0.4749	G	0.2274	0.8146	rs10889959
1	rs10889978	41862125	G	0.1515	0.2284	A	0.01849	0.6032	rs10889978
1	rs3845572	41864364	A	0.1667	0.2187	G	0.1143	0.7146	rs3845572
1	rs2971987	41867980	A	0.298	0.4053	G	0.006356	0.6228	rs2971987
1	rs2997338	41872078	A	0.3081	0.2242	C	0.01896	1.54	rs2997338
1	rs2801962	41878988	A	0.3384	0.468	G	0.001201	0.5815	rs2801962
1	exm-rs12402711	41879081	A	0.06566	0.07242	G	0.8759	0.9	rs12402711
1	rs3856254	41883722	G	0.4394	0.5028	A	0.1271	0.7751	rs3856254
1	rs12133441	41889513	A	0.3636	0.4234	C	0.1421	0.7782	rs12133441
1	psy_rs72667651	41893033	G	0.02525	0.03064	A	0.8158	0.8196	rs72667651
1	rs11210142	41910825	A	0.298	0.3175	G	0.6653	0.9122	rs11210142
1	rs2483692	41925050	G	0.3081	0.3914	A	0.03785	0.6924	rs2483692
1	rs1537522	41935450	G	0.2245	0.2577	A	0.3544	0.834	rs1537522
1	rs12069358	41940687	A	0.1414	0.2312	G	0.005858	0.5477	rs12069358
1	rs11210250	41941115	A	0.1263	0.1852	C	0.05582	0.6356	rs11210250
1	rs3754287	41952597	A	0.1313	0.1226	G	0.7168	1.082	rs3754287
1	exm2264828	41953186	G	0.2828	0.3175	A	0.3858	0.8475	rs867518
1	rs12718439	41953745	G	0.3485	0.3691	A	0.6176	0.9143	rs12718439
1	rs6671507	41957439	G	0.2828	0.3162	A	0.3862	0.853	rs6671507
1	psy_rs915026	41961237	C	0.4242	0.4248	A	1	0.9978	rs915026
1	rs747459	41962681	A	0.3384	0.3008	C	0.3394	1.189	rs747459
1	rs2991345	41969327	G	0.4495	0.4666	A	0.6879	0.9335	rs2991345
1	psy_rs2483691	41969973	G	0.3535	0.39	A	0.3646	0.8555	rs2483691
1	rs12043801	41971227	A	0.1869	0.1825	C	0.9174	1.03	rs12043801
1	rs1969749	41973908	G	0.4545	0.4164	A	0.3718	1.168	rs1969749
1	exm50155	41976529	A	0.05556	0.05989	G	1	0.9234	rs11809423
1	rs941970	41990867	A	0.4747	0.4721	G	1	1.01	rs941970
1	rs638859	42001444	A	0.3737	0.3719	G	1	1.008	rs638859
1	rs640688	42001831	G	0.4545	0.4387	A	0.7466	1.066	rs640688
1	rs1001925	42027561	A	0.202	0.2465	G	0.2198	0.7738	rs1001925
1	rs1570359	42031065	G	0.2677	0.3343	A	0.08514	0.728	rs1570359
1	exm2251690	42046491	G	0.0303	0.01532	A	0.2281	2.009	rs35624100
1	exm50344	42047208	G	0.08081	0.0766	C	0.8807	1.06	rs17363472
1	exm50350	42047300	A	0.02525	0.01811	T	0.5622	1.405	rs41269473
1	exm50494	42050366	A	0.303	0.2416	G	0.08091	1.365	rs2146315
1	rs17363834	42076607	A	0.5051	0.4986	G	0.936	1.026	rs17363834
1	rs7515066	42076915	G	0.3384	0.3045	A	0.3863	1.168	rs7515066
1	rs7519983	42083369	A	0.5	0.4847	G	0.7482	1.063	rs7519983
1	rs1109255	42091708	G	0.4141	0.4399	A	0.5708	0.8999	rs1109255
1	rs2038976	42094498	A	0.3889	0.3983	G	0.8697	0.9612	rs2038976
1	rs4083593	42099583	A	0.4362	0.4384	G	1	0.9911	rs4083593
1	exm2251698	42105488	A	0.4444	0.429	G	0.746	1.065	rs11210507
1	rs11210508	42106935	A	0.4444	0.429	G	0.746	1.065	rs11210508
1	rs7541348	42113215	A	0.3889	0.3579	C	0.4531	1.141	rs7541348
1	rs12141084	42117737	A	0.5051	0.4875	G	0.6885	1.073	rs12141084
1	kgp9738681	42118766	A	0.3434	0.3259	G	0.6697	1.082	rs4393146
1	rs10890160	42120011	A	0.3737	0.3872	G	0.7422	0.9445	rs10890160
1	psy_rs17364300	42141252	A	0.1061	0.1212	G	0.6198	0.8605	rs17364300
1	exm2268882	42202714	G	0.0101	0.0195	A	0.5441	0.5131	rs710235
1	rs2099757	42219601	G	0.005102	0.01393	A	0.4731	0.3631	rs2099757
1	rs12746339	42223133	G	0.3737	0.3538	A	0.6161	1.09	rs12746339
1	rs2165303	42228019	A	0.005051	0.01811	G	0.3239	0.2753	rs2165303
1	rs6693668	42232085	C	0.3838	0.3733	A	0.8039	1.046	rs6693668
1	rs6680824	42236004	A	0.4495	0.4624	G	0.8091	0.9493	rs6680824
1	rs1533184	42238233	G	0.4596	0.4596	A	1	0.9999	rs1533184
1	rs765040	42239717	A	0.4697	0.4694	G	1	1.001	rs765040
1	rs2492604	42253788	A	0.0101	0.02925	C	0.1963	0.3387	rs2492604
1	rs400187	42255767	A	0.4798	0.4554	G	0.5733	1.103	rs400187
1	rs10493098	42261889	G	0.404	0.3983	A	0.9347	1.024	rs10493098
1	rs401869	42281302	A	0.2273	0.2159	C	0.7707	1.068	rs401869
1	rs168382	42296145	G	0.4646	0.4095	A	0.1679	1.252	rs168382
1	rs12562508	42297236	G	0.3387	0.3997	A	0.1509	0.7692	rs12562508
1	rs12734651	42330585	A	0.3889	0.3245	C	0.1068	1.325	rs12734651
1	rs783432	42335347	C	0.202	0.1741	A	0.4033	1.201	rs783432
1	rs2993120	42350837	C	0.4141	0.4875	A	0.07682	0.7433	rs2993120
1	rs811461	42360713	A	0.2323	0.188	G	0.1897	1.307	rs811461
1	rs4660584	42390317	A	0.1162	0.1309	G	0.6321	0.8725	rs4660584
1	rs653944	42424594	G	0.4545	0.4234	A	0.4658	1.135	rs653944
1	rs4660590	42441288	A	0.4596	0.4499	G	0.8094	1.04	rs4660590
1	rs654961	42444975	A	0.4444	0.4248	C	0.6274	1.083	rs654961
1	rs4660210	42476676	G	0.2121	0.2479	A	0.3474	0.8168	rs4660210
1	rs6683904	42486843	G	0.2121	0.1699	A	0.1744	1.315	rs6683904
1	rs6689536	42487523	A	0.2222	0.2674	G	0.2327	0.7827	rs6689536
1	rs4660600	42513929	G	0.2273	0.2549	A	0.4586	0.8599	rs4660600
1	rs6691697	42534375	G	0.4343	0.4429	A	0.8717	0.9659	rs6691697
1	rs10157817	42547061	G	0.4343	0.4471	A	0.8086	0.9497	rs10157817
1	rs9943167	42551252	A	0.4596	0.4429	G	0.6871	1.07	rs9943167
1	rs1016867	42570803	A	0.3333	0.3008	G	0.3856	1.162	rs1016867
1	rs1024909	42571439	G	0.2778	0.2451	A	0.3562	1.184	rs1024909
1	rs6672120	42577444	A	0.2273	0.2591	G	0.4057	0.8412	rs6672120
1	rs11210587	42580407	A	0.2135	0.1788	G	0.2963	1.247	rs11210587
1	rs7542228	42598964	G	0.298	0.2479	A	0.1692	1.288	rs7542228
1	rs4660610	42616910	A	0.1818	0.1453	G	0.2202	1.308	rs4660610
1	rs12069432	42618740	A	0.1566	0.1838	G	0.4027	0.8241	rs12069432
1	rs3818727	42621645	A	0.1111	0.09749	G	0.5935	1.157	rs3818727
1	exm50554	42630364	G	0.399	0.3729	A	0.5088	1.116	rs2071499
1	rs686247	42644770	G	0.101	0.1212	A	0.5319	0.8149	rs686247
1	exm50585	42657196	C	0.1162	0.163	A	0.1184	0.6751	rs1139978
1	exm50616	42693597	A	0.2071	0.1894	G	0.6113	1.118	rs343376
1	rs608277	42702344	A	0.2475	0.2354	C	0.7074	1.068	rs608277
1	rs510157	42727950	A	0.2475	0.2382	C	0.7787	1.052	rs510157
1	rs3754280	42748731	C	0.4192	0.4178	A	1	1.006	rs3754280
1	rs10736423	42768969	C	0.2475	0.2396	A	0.8512	1.044	rs10736423
1	rs1566584	42797765	A	0.07071	0.05571	G	0.3994	1.29	rs1566584
1	exm2264829	42806191	G	0.4747	0.4471	A	0.5192	1.118	rs913426
1	rs1536651	42823768	A	0.4545	0.4206	G	0.4176	1.148	rs1536651
1	rs6679533	42835396	A	0.4293	0.4178	G	0.8074	1.048	rs6679533
1	rs12119170	42856160	A	0.4293	0.4624	G	0.4212	0.8746	rs12119170
1	rs4660630	42864868	A	0.2222	0.2145	G	0.8455	1.046	rs4660630
1	rs7413966	42876423	G	0.3535	0.3273	A	0.4965	1.124	rs7413966
1	rs7418303	42876696	G	0.3485	0.3162	A	0.3919	1.157	rs7418303
1	exm50657	42880442	A	0.0202	0.02368	G	1	0.8502	rs34142209
1	exm-rs1055055	42880516	A	0.3535	0.3273	G	0.4965	1.124	rs1055055
1	exm50670	42896441	A	0.0202	0.01671	C	0.7598	1.213	rs41301052
1	exm50676	42898843	A	0.2828	0.3747	G	0.01871	0.6583	rs1034268
1	rs3748845	42901082	C	0.1919	0.1685	A	0.4586	1.172	rs3748845
1	rs7529199	42904304	A	0.2424	0.1685	G	0.02249	1.579	rs7529199
1	rs1002701	42913695	G	0.2828	0.3733	A	0.01884	0.6622	rs1002701
1	rs12039696	42918754	C	0.4444	0.3621	A	0.03868	1.409	rs12039696
1	rs17379506	42955174	A	0.2677	0.2618	G	0.8559	1.03	rs17379506
1	rs11210656	42975123	G	0.2576	0.1718	A	0.007843	1.673	rs11210656
1	rs12035932	43019135	A	0.2677	0.1727	G	0.004251	1.751	rs12035932
1	rs11210669	43024213	C	0.2576	0.2451	A	0.7109	1.068	rs11210669
1	rs4660646	43029788	G	0.1768	0.1872	A	0.8362	0.9326	rs4660646
1	rs2762697	43042125	A	0.4388	0.4401	G	1	0.9946	rs2762697
1	rs1016544	43045757	A	0.4495	0.4401	G	0.8716	1.039	rs1016544
1	rs2809658	43050396	G	0.4444	0.4401	A	0.9357	1.018	rs2809658
1	exm50811	43055036	A	0	0.01393	G	0.1301	0	rs140323754
1	rs6660322	43062732	A	0.2576	0.1727	G	0.01042	1.662	rs6660322
1	rs12025456	43073504	G	0.2626	0.1769	A	0.008489	1.657	rs12025456
1	rs6600418	43101562	A	0.3434	0.4192	G	0.05981	0.7247	rs6600418
1	rs1951918	43104952	A	0.1515	0.1327	G	0.485	1.167	rs1951918
1	rs7523056	43110276	G	0.3434	0.4136	A	0.08501	0.7415	rs7523056
1	exm50855	43119661	A	0.05556	0.02646	C	0.06715	2.164	rs16829829
1	rs12145700	43123855	A	0.3384	0.2994	G	0.2978	1.197	rs12145700
1	rs7556478	43131653	A	0.1162	0.1117	G	0.899	1.045	rs12244
1	rs912074	43144021	G	0.5455	0.4582	A	0.03034	1.419	rs912074
1	rs11210696	43155062	A	0.3788	0.3092	C	0.0717	1.362	rs11210696
1	rs10493113	43158510	A	0.1616	0.1448	G	0.5729	1.138	rs10493113
1	psy_rs116550328	43169608	A	0.0101	0.01811	G	0.7509	0.5534	rs116550328
1	exm50936	43201534	A	0.2071	0.1727	G	0.296	1.251	rs4660658
1	exm50938	43201576	A	0.005051	0.0195	G	0.2135	0.2553	rs116804195
1	exm50939	43201614	A	0.05051	0.05571	G	0.8613	0.9016	rs9660973
1	rs7548008	43202095	G	0.5102	0.4582	A	0.1977	1.232	rs7548008
1	rs10890212	43202636	A	0.2616	0.3711	G	0.007387	0.6005	rs10890212
1	exm50983	43212926	A	0.05051	0.0571	G	0.8614	0.8783	rs67014447
1	rs7552138	43213610	A	0.2323	0.2674	G	0.3602	0.8291	rs7552138
1	exm51014	43215930	A	0.04545	0.08914	G	0.05289	0.4866	rs11581921
1	exm51065	43223489	A	0.05051	0.0571	G	0.8614	0.8783	rs6700677
1	exm51108	43232504	A	0.03535	0.02368	C	0.4488	1.511	rs55716016
1	rs17385526	43238031	G	0.2273	0.227	A	1	1.001	rs17385526
1	exm51143	43240998	A	0.0101	0.01253	G	1	0.8039	rs11548275
1	rs719676	43254108	G	0.2828	0.2312	A	0.135	1.311	rs719676
1	rs7547717	43261781	C	0.4141	0.3426	A	0.06594	1.356	rs7547717
1	rs323720	43271033	G	0.3163	0.305	A	0.7934	1.054	rs323720
1	exm51165	43296195	A	0.2677	0.2758	G	0.8575	0.9599	rs33953680
1	rs12034000	43305753	A	0.2172	0.1922	G	0.4222	1.166	rs12034000
1	rs9960	43317793	A	0.1515	0.1908	G	0.2142	0.7573	rs9960
1	rs12022524	43326208	A	0.2727	0.2549	G	0.6469	1.096	rs12022524
1	rs6674019	43353134	A	0.4141	0.4373	C	0.5717	0.9095	rs6674019
1	rs12564800	43367726	C	0.3939	0.4164	A	0.6247	0.9109	rs12564800
1	rs1098782	43381026	G	0.4583	0.5	A	0.3297	0.8462	rs1098782
1	rs3729548	43400352	A	0.4343	0.3942	G	0.3264	1.18	rs3729548
1	rs841852	43401499	A	0.1566	0.2131	G	0.08846	0.6855	rs841852
1	rs2086856	43412259	G	0.2778	0.3733	A	0.0147	0.6458	rs2086856
1	rs2297977	43415288	A	0.1414	0.2089	C	0.03342	0.6237	rs2297977
1	rs2297972	43418026	G	0.1869	0.2521	A	0.05963	0.6818	rs2297972
1	rs3768045	43421524	A	0.0303	0.03203	G	1	0.9443	rs3768045
1	rs841572	43436051	A	0.3384	0.4513	G	0.004522	0.6219	rs841572
1	rs3738516	43440201	A	0.2222	0.2521	C	0.4032	0.8477	rs3738516
1	exm2268677	43450729	G	0.3485	0.4401	A	0.02276	0.6805	rs11210774
1	rs7515271	43451901	G	0.3485	0.4415	A	0.0227	0.6766	rs7515271
1	rs4660697	43458250	A	0.2374	0.2953	G	0.1295	0.7429	rs4660697
1	rs2792599	43467068	A	0.1515	0.1783	C	0.3977	0.8231	rs2792599
1	rs841568	43468555	A	0.08081	0.09889	G	0.4958	0.8011	rs841568
1	rs9326132	43471182	C	0.3737	0.4067	A	0.4137	0.8706	rs9326132
1	rs607464	43536477	A	0.2424	0.2632	G	0.5834	0.8957	rs607464
1	rs507481	43543617	G	0.1263	0.1075	A	0.4465	1.199	rs507481
1	rs578598	43587725	G	0.06566	0.039	A	0.1203	1.732	rs578598
1	rs16830355	43595231	G	0.05556	0.03203	A	0.1365	1.777	rs16830355
1	exm2265003	43597014	A	0.08081	0.04875	G	0.1129	1.716	rs585655
1	rs558404	43602321	G	0.05556	0.0571	A	1	0.9713	rs558404
1	rs626842	43610910	C	0.404	0.4053	A	1	0.9948	rs626842
1	rs627263	43611005	A	0.2576	0.2827	G	0.5306	0.8802	rs627263
1	rs10890239	43615173	G	0.05051	0.04596	A	0.8493	1.104	rs10890239
1	exm51423	43632536	A	0.2677	0.2827	G	0.7209	0.9273	rs7163
1	rs6695238	43638436	A	0.04545	0.02646	C	0.1672	1.752	rs6695238
1	exm-rs621559	43645411	A	0.08586	0.06267	G	0.2637	1.405	rs621559
1	exm51500	43649508	G	0.4091	0.3914	A	0.6817	1.077	rs663824
1	rs603123	43664218	A	0.2828	0.2939	G	0.7916	0.9476	rs603123
1	rs620418	43671182	G	0.1263	0.09471	A	0.2308	1.381	rs620418
1	exm51566	43675499	A	0.07576	0.05571	G	0.3107	1.389	rs41301054
1	rs611261	43681872	A	0.1263	0.0961	G	0.2337	1.359	rs611261
1	psy_rs1861	43690439	A	0.005051	0.01393	C	0.4727	0.3594	rs1861
1	rs522909	43696080	C	0.1111	0.08774	A	0.333	1.3	rs522909
1	psy_rs2483688	43700140	A	0.2071	0.1713	G	0.2504	1.263	rs2483688
1	rs10493115	43707283	G	0.1162	0.1184	A	1	0.9788	rs10493115
1	rs3862226	43707556	A	0.3535	0.3953	C	0.3224	0.8367	rs3862226
1	exm51640	43738829	A	0.0202	0.009749	G	0.265	2.094	rs142942435
1	psy_rs78256612	43740164	G	0.04545	0.03482	A	0.5235	1.32	rs78256612
1	rs2991996	43741713	A	0.4596	0.4457	G	0.7472	1.058	rs2991996
1	rs4660727	43746448	A	0.4495	0.4304	G	0.6283	1.081	rs4660727
1	exm51666	43748763	A	0.0202	0.009777	G	0.2657	2.088	rs35465732
1	psy_rs115085793	43752161	G	0.02525	0.01114	A	0.1689	2.299	rs115085793
1	rs6690113	43757955	A	0.3182	0.3593	G	0.3129	0.832	rs6690113
1	psy_rs7549876	43760236	A	0.3788	0.3691	C	0.8037	1.042	rs7549876
1	rs7527092	43767138	A	0.4798	0.4749	G	0.936	1.02	rs7527092
1	rs1467809	43774437	G	0.3687	0.3635	A	0.9336	1.023	rs1467809
1	rs11210834	43787437	G	0.3161	0.2472	A	0.06762	1.408	rs11210834
1	exm51879	43804340	A	0.005051	0.03621	G	0.01688	0.1351	rs12731981
1	exm51896	43805240	G	0.01515	0.01532	A	1	0.9888	rs16830693
1	rs710251	43826312	C	0.3232	0.3719	A	0.2116	0.8068	rs710251
1	rs839752	43855546	G	0.3586	0.3565	A	1	1.009	rs839752
1	rs839769	43872067	A	0.404	0.3816	G	0.5652	1.099	rs839769
1	exm52121	43886494	A	0.404	0.3816	G	0.5652	1.099	rs2782643
1	exm52143	43890811	A	0.0101	0.02374	G	0.396	0.4196	rs143992266
1	exm52264	43897496	A	0.0202	0.02089	G	1	0.9663	rs147797700
1	rs2842180	43901916	A	0.404	0.383	G	0.6213	1.092	rs2842180
1	exm52383	43907225	G	0.0101	0.01253	A	1	0.8039	rs150113647
1	rs7413861	43938801	A	0.3687	0.3543	C	0.7377	1.064	rs7413861
1	psy_rs12069733	43941508	A	0.3333	0.3983	G	0.09952	0.7552	rs12069733
1	psy_rs75646615	43949958	A	0.0303	0.02933	G	1	1.034	rs75646615
1	rs2039529	43960479	G	0.3182	0.3189	A	1	0.9965	rs2039529
1	rs882464	43974764	C	0.2929	0.2994	A	0.9301	0.9692	rs882464
1	rs11210858	43978837	G	0.3232	0.3189	A	0.9315	1.02	rs11210858
1	rs2842189	44007648	A	0.3788	0.3649	G	0.7395	1.061	rs2842189
1	psy_rs113024100	44008661	A	0.1212	0.1212	C	1	1	rs113024100
1	rs11580074	44024484	A	0.2424	0.2688	G	0.5234	0.8705	rs11580074
1	rs1065771	44035352	A	0.3182	0.2744	G	0.2472	1.234	rs1065771
1	rs752963	44045294	G	0.07576	0.08078	A	0.8832	0.9327	rs752963
1	rs10789437	44050747	C	0.3283	0.2786	A	0.1845	1.266	rs10789437
1	exm2264830	44054994	A	0.4545	0.4638	G	0.8721	0.9635	rs58097944
1	rs596522	44066424	A	0.3838	0.3719	C	0.8036	1.052	rs596522
1	psy_rs112410202	44067080	A	0.0303	0.0376	G	0.8295	0.7998	rs112410202
1	rs539096	44072420	A	0.202	0.2549	G	0.135	0.7401	rs539096
1	rs11210887	44076019	G	0.2929	0.351	A	0.1491	0.7661	rs11210887
1	psy_rs1143702	44086831	G	0.3232	0.3579	A	0.4004	0.8567	rs1143702
1	rs660899	44117006	A	0.3535	0.3552	C	1	0.993	rs660899
1	rs10789439	44123191	G	0.404	0.3705	A	0.4081	1.152	rs10789439
1	rs489319	44131794	A	0.3367	0.3245	G	0.7967	1.057	rs489319
1	exm52969	44137257	C	0.2677	0.3059	A	0.3342	0.8295	rs586339
1	rs6697354	44151015	A	0.3073	0.3248	C	0.6638	0.9222	rs6697354
1	rs7528454	44174081	A	0.3788	0.3774	G	1	1.006	rs7528454
1	rs1472661	44209075	A	0.3182	0.312	G	0.863	1.029	rs1472661
1	rs7546818	44245670	G	0.3283	0.3148	A	0.7306	1.064	rs7546818
1	rs3791051	44252908	A	0.3788	0.3719	G	0.8685	1.03	rs3791051
1	rs11210924	44261195	A	0.3838	0.3747	G	0.8685	1.04	rs11210924
1	rs975761	44264435	G	0.3838	0.3774	A	0.8689	1.028	rs975761
1	rs246776	44274699	A	0.5	0.4777	G	0.6299	1.093	rs246776
1	psy_rs56294905	44283548	A	0.3838	0.3816	G	1	1.009	rs56294905
1	exm53060	44290530	G	0.3788	0.3733	A	0.9339	1.024	rs37458
1	rs3011225	44319373	G	0.2626	0.2604	A	1	1.011	rs3011225
1	rs2527776	44345292	G	0.3283	0.3217	A	0.864	1.03	rs2527776
1	rs6674176	44379957	G	0.2222	0.2214	A	1	1.004	rs6674176
1	rs3120803	44386615	A	0.1212	0.08635	G	0.1677	1.459	rs3120803
1	exm53120	44401384	A	0.1162	0.07799	G	0.1145	1.554	rs2242637
1	rs783308	44438396	C	0.1465	0.1769	A	0.3382	0.7985	rs783308
1	rs7161	44438974	G	0.298	0.2883	A	0.7913	1.048	rs7161
1	rs3762423	44445667	G	0.07576	0.07103	A	0.8766	1.072	rs3762423
1	exm53353	44447413	C	0.07576	0.06825	G	0.7528	1.119	rs1859728
1	exm53454	44461822	A	0.06061	0.04318	G	0.3415	1.43	rs2301983
1	rs1766967	44475586	A	0.1111	0.07103	G	0.07496	1.635	rs1766967
1	psy_rs79746139	44483704	A	0.05051	0.06825	G	0.4176	0.7262	rs79746139
1	exm2260323	44487280	G	0.1111	0.08635	A	0.3296	1.323	rs6429644
1	psy_rs2486009	44496765	A	0.1162	0.1407	G	0.4129	0.8029	rs2486009
1	rs751442	44509551	A	0.3131	0.3106	C	0.9312	1.012	rs751442
1	rs6693689	44511409	C	0.1465	0.1337	A	0.6409	1.112	rs6693689
1	rs942756	44522274	A	0.3737	0.3538	G	0.6161	1.09	rs942756
1	rs12759480	44529157	A	0.3687	0.3771	G	0.8684	0.9647	rs12759480
1	rs7519215	44532725	G	0.0404	0.0571	A	0.4751	0.6953	rs7519215
1	rs11210949	44535401	G	0.4242	0.4387	A	0.7464	0.9427	rs11210949
1	psy_rs4388738	44543401	A	0.0303	0.03621	G	0.8286	0.8317	rs4388738
1	rs2025615	44559401	G	0.3485	0.3565	A	0.867	0.9653	rs2025615
1	rs1291050	44571434	G	0.07222	0.06676	A	0.7426	1.088	rs1291050
1	rs663818	44578559	G	0.4596	0.4791	A	0.6308	0.9246	rs663818
1	rs6682866	44578764	C	0.05051	0.05153	A	1	0.979	rs6682866
1	exm2268678	44587512	A	0.3687	0.3579	G	0.8022	1.048	rs6690437
1	exm53580	44595047	A	0.2626	0.2591	T	0.9272	1.019	rs11210969
1	exm53584	44595113	G	0.3434	0.3315	C	0.7986	1.055	rs2429051
1	exm53609	44595410	G	0.3939	0.4081	A	0.7441	0.9428	rs2485652
1	rs6675129	44610760	A	0.2525	0.2612	G	0.8549	0.9557	rs6675129
1	rs11576516	44656429	G	0.2374	0.2423	A	0.9255	0.9731	rs11576516
1	rs803371	44666345	G	0.4242	0.4206	A	0.9354	1.015	rs803371
1	rs11589379	44709218	A	0.1515	0.1838	G	0.3437	0.7927	rs11589379
1	rs459358	44745624	A	0.2576	0.2535	G	0.9266	1.022	rs459358
1	rs325145	44772626	A	0.3081	0.2953	C	0.7263	1.063	rs325145
1	rs4660275	44844958	A	0.197	0.2437	G	0.1847	0.7611	rs4660275
1	rs3915854	44858169	G	0.09596	0.1003	A	1	0.9524	rs3915854
1	psy_rs114847782	44877425	A	0.0404	0.03343	G	0.6621	1.218	rs114847782
1	psy_rs12131249	44878464	A	0.1717	0.1379	G	0.2543	1.296	rs12131249
1	psy_rs11210992	44878549	A	0.4242	0.433	G	0.8713	0.965	rs11210992
1	psy_rs41264677	44885343	G	0.0404	0.01671	A	0.05424	2.477	rs41264677
1	rs12022308	44891488	A	0.1616	0.2151	G	0.1105	0.7035	rs12022308
1	rs6429540	44902285	A	0.2727	0.2939	G	0.596	0.9011	rs6429540
1	rs7553056	44911812	A	0.3788	0.4095	G	0.462	0.8794	rs7553056
1	rs6664827	44925508	G	0.202	0.2688	A	0.06503	0.6887	rs6664827
1	rs1890948	44929865	A	0.2929	0.351	G	0.1491	0.7661	rs1890948
1	rs11211006	44937974	A	0.1616	0.1588	G	0.913	1.021	rs11211006
1	rs7549585	44947616	A	0.0101	0.01393	G	1	0.7224	rs7549585
1	rs781783	44951085	G	0.1515	0.1267	A	0.4064	1.23	rs781783
1	rs7354900	44957986	G	0.07065	0.07003	A	1	1.01	rs7354900
1	psy_rs68002039	44967323	G	0.09596	0.09053	A	0.7823	1.066	rs68002039
1	rs781770	44974119	A	0.2424	0.1978	G	0.1978	1.298	rs781770
1	rs272531	44988433	A	0.2424	0.2744	G	0.4146	0.8463	rs272531
1	rs270724	44991278	A	0.1869	0.1964	G	0.8394	0.9404	rs270724
1	rs782135	44994835	A	0.4798	0.4469	G	0.421	1.141	rs782135
1	rs175222	45019240	C	0.3737	0.3198	A	0.1723	1.269	rs175222
1	rs270764	45024342	G	0.4394	0.4025	A	0.3698	1.163	rs270764
1	psy_rs17382408	45025485	A	0.0303	0.02646	G	0.8054	1.15	rs17382408
1	exm2260330	45047805	G	0.0303	0.02089	A	0.4249	1.465	rs61260531
1	rs270709	45050047	A	0.4646	0.4833	G	0.688	0.928	rs270709
1	exm2268679	45051656	A	0.4596	0.4805	G	0.6301	0.9195	rs156651
1	rs928685	45053760	A	0.3232	0.3496	C	0.5006	0.8886	rs928685
1	psy_rs459088	45081298	A	0.0202	0.03352	C	0.4842	0.5945	rs459088
1	rs2236219	45101478	G	0.3838	0.3886	A	0.9345	0.9802	rs2236219
1	rs3850853	45125356	A	0.5052	0.493	G	0.8075	1.05	rs3850853
1	rs6683133	45133561	G	0.4394	0.4192	A	0.6266	1.086	rs6683133
1	rs4660818	45139252	C	0.4293	0.4499	A	0.6286	0.9199	rs4660818
1	psy_rs142074170	45141786	C	0.01515	0.01393	A	1	1.089	rs142074170
1	exm53912	45166717	C	0	0.01671	G	0.0799	0	rs4322271
1	rs12088087	45170012	G	0.404	0.3719	A	0.4094	1.145	rs12088087
1	rs10890313	45175925	A	0.1162	0.1518	G	0.2527	0.7343	rs10890313
1	exm53917	45189817	A	0.0101	0.01811	G	0.7509	0.5534	rs75696348
1	exm53979	45224998	C	0.1061	0.1253	A	0.5389	0.8279	rs4342887
1	rs12746270	45228580	A	0.1212	0.1337	G	0.7217	0.8937	rs12746270
1	rs11211031	45241113	G	0.3333	0.3301	A	0.9322	1.015	rs11211031
1	rs12057238	45258141	C	0.1768	0.1435	A	0.262	1.282	rs12057238
1	exm54342	45292173	A	0.005051	0.01816	G	0.3241	0.2745	rs11573590
1	rs2295996	45292866	A	0.1717	0.1448	G	0.3695	1.224	rs2295996
1	psy_rs11573570	45298252	G	0.05556	0.05153	A	0.8571	1.083	rs11573570
1	rs11573562	45301735	A	0.1276	0.1379	G	0.814	0.9141	rs11573562
1	rs6429550	45311749	A	0.1162	0.1281	G	0.7172	0.8943	rs6429550
1	rs10159318	45322291	G	0.1717	0.149	A	0.4372	1.184	rs10159318
1	rs263955	45340703	A	0.4899	0.5028	G	0.8097	0.9498	rs263955
1	psy_rs16832309	45357857	A	0.005051	0.01811	G	0.3239	0.2753	rs16832309
1	rs263975	45358527	G	0.303	0.2855	A	0.6583	1.088	rs263975
1	rs1572379	45369086	G	0.1869	0.1588	A	0.3866	1.218	rs1572379
1	rs12407565	45416900	A	0.1667	0.1504	G	0.5789	1.13	rs12407565
1	rs452989	45417184	G	0.3535	0.3357	A	0.6719	1.082	rs452989
1	rs17390983	45432392	G	0.1566	0.1421	A	0.6486	1.121	rs17390983
1	rs264025	45444996	A	0.1919	0.1885	G	0.9185	1.022	rs264025
1	rs4399199	45457278	A	0.1919	0.1872	G	0.9182	1.032	rs4399199
1	exm2264831	45460832	G	0.3485	0.3245	A	0.5504	1.113	rs264011
1	rs6666806	45466927	C	0.2222	0.2201	A	1	1.013	rs6666806
1	rs3806405	45476489	G	0.1739	0.1816	A	0.9143	0.949	rs3806405
1	exm2251840	45479709	G	0.0404	0.03203	A	0.5132	1.272	rs2228084
1	rs16832411	45529693	A	0.07576	0.08496	G	0.7718	0.8828	rs16832411
1	exm54870	45553712	A	0.005051	0.01532	G	0.4789	0.3263	rs116809634
1	rs12063926	45596831	C	0.01515	0.0195	A	1	0.7736	rs12063926
1	rs3009969	45645069	A	0.197	0.227	G	0.3854	0.8352	rs3009969
1	rs11211086	45710771	A	0.5152	0.4596	C	0.1724	1.249	rs11211086
1	rs3121730	45716285	C	0.2626	0.2911	A	0.4771	0.8674	rs3121730
1	rs11211091	45757124	G	0.07576	0.08357	A	0.8836	0.8989	rs11211091
1	rs4233496	45763650	C	0.2172	0.2479	A	0.3994	0.8416	rs4233496
1	exm2265004	45788479	G	0.1162	0.1145	A	1	1.016	rs12026893
1	exm55053	45800156	A	0.0303	0.039	G	0.6749	0.7701	rs3219484
1	rs3219472	45804050	A	0.2172	0.2173	G	1	0.9994	rs3219472
1	exm55110	45808863	A	0.01515	0.009749	G	0.4576	1.563	rs9429157
1	exm55149	45810865	A	0.0303	0.04318	G	0.5417	0.6925	rs17853159
1	rs9429076	45819489	G	0.2172	0.2228	A	0.9231	0.9675	rs9429076
1	rs781226	45872662	A	0.2121	0.2145	G	1	0.986	rs781226
1	rs12139364	45890155	A	0.4343	0.4429	G	0.8717	0.9659	rs12139364
1	rs10493120	45903488	A	0.2222	0.2298	G	0.8489	0.9576	rs10493120
1	rs1006216	45909994	G	0.202	0.2047	A	1	0.9834	rs1006216
1	rs4660863	45955868	G	0.202	0.188	A	0.6832	1.093	rs4660863
1	rs882803	45976147	G	0.2576	0.2911	A	0.3745	0.8449	rs882803
1	rs512026	46009946	C	0.4596	0.4791	A	0.6308	0.9246	rs512026
1	rs666720	46020795	A	0.4697	0.4903	G	0.6305	0.9209	rs666720
1	exm55343	46032307	A	0.0101	0.01532	G	0.7452	0.6558	rs61751012
1	exm55344	46032311	G	0.0202	0.03621	A	0.3671	0.5488	rs2229540
1	rs518216	46037357	G	0.1212	0.1142	A	0.8021	1.07	rs518216
1	rs2934857	46039612	G	0.4444	0.4805	A	0.3776	0.8649	rs2934857
1	rs11590549	46086329	A	0.1818	0.2165	G	0.3238	0.8043	rs11590549
1	rs4431884	46101323	A	0.2653	0.2716	G	0.9277	0.9685	rs4431884
1	rs3811436	46125880	G	0.2626	0.2716	A	0.8566	0.9553	rs3811436
1	rs3013595	46153203	A	0.4444	0.4861	G	0.3349	0.8458	rs3013595
1	exm55722	46195375	G	0.2626	0.2688	A	0.9278	0.9688	rs28375469
1	kgp3664518	46228391	G	0.4444	0.4889	A	0.2964	0.8365	rs12025621
1	rs4660314	46229885	G	0.2626	0.2688	A	0.9278	0.9688	rs4660314
1	exm2268680	46287869	G	0.5152	0.4903	A	0.5743	1.105	rs11211199
1	rs11211230	46406767	A	0.5152	0.4903	C	0.5743	1.105	rs11211230
1	rs11211232	46411146	A	0.2677	0.2744	G	0.9282	0.9667	rs11211232
1	rs4660905	46461587	G	0.2677	0.2779	A	0.8574	0.9496	rs4660905
1	exm55812	46476587	A	0.2172	0.2326	C	0.7029	0.9153	rs11211247
1	exm55861	46493460	C	0.5202	0.4916	A	0.5209	1.121	rs1707336
1	exm2251876	46498375	A	0.2677	0.2702	G	1	0.9873	rs1622208
1	exm55949	46499526	G	0.101	0.09192	A	0.6811	1.11	rs1052607
1	exm55966	46500251	A	0.1111	0.09192	G	0.4153	1.235	rs33931638
1	exm56005	46500993	G	0.197	0.1588	A	0.1986	1.3	rs1052610
1	exm56016	46501359	G	0.03535	0.03482	A	1	1.016	rs34070850
1	rs785468	46521517	G	0.2677	0.2758	A	0.8575	0.9599	rs785468
1	exm56061	46521559	T	0.2677	0.2744	A	0.9282	0.9667	rs785467
1	rs4388641	46522326	C	0.2172	0.234	A	0.703	0.9082	rs4388641
1	rs785465	46522577	A	0.2677	0.2765	C	0.8574	0.9563	rs785465
1	rs1768816	46528599	G	0.5152	0.4903	A	0.5743	1.105	rs1768816
1	rs785512	46534543	A	0.2677	0.2758	G	0.8575	0.9599	rs785512
1	rs1085243	46544768	A	0.5152	0.4903	G	0.5743	1.105	rs1085243
1	rs1768802	46547868	A	0.2677	0.2765	G	0.8574	0.9563	rs1768802
1	rs12143865	46548162	G	0.1465	0.1564	A	0.8242	0.9254	rs12143865
1	rs785481	46554518	A	0.5152	0.4916	G	0.5749	1.099	rs785481
1	rs9429187	46558927	A	0.2172	0.2346	C	0.6348	0.9054	rs9429187
1	rs785520	46568836	G	0.5152	0.4903	A	0.5743	1.105	rs785520
1	rs785484	46574015	A	0.2677	0.2744	G	0.9282	0.9667	rs785484
1	rs785495	46587887	G	0.5152	0.4903	A	0.5743	1.105	rs785495
1	rs10890383	46588503	G	0.5101	0.4861	A	0.5746	1.101	rs10890383
1	rs785503	46595868	G	0.5152	0.4903	A	0.5743	1.105	rs785503
1	rs1707303	46598273	A	0.2727	0.2737	C	1	0.9949	rs1707303
1	rs1707302	46600917	A	0.2929	0.2933	G	1	0.9982	rs1707302
1	rs9429095	46603348	A	0.2929	0.2911	C	1	1.009	rs9429095
1	rs785475	46609736	G	0.102	0.09749	A	0.8924	1.052	rs785475
1	rs7512966	46621740	A	0.1061	0.1017	G	0.8948	1.048	rs7512966
1	rs3855959	46633874	A	0.4949	0.4485	G	0.2599	1.205	rs3855959
1	exm56153	46655645	A	0.0101	0.01811	G	0.7509	0.5534	rs74374973
1	rs2292485	46658343	A	0.2273	0.2668	G	0.2725	0.8084	rs2292485
1	exm56278	46669276	C	0.06061	0.03203	A	0.09052	1.95	rs62620991
1	rs12141928	46677918	G	0.1061	0.1253	A	0.5389	0.8279	rs12141928
1	psy_rs12728721	46716368	A	0.0202	0.01532	G	0.5438	1.325	rs12728721
1	rs11211262	46721155	A	0.2727	0.3022	G	0.4818	0.8658	rs11211262
1	rs4660918	46731694	G	0.1263	0.1476	A	0.4928	0.8343	rs4660918
1	rs12125573	46734792	G	0.1313	0.1643	A	0.2726	0.7686	rs12125573
1	rs1048771	46743900	A	0.1414	0.1379	G	0.9077	1.03	rs1048771
1	exm56443	46746164	A	0.1414	0.1379	G	0.9077	1.03	rs11542623
1	rs12142240	46747301	G	0.2626	0.2869	A	0.533	0.8852	rs12142240
1	psy_rs76227146	46752487	G	0.09596	0.08357	A	0.5692	1.164	rs76227146
1	exm56515	46774783	G	0.1212	0.1201	A	1	1.01	rs41292543
1	exm56547	46810530	G	0.4495	0.4164	A	0.4174	1.144	rs3737744
1	exm56596	46827456	G	0.1616	0.1616	A	1	1	rs9865
1	rs1053624	46827485	A	0.2677	0.2632	G	0.9275	1.023	rs1053624
1	rs10252	46830430	A	0.4242	0.4248	G	1	0.9978	rs10252
1	rs3766246	46865671	A	0.2576	0.3162	G	0.1169	0.7504	rs3766246
1	exm56619	46870761	A	0.1061	0.1407	C	0.2377	0.7248	rs324420
1	rs11576941	46875067	A	0.4444	0.3969	C	0.2528	1.215	rs11576941
1	rs4660928	46885940	A	0.1364	0.1769	C	0.1982	0.7348	rs4660928
1	psy_rs78378261	46897560	A	0.0101	0.02368	G	0.3958	0.4208	rs78378261
1	rs11211276	46905802	A	0.1667	0.1616	C	0.9134	1.038	rs11211276
1	psy_rs41294538	46912769	A	0.0202	0.0195	G	1	1.037	rs41294538
1	rs2031248	46923102	G	0.1919	0.1894	A	0.9188	1.016	rs2031248
1	rs10890398	46925594	G	0.197	0.2786	A	0.02218	0.6353	rs10890398
1	rs11211282	46928349	A	0.3889	0.4652	G	0.06336	0.7316	rs11211282
1	rs2031247	46938837	A	0.2071	0.2089	G	1	0.9889	rs2031247
1	exm2268681	46944805	G	0.2879	0.3771	A	0.02357	0.6678	rs4660939
1	rs1998545	46954587	A	0.2273	0.2953	G	0.06111	0.702	rs1998545
1	rs11211294	46964305	G	0.0101	0.01532	A	0.7452	0.6558	rs11211294
1	rs2025384	46967890	A	0.1212	0.1439	G	0.4863	0.8209	rs2025384
1	rs6683116	46975773	A	0.1465	0.1671	G	0.516	0.8551	rs6683116
1	rs2209172	46978497	A	0.1515	0.1983	G	0.1507	0.7218	rs2209172
1	rs6429601	46981536	A	0.1313	0.188	C	0.0727	0.6528	rs6429601
1	rs7519040	46986641	G	0.1465	0.2228	A	0.01753	0.5984	rs7519040
1	rs1267308	46987718	A	0.148	0.2145	G	0.04373	0.636	rs1267308
1	rs7542296	46998009	G	0.1212	0.2033	A	0.009574	0.5404	rs7542296
1	rs3737741	47000566	G	0.3333	0.4609	A	0.00154	0.5848	rs3737741
1	psy_rs75939162	47005597	A	0.05051	0.02095	G	0.04424	2.486	rs75939162
1	rs1258033	47010027	G	0.2626	0.2646	A	1	0.9898	rs1258033
1	rs885125	47011762	G	0.3788	0.4637	A	0.03578	0.7053	rs885125
1	rs885127	47012144	G	0.2727	0.2841	A	0.7894	0.9449	rs885127
1	exm56807	47016761	A	0.05051	0.03857	G	0.4243	1.326	rs61997191
1	exm56819	47024308	A	0.01515	0.01114	G	0.7115	1.365	rs34881418
1	exm2265005	47031340	G	0.2677	0.3226	A	0.1649	0.7674	rs7543083
1	rs3766231	47056347	A	0.2268	0.2493	G	0.5725	0.8833	rs3766231
1	rs12022855	47068584	A	0.4293	0.468	G	0.3757	0.8552	rs12022855
1	exm56922	47080665	A	0.2222	0.2528	G	0.4026	0.8445	rs11211328
1	exm56924	47080679	A	0.4141	0.4638	G	0.227	0.8173	rs6671527
1	exm56927	47080741	A	0.2222	0.257	G	0.3538	0.8261	rs12029680
1	rs6669160	47087968	A	0.2424	0.2702	G	0.4671	0.8643	rs6669160
1	rs723333	47099346	C	0.0101	0.01393	A	1	0.7224	rs723333
1	rs1258061	47105000	A	0.1717	0.1894	G	0.607	0.8872	rs1258061
1	rs1745377	47109089	A	0.2525	0.3101	G	0.1353	0.7518	rs1745377
1	rs631368	47121502	A	0.0102	0.01114	G	1	0.9149	rs631368
1	exm56983	47138819	C	0.2525	0.3087	A	0.1355	0.7567	rs614486
1	exm56992	47139103	A	0.2424	0.2961	G	0.1546	0.7608	rs1025806
1	rs1048380	47142538	A	0.2424	0.2953	G	0.1549	0.7638	rs1048380
1	rs2083486	47169210	G	0.2475	0.3134	A	0.07966	0.7206	rs2083486
1	rs10789491	47179310	A	0.1717	0.1852	G	0.7552	0.9119	rs10789491
1	rs4660957	47188150	C	0.4091	0.4763	A	0.1072	0.7611	rs4660957
1	rs723690	47201798	G	0.2525	0.3064	A	0.159	0.7647	rs723690
1	rs1971518	47208081	G	0.2475	0.2981	A	0.1834	0.7745	rs1971518
1	rs594387	47213386	G	0.2424	0.2604	A	0.6465	0.9087	rs594387
1	rs686053	47214785	G	0.1414	0.1588	A	0.5813	0.8727	rs686053
1	rs720413	47219823	A	0.2727	0.351	G	0.0412	0.6935	rs720413
1	rs986034	47226827	C	0.1768	0.2312	A	0.1204	0.714	rs986034
1	psy_rs11211358	47248019	G	0.09596	0.1142	A	0.5232	0.8233	rs11211358
1	rs863915	47259138	A	0.0303	0.06546	G	0.06033	0.4461	rs863915
1	rs2297813	47264724	A	0.1162	0.09804	C	0.5067	1.209	rs2297813
1	rs837398	47266422	T	0.1768	0.1936	A	0.6824	0.8944	rs837398
1	rs681840	47268041	G	0.1717	0.1616	A	0.7452	1.076	rs681840
1	rs1105456	47269984	A	0.005051	0.01671	G	0.319	0.2986	rs1105456
1	rs1890250	47272785	G	0.1667	0.1448	A	0.433	1.181	rs1890250
1	rs2297812	47276728	G	0.3384	0.3212	C	0.6685	1.081	rs2297812
1	rs4646487	47279175	A	0.1313	0.1184	G	0.6235	1.126	rs4646487
1	SNP137	47280748	C	0.1414	0.149	A	0.9099	0.9405	rs55835239
1	exm57127	47280830	G	0.01515	0.0195	A	1	0.7736	rs45467195
1	exm57129	47280859	A	0.1465	0.1574	G	0.7409	0.9187	rs2297810
1	exm57130	47280884	A	0.1414	0.149	G	0.9099	0.9405	rs4646491
1	exm57139	47282772	A	0.1414	0.1457	G	1	0.9661	rs2297809
1	kgp6364747	47284526	A	0.1061	0.0961	C	0.6863	1.116	rs3766196
1	kgp8583761	47284923	G	0.02525	0.02654	A	1	0.9504	rs12059860
1	exm2264832	47309265	G	0.2778	0.2786	A	1	0.9962	rs10749865
1	rs6679068	47326226	G	0.2828	0.2841	A	1	0.9936	rs6679068
1	rs6687264	47374039	G	0.1212	0.1184	A	0.9017	1.027	rs6687264
1	rs11211402	47392054	G	0.1263	0.1309	A	0.9056	0.9593	rs11211402
1	rs9333035	47395973	G	0.2525	0.2382	A	0.7076	1.081	rs1126743
1	rs9333016	47399034	A	0.1212	0.1031	G	0.5159	1.2	rs9333016
1	rs9332998	47404186	G	0.1263	0.1253	A	1	1.008	rs9332998
1	rs10789496	47416441	A	0.1313	0.1114	G	0.452	1.206	rs10789496
1	psy_rs35551254	47436268	A	0.04545	0.04178	G	0.8426	1.092	rs35551254
1	rs6692958	47441156	G	0.298	0.2702	A	0.4727	1.146	rs6692958
1	rs10890438	47467796	A	0.298	0.2758	G	0.5331	1.115	rs10890438
1	rs2036462	47489786	G	0.298	0.2897	A	0.8598	1.041	rs2036462
1	rs9793989	47496738	G	0.08586	0.08078	A	0.7718	1.069	rs9793989
1	psy_rs140188614	47512889	A	0.03535	0.01114	G	0.02615	3.253	rs140188614
1	rs11211436	47551273	A	0.2323	0.2089	G	0.4937	1.146	rs11211436
1	rs6690005	47571391	A	0.3434	0.3231	G	0.6083	1.096	rs6690005
1	rs12040022	47587253	G	0.2424	0.2201	A	0.5022	1.134	rs12040022
1	rs12564103	47594935	A	0.08081	0.07799	C	0.8819	1.039	rs12564103
1	exm57425	47607281	A	0.2121	0.2298	G	0.6324	0.9023	rs12564525
1	exm57427	47607785	A	0.202	0.2173	G	0.6959	0.912	rs2056900
1	rs2056898	47608197	G	0.2121	0.2326	A	0.5676	0.8883	rs2056898
1	exm57446	47609489	G	0.3434	0.3287	A	0.7333	1.068	rs10789501
1	rs1832992	47620126	G	0.09091	0.08078	A	0.6628	1.138	rs1832992
1	rs3737772	47627246	G	0.1111	0.1369	A	0.4054	0.7883	rs3737772
1	rs12034515	47637999	A	0.1162	0.1365	C	0.5533	0.8315	rs12034515
1	rs2798353	47641041	G	0.1224	0.1536	A	0.3065	0.7687	rs2798353
1	rs12184246	47657141	C	0.303	0.2758	A	0.4755	1.142	rs12184246
1	rs4926718	47661564	A	0.1768	0.1741	G	0.9161	1.019	rs4926718
1	rs7531972	47661620	C	0.1313	0.1156	A	0.5369	1.156	rs7531972
1	rs741959	47676233	A	0.4091	0.3788	G	0.4584	1.135	rs741959
1	rs2249636	47686533	C	0.3384	0.2961	A	0.258	1.216	rs2249636
1	exm57602	47726087	G	0.3283	0.3277	A	1	1.003	rs13376679
1	exm57660	47746675	C	0.01515	0.009749	G	0.4576	1.563	rs139912214
1	rs6697248	47766943	G	0.1515	0.1309	A	0.4815	1.185	rs6697248
1	exm57699	47767914	A	0.4848	0.4651	G	0.6302	1.082	rs3125630
1	rs6690084	47794706	G	0.06566	0.0571	A	0.6127	1.16	rs6690084
1	rs12123269	47806087	A	0.3333	0.3287	G	0.932	1.021	rs12123269
1	rs10789507	47820192	A	0.1515	0.1351	G	0.5621	1.143	rs10789507
1	exm57721	47834209	A	0.05612	0.05432	C	0.8611	1.035	rs35687416
1	rs6795	47844464	G	0.4848	0.4624	A	0.5747	1.094	rs6795
1	rs6679121	47867150	G	0.1667	0.1435	A	0.4299	1.194	rs6679121
1	rs11579058	47868005	A	0.101	0.07939	G	0.3152	1.303	rs11579058
1	rs7528075	47870271	A	0.3131	0.2907	G	0.5389	1.112	rs7528075
1	rs7525184	47891361	A	0.399	0.351	G	0.2421	1.228	rs7525184
1	rs2820974	47893929	G	0.4596	0.4164	A	0.2918	1.192	rs2820974
1	exm57776	47904000	A	0.09091	0.06128	G	0.1509	1.532	rs78469326
1	rs17103253	47916965	A	0.05556	0.05571	G	1	0.9971	rs17103253
1	rs6695969	47927545	G	0.09091	0.07103	A	0.3619	1.308	rs6695969
1	rs543640	47932550	C	0.3838	0.3585	A	0.5591	1.114	rs543640
1	rs505399	47936696	G	0.4747	0.4276	A	0.2575	1.21	rs505399
1	rs10789509	47938129	G	0.3182	0.2891	A	0.4295	1.148	rs10789509
1	rs2065945	47948764	A	0.4091	0.3733	G	0.3643	1.162	rs2065945
1	rs2065944	47948798	A	0.1768	0.169	G	0.831	1.056	rs2065944
1	exm-rs517384	47952663	A	0.08586	0.07799	C	0.7668	1.11	rs517384
1	rs515146	47955790	A	0.2323	0.2298	G	0.9244	1.014	rs515146
1	rs12123884	47960631	G	0.09091	0.09053	A	1	1.005	rs12123884
1	rs10157710	47961691	G	0.1717	0.1685	A	0.9149	1.023	rs10157710
1	rs2065946	47968050	A	0.08586	0.08357	C	0.8857	1.03	rs2065946
1	rs822886	47981663	G	0.1869	0.1852	A	1	1.011	rs822886
1	rs2506985	47986452	G	0.09596	0.08496	A	0.6696	1.143	rs2506985
1	rs12028069	48015566	A	0.5253	0.4847	G	0.3356	1.176	rs12028069
1	rs978246	48020922	A	0.2828	0.3092	C	0.5412	0.8811	rs978246
1	rs7550183	48030249	G	0.4747	0.4944	A	0.631	0.9242	rs7550183
1	rs12131166	48033804	G	0.1414	0.1031	A	0.1279	1.433	rs12131166
1	rs11211563	48040577	A	0.09596	0.1058	G	0.7925	0.8966	rs11211563
1	exm2264833	48048060	G	0.5	0.4513	A	0.2282	1.216	rs1605672
1	rs1108866	48060089	A	0.1061	0.08635	G	0.4022	1.255	rs1108866
1	rs10890492	48063350	G	0.4495	0.3747	A	0.05885	1.363	rs10890492
1	rs12058525	48066171	A	0.09091	0.09749	G	0.8918	0.9257	rs12058525
1	rs6660568	48082491	G	0.09596	0.09331	A	0.891	1.031	rs6660568
1	rs4926916	48085268	A	0.3081	0.337	G	0.495	0.8758	rs4926916
1	rs11211576	48091748	G	0.4192	0.4373	A	0.6858	0.9286	rs11211576
1	rs10157025	48103092	G	0.404	0.3115	A	0.01685	1.499	rs10157025
1	rs1439916	48174867	G	0.1515	0.2089	A	0.08554	0.6762	rs1439916
1	rs7530242	48189253	A	0.1212	0.1783	G	0.06615	0.6358	rs7530242
1	psy_rs151160810	48190753	G	0.02525	0.01253	A	0.1975	2.041	rs151160810
1	rs4926601	48193205	A	0.1515	0.2201	G	0.03679	0.6329	rs4926601
1	rs12022200	48196590	A	0.2677	0.2702	G	1	0.9873	rs12022200
1	rs6588490	48224494	A	0.3918	0.4039	G	0.8046	0.9506	rs6588490
1	psy_rs74775502	48230702	A	0.0303	0.02786	G	0.8112	1.091	rs74775502
1	rs6657202	48236963	A	0.4444	0.4401	G	0.9357	1.018	rs6657202
1	rs2282361	48240005	A	0.4949	0.4958	G	1	0.9965	rs2282361
1	exm57825	48241091	A	0.01515	0.01671	C	1	0.9051	rs146196345
1	psy_rs76514988	48252803	G	0.02525	0.01811	A	0.5622	1.405	rs76514988
1	rs6588505	48254782	A	0.1869	0.2409	G	0.1264	0.724	rs6588505
1	rs6588506	48255008	A	0.4495	0.429	G	0.6274	1.087	rs6588506
1	rs6675571	48257485	A	0.4444	0.4136	C	0.4645	1.134	rs6675571
1	rs12024706	48282376	C	0.02525	0.02646	A	1	0.9531	rs12024706
1	rs11211611	48288016	A	0.3485	0.3189	C	0.4415	1.142	rs11211611
1	rs11211613	48290860	A	0.2424	0.3175	C	0.04427	0.6877	rs11211613
1	rs6666271	48291425	A	0.0202	0.01393	G	0.5165	1.46	rs6666271
1	rs10890507	48309587	G	0.3535	0.3343	A	0.6118	1.089	rs10890507
1	rs946836	48321221	A	0.2626	0.3287	G	0.08386	0.7274	rs946836
1	rs7536189	48331522	G	0.3889	0.3454	A	0.2757	1.206	rs7536189
1	rs4926664	48335067	C	0.2626	0.3287	A	0.08386	0.7274	rs4926664
1	rs12048888	48343224	G	0.2576	0.3203	A	0.09833	0.7361	rs12048888
1	rs11211624	48359634	C	0.1061	0.06128	A	0.04082	1.817	rs11211624
1	rs2088361	48362713	G	0.2828	0.3315	A	0.1987	0.7954	rs2088361
1	rs1497095	48386888	A	0.1919	0.2758	G	0.01703	0.6237	rs1497095
1	rs11211632	48406460	A	0.3081	0.3454	G	0.3509	0.8438	rs11211632
1	rs1603530	48411729	G	0.1818	0.2604	A	0.0246	0.631	rs1603530
1	rs11205430	48442182	A	0.303	0.3064	G	1	0.9842	rs11205430
1	rs6676465	48457543	C	0.2959	0.2939	A	1	1.01	rs6676465
1	rs12137714	48480638	G	0.2424	0.2674	A	0.5233	0.8767	rs12137714
1	rs722656	48500746	A	0.4192	0.4582	G	0.3343	0.8534	rs722656
1	rs748142	48509053	A	0.3636	0.3496	G	0.7371	1.063	rs748142
1	rs6690390	48512650	A	0.09596	0.1229	G	0.3205	0.7575	rs6690390
1	rs6679531	48524180	G	0.399	0.3942	A	0.9346	1.02	rs6679531
1	rs302681	48528242	A	0.3131	0.3343	G	0.609	0.908	rs302681
1	rs502819	48532672	C	0.2828	0.2688	A	0.7184	1.073	rs502819
1	rs638965	48546195	A	0.3947	0.3743	G	0.6145	1.09	rs638965
1	rs560004	48549673	G	0.3485	0.4192	A	0.08568	0.741	rs560004
1	rs17468833	48564267	G	0.4192	0.4513	A	0.4673	0.8777	rs17468833
1	rs17468972	48568400	G	0.3535	0.3719	A	0.6776	0.9237	rs17468972
1	rs2073293	48570133	A	0.2121	0.2451	G	0.3478	0.8291	rs2073293
1	rs214203	48588004	A	0.4091	0.4276	G	0.6848	0.9268	rs214203
1	rs17104182	48594201	G	0.0202	0.03203	A	0.4823	0.623	rs17104182
1	rs2134477	48609038	A	0.4439	0.4944	C	0.2266	0.8162	rs2134477
1	rs12044066	48622095	A	0.2323	0.1978	G	0.3202	1.228	rs12044066
1	rs10788882	48630438	G	0.2424	0.3008	C	0.1116	0.7437	rs10788882
1	exm2268682	48672401	A	0.4192	0.5153	G	0.01978	0.6788	rs1722710
1	rs10788883	48682034	A	0.4444	0.4805	C	0.3776	0.8649	rs10788883
1	rs1524732	48686096	A	0.1429	0.1961	G	0.1091	0.6833	rs1524732
1	rs12139099	48691564	A	0.4293	0.3482	G	0.03755	1.408	rs12139099
1	exm57856	48694594	A	0.01515	0.009749	G	0.4576	1.563	rs61746559
1	exm57869	48695081	A	0.1768	0.1657	G	0.7475	1.081	rs212989
1	exm57878	48697226	G	0.01515	0.009749	A	0.4576	1.563	rs12047252
1	rs10489600	48700325	A	0.4495	0.4763	G	0.5208	0.8977	rs10489600
1	exm57957	48708228	A	0.1768	0.1643	C	0.668	1.092	rs850763
1	exm2273324	48713394	G	0.2273	0.2061	A	0.5549	1.133	rs986027
1	rs212964	48721158	G	0.3535	0.3827	A	0.5074	0.8822	rs212964
1	rs6684996	48758458	A	0.04545	0.06407	G	0.3998	0.6957	rs6684996
1	exm57977	48764419	A	0.4646	0.3955	G	0.08678	1.326	rs1056042
1	rs6666372	48765945	A	0.3333	0.3621	G	0.5026	0.8808	rs6666372
1	rs11205475	48802740	A	0.1414	0.1453	C	1	0.9692	rs11205475
1	rs1877720	48824407	A	0.03535	0.04735	G	0.5636	0.7373	rs1877720
1	exm57998	48825355	A	0.0303	0.02507	G	0.6223	1.215	rs1338314
1	rs1877719	48828015	A	0.08081	0.117	C	0.1588	0.6635	rs1877719
1	rs12145298	48839644	G	0.2172	0.1504	A	0.03024	1.567	rs12145298
1	rs10158605	48859681	G	0.1919	0.2221	A	0.3812	0.832	rs10158605
1	exm58018	48865121	A	0.0303	0.02507	G	0.6223	1.215	rs77303590
1	rs1416048	48882926	G	0.1414	0.1448	A	1	0.9724	rs1416048
1	rs3767621	48891957	A	0.4141	0.4818	G	0.09195	0.7602	rs3767621
1	rs2787875	48946572	A	0.0303	0.05989	C	0.1106	0.4906	rs2787875
1	rs2253233	48954476	G	0.2121	0.2591	A	0.1941	0.7701	rs2253233
1	rs2798105	48961903	A	0.1364	0.1184	G	0.54	1.176	rs2798105
1	rs12045951	48965209	G	0.3418	0.3733	A	0.452	0.8721	rs12045951
1	rs1343124	48972810	G	0.1959	0.2193	A	0.554	0.8673	rs1343124
1	rs2354463	48986545	G	0.3788	0.3844	A	0.9343	0.9765	rs2354463
1	rs12127061	48991061	G	0.2929	0.2869	A	0.8598	1.03	rs12127061
1	rs2798111	48999555	G	0.298	0.2521	A	0.2018	1.259	rs2798111
1	exm2268886	49002721	C	0.2677	0.3203	A	0.1653	0.7755	rs2798109
1	rs2803268	49024709	A	0.3265	0.3036	G	0.5423	1.112	rs2803268
1	rs11205506	49025436	G	0.1768	0.2298	A	0.1203	0.7197	rs11205506
1	rs2803270	49031238	G	0.2677	0.3287	A	0.1198	0.7465	rs2803270
1	rs2798095	49036512	G	0.3939	0.3552	A	0.3179	1.18	rs2798095
1	rs2798125	49040384	A	0.2879	0.3036	G	0.7263	0.9272	rs2798125
1	rs2803273	49042349	C	0.4192	0.4415	A	0.6274	0.913	rs2803273
1	rs2627754	49052263	A	0.2374	0.2632	C	0.5207	0.8712	rs2627754
1	rs7543402	49056695	G	0.3434	0.3468	A	1	0.9852	rs7543402
1	rs6701767	49070646	G	0.1465	0.1797	A	0.2901	0.7835	rs6701767
1	rs320018	49075971	G	0.2172	0.2214	A	0.9232	0.9753	rs320018
1	rs4926745	49077356	A	0.3535	0.3496	G	0.9331	1.017	rs4926745
1	rs320025	49080074	A	0.1566	0.1564	G	1	1.001	rs320025
1	rs10888608	49083071	A	0.2576	0.2214	G	0.2942	1.22	rs10888608
1	rs320035	49089197	A	0.4082	0.4067	G	1	1.006	rs320035
1	rs319986	49102047	A	0.3687	0.3217	G	0.2328	1.231	rs319986
1	rs7556311	49123567	A	0.03535	0.06267	G	0.1664	0.5481	rs7556311
1	rs320004	49127186	G	0.4495	0.4109	A	0.3305	1.171	rs320004
1	exm2264834	49133886	G	0.4495	0.422	A	0.5167	1.118	rs397260
1	psy_rs319958	49146531	G	0.2626	0.2131	A	0.1488	1.315	rs319958
1	psy_rs17374251	49162433	C	0.02525	0.008357	A	0.06649	3.074	rs17374251
1	rs320050	49174405	G	0.05051	0.05432	A	1	0.9261	rs320050
1	rs17104710	49179498	A	0.05051	0.04039	G	0.5512	1.264	rs17104710
1	rs10888618	49196334	A	0.3232	0.2556	G	0.07028	1.391	rs10888618
1	rs1473455	49210570	G	0.298	0.2284	A	0.04943	1.434	rs1473455
1	rs1484412	49219384	A	0.4697	0.4875	G	0.6883	0.9313	rs1484412
1	rs3820445	49224584	C	0.1364	0.1309	A	0.8136	1.048	rs1128934
1	rs1316396	49232075	C	0.09091	0.06128	A	0.1509	1.532	rs1316396
1	rs1934379	49241421	G	0.06566	0.07799	A	0.6494	0.8307	rs1934379
1	rs4926754	49242966	A	0.3636	0.3148	G	0.1995	1.244	rs4926754
1	rs4926757	49249604	A	0.3384	0.3175	G	0.6065	1.099	rs4926757
1	rs11205542	49262542	A	0.4242	0.3844	G	0.3246	1.18	rs11205542
1	exm2268887	49279412	G	0.05051	0.0585	A	0.8622	0.8561	rs2355686
1	psy_rs11590635	49309764	A	0.0101	0.0195	G	0.5441	0.5131	rs11590635
1	rs10788896	49317239	A	0.04545	0.05432	G	0.7207	0.8291	rs10788896
1	rs5017079	49336456	A	0.2323	0.234	G	1	0.9908	rs5017079
1	rs3127565	49365708	G	0.3485	0.3134	A	0.3459	1.172	rs3127565
1	rs3121532	49369206	C	0.3485	0.3148	A	0.3906	1.164	rs3121532
1	rs3121537	49374736	A	0.1414	0.09192	G	0.04743	1.627	rs3121537
1	rs17105150	49378281	A	0.09091	0.1145	C	0.4399	0.7732	rs17105150
1	rs10493140	49407295	G	0.1414	0.1774	A	0.2844	0.7639	rs10493140
1	rs12091032	49416462	G	0.04545	0.06128	A	0.4926	0.7294	rs12091032
1	exm-rs3127553	49438005	G	0.4133	0.3719	A	0.3194	1.19	rs3127553
1	rs1543562	49454215	A	0.4444	0.3844	G	0.1399	1.281	rs1543562
1	rs3118220	49461406	G	0.3776	0.3092	A	0.07128	1.355	rs3118220
1	rs10888647	49527451	A	0.3687	0.2994	C	0.0695	1.366	rs10888647
1	psy_rs17369068	49529592	A	0.1667	0.1448	C	0.433	1.181	rs17369068
1	rs6687090	49580287	G	0.0404	0.04735	A	0.848	0.8471	rs6687090
1	exm2264835	49589847	A	0.4388	0.3942	G	0.2857	1.202	rs657452
1	rs1924645	49621403	G	0.4737	0.4232	A	0.2177	1.227	rs1924645
1	rs513360	49627502	A	0.3737	0.2981	G	0.0468	1.405	rs513360
1	rs11591141	49664304	G	0.4242	0.3733	A	0.2158	1.237	rs11591141
1	kgp2021123	49665640	G	0.4848	0.429	A	0.1698	1.253	rs12036714
1	rs1431638	49762418	G	0.4242	0.3788	A	0.2501	1.208	rs1431638
1	rs241501	49765438	A	0.2323	0.2159	C	0.6283	1.099	rs241501
1	psy_rs114889390	49782964	G	0.07071	0.09331	A	0.3963	0.7393	rs114889390
1	rs241467	49799987	A	0.3434	0.3036	G	0.299	1.2	rs241467
1	psy_rs241468	49800692	A	0.1717	0.1574	C	0.6619	1.11	rs241468
1	rs7531656	49828663	A	0.3434	0.3092	G	0.3883	1.169	rs7531656
1	rs12120453	49840870	G	0.03535	0.04039	A	0.8392	0.8707	rs12120453
1	rs3957	49857911	G	0.3485	0.3064	A	0.2626	1.211	rs3957
1	rs1577969	49865295	A	0.3434	0.3036	C	0.299	1.2	rs1577969
1	rs1177505	49900884	G	0.3535	0.3064	A	0.227	1.238	rs1177505
1	rs12037603	49902421	G	0.4697	0.4471	A	0.5736	1.095	rs12037603
1	psy_rs72684890	49912644	A	0.02525	0.05153	G	0.1285	0.4768	rs72684890
1	rs1933271	49949006	G	0.4141	0.3747	A	0.3225	1.18	rs1933271
1	rs1185222	49958961	A	0.3485	0.3064	G	0.2626	1.211	rs1185222
1	rs12240044	49990335	A	0.06566	0.06128	G	0.868	1.076	rs12240044
1	rs2178085	50023956	G	0.4697	0.4485	A	0.6288	1.089	rs2178085
1	rs1999875	50049490	A	0.1212	0.1365	G	0.6375	0.8726	rs1999875
1	rs11587574	50053885	A	0.1122	0.08939	G	0.3355	1.288	rs11587574
1	rs10888663	50081573	C	0.03535	0.0571	A	0.2806	0.6052	rs10888663
1	kgp12141632	50096292	A	0.06566	0.06825	C	1	0.9594	rs77488274
1	kgp6584833	50104642	A	0.03535	0.05014	G	0.4523	0.6943	rs2211459
1	rs6660206	50189321	G	0.06566	0.07103	A	0.8758	0.919	rs6660206
1	rs1474910	50192150	G	0.2374	0.2179	A	0.563	1.117	rs1474910
1	kgp2361558	50200968	A	0.06633	0.06964	C	1	0.9491	rs74724276
1	rs3899856	50243854	A	0.4343	0.3942	C	0.3264	1.18	rs3899856
1	rs6695041	50245509	A	0.4343	0.3942	G	0.3264	1.18	rs6695041
1	psy_rs4421632	50319197	G	0.06061	0.0585	A	0.8659	1.038	rs4421632
1	rs10736388	50335528	A	0.3434	0.305	G	0.3006	1.192	rs10736388
1	rs10888672	50359987	G	0.4343	0.3942	A	0.3264	1.18	rs10888672
1	rs12067197	50366482	G	0.03535	0.05447	A	0.3587	0.6362	rs12067197
1	rs12403905	50372032	A	0.4343	0.3942	G	0.3264	1.18	rs12403905
1	exm2265007	50416930	A	0.4697	0.4499	G	0.6294	1.083	rs12047155
1	rs7518987	50426542	G	0.03535	0.05432	A	0.3587	0.6381	rs7518987
1	rs11576945	50456837	A	0.1212	0.08774	G	0.1707	1.434	rs11576945
1	rs4420126	50468739	G	0.3434	0.3148	A	0.4406	1.139	rs4420126
1	rs11583200	50559820	G	0.3939	0.3844	A	0.8053	1.041	rs11583200
1	rs11205682	50567676	G	0.03535	0.05014	A	0.4523	0.6943	rs11205682
1	rs2480677	50577654	A	0.1616	0.1327	C	0.2976	1.26	rs2480677
1	rs9436444	50589798	A	0.202	0.2228	G	0.5612	0.8829	rs9436444
1	rs4307603	50598368	A	0.3182	0.2827	G	0.332	1.184	rs4307603
1	rs6588376	50602495	A	0.202	0.2047	G	1	0.9834	rs6588376
1	rs3902720	50605337	G	0.3333	0.3315	A	1	1.008	rs3902720
1	rs4926844	50613772	A	0.01515	0.04875	G	0.04192	0.3002	rs4926844
1	psy_rs12043872	50644891	A	0.0303	0.03203	G	1	0.9443	rs12043872
1	psy_rs1467725	50673575	A	0.1414	0.09471	G	0.06625	1.574	rs1467725
1	rs2480687	50679059	G	0.04545	0.03064	A	0.3725	1.506	rs2480687
1	exm2268888	50684153	A	0.04545	0.03343	G	0.3951	1.377	rs2494881
1	rs3001644	50722989	A	0.06566	0.07939	G	0.6503	0.8149	rs3001644
1	psy_rs11579142	50726916	A	0.0202	0.01811	G	0.7715	1.118	rs11579142
1	rs1110220	50815397	A	0.4747	0.4889	G	0.7484	0.945	rs1110220
1	rs11205716	50835606	A	0.3889	0.3315	G	0.1507	1.283	rs11205716
1	rs6660621	50838990	G	0.4141	0.4234	A	0.8709	0.9627	rs6660621
1	exm-rs2055491	50852769	G	0.4141	0.4164	A	1	0.9906	rs2055491
1	rs7413619	50863454	G	0.3838	0.3384	A	0.2392	1.218	rs7413619
1	rs1502856	50871847	A	0.4545	0.4596	G	0.9359	0.9798	rs1502856
1	rs2784143	50874830	A	0.1616	0.2017	G	0.2231	0.7631	rs2784143
1	rs17382304	50901078	A	0.3889	0.344	G	0.2414	1.213	rs17382304
1	rs718257	50911157	A	0.3878	0.344	G	0.2734	1.208	rs718257
1	rs17106219	50935031	A	0.101	0.1295	G	0.3291	0.7551	rs17106219
1	rs3827730	50937848	G	0.2071	0.2326	A	0.5027	0.8616	rs3827730
1	rs10493149	50970475	G	0.101	0.1281	A	0.3293	0.7645	rs10493149
1	kgp6738702	50972015	A	0.4091	0.3412	G	0.07906	1.337	rs78012880
1	rs1149795	50972564	G	0.1465	0.1365	A	0.7279	1.086	rs1149795
1	rs17383290	51039300	A	0.4444	0.4889	G	0.2964	0.8365	rs17383290
1	kgp5319466	51063131	G	0.4444	0.4916	A	0.2609	0.8272	rs3850874
1	rs11205760	51174330	A	0.2121	0.2535	G	0.2625	0.7929	rs11205760
1	rs6672112	51188594	G	0.4394	0.3663	A	0.06909	1.356	rs6672112
1	rs11205768	51220127	A	0.4596	0.5014	G	0.3354	0.8457	rs11205768
1	psy_rs35491793	51252105	A	0.07576	0.09471	G	0.4852	0.7835	rs35491793
1	kgp4369223	51255320	G	0.09596	0.1226	A	0.3813	0.7599	rs72902763
1	rs7522611	51257608	A	0.4394	0.4805	G	0.3348	0.8474	rs7522611
1	rs12088617	51347213	C	0.09596	0.1309	A	0.2221	0.7046	rs12088617
1	rs7525655	51368512	A	0.4141	0.3231	G	0.01806	1.481	rs7525655
1	rs12118519	51370117	A	0.1313	0.09749	G	0.1895	1.399	rs12118519
1	kgp8747293	51379945	G	0.09596	0.1226	A	0.3813	0.7599	rs57183177
1	exm2264837	51470242	A	0.4343	0.3886	G	0.2519	1.208	rs11588271
1	rs3813634	51475488	G	0.4596	0.493	A	0.4226	0.8745	rs3813634
1	rs11205801	51484626	A	0.06122	0.07799	C	0.5389	0.771	rs11205801
1	rs7541663	51544465	A	0.1313	0.1439	G	0.7298	0.8996	rs7541663
1	exm-rs17391905	51546140	C	0.02525	0.0195	A	0.5789	1.303	rs17391905
1	rs12074413	51616379	G	0.1919	0.176	A	0.6019	1.112	rs12074413
1	rs11205821	51631884	A	0.06061	0.07242	G	0.639	0.8263	rs11205821
1	psy_rs12744230	51632964	A	0.2121	0.2716	G	0.09916	0.7221	rs12744230
1	exm2268889	51804731	A	0.1768	0.2075	G	0.3683	0.82	rs11205836
1	exm58438	51826921	G	0.2273	0.2591	A	0.4057	0.8412	rs17567
1	rs6673480	51859242	A	0.101	0.08357	G	0.4769	1.232	rs6673480
1	exm58463	51868160	G	0.02525	0.01811	C	0.5622	1.405	rs34957183
1	indel.3402	51873951	D	0.404	0.383	I	0.6213	1.092	#N/A
1	exm58489	51873967	A	0.02525	0.02507	G	1	1.007	rs41292521
1	rs10788934	51923614	A	0.2273	0.2598	C	0.4057	0.8381	rs10788934
1	rs7541084	51989591	A	0.3687	0.3534	G	0.7375	1.069	rs7541084
1	psy_rs114536267	52005271	G	0.06566	0.05432	A	0.6023	1.223	rs114536267
1	rs17394299	52008153	A	0.3939	0.3607	G	0.4058	1.152	rs17394299
1	rs6588412	52016713	A	0.3939	0.4053	G	0.8063	0.9538	rs6588412
1	rs7534689	52026384	C	0.4444	0.4889	A	0.2964	0.8365	rs7534689
1	rs12038297	52033122	C	0.1263	0.1588	A	0.3138	0.7656	rs12038297
1	rs12127044	52033856	A	0.4293	0.3524	C	0.05555	1.383	rs12127044
1	kgp2444821	52034812	A	0.1414	0.1476	G	0.9097	0.9509	rs17394584
1	psy_rs59196483	52062656	G	0.1111	0.09889	A	0.5969	1.139	rs59196483
1	rs6695853	52097580	G	0.2626	0.2284	A	0.3444	1.203	rs6695853
1	rs11205875	52112526	A	0.03535	0.04039	C	0.8392	0.8707	rs11205875
1	kgp7419103	52119992	A	0.2071	0.163	G	0.1668	1.341	rs79080897
1	rs12074299	52163537	G	0.2576	0.2159	A	0.2129	1.26	rs12074299
1	psy_rs150614916	52219585	A	0.02525	0.01532	G	0.359	1.665	rs150614916
1	exm58605	52231560	A	0.0202	0.0195	G	1	1.037	rs61739207
1	rs6676789	52316785	A	0.4394	0.4651	G	0.5729	0.9015	rs6676789
1	rs6663305	52343297	G	0.3384	0.3589	A	0.6154	0.9134	rs6663305
1	rs11205901	52348349	G	0.2475	0.2159	A	0.3367	1.195	rs11205901
1	rs1045633	52373863	A	0.09091	0.1159	G	0.3708	0.7627	rs1045633
1	rs10888740	52400097	A	0.3485	0.4206	G	0.07223	0.7368	rs10888740
1	rs4503295	52407430	A	0.08081	0.1351	G	0.03857	0.5628	rs4503295
1	rs10888743	52423167	A	0.4444	0.3329	G	0.004366	1.603	rs10888743
1	psy_rs10888744	52431812	C	0.3737	0.2827	A	0.01458	1.514	rs10888744
1	psy_rs12127222	52438411	A	0.4242	0.3142	G	0.005004	1.608	rs12127222
1	exm58853	52498861	T	0.05051	0.04596	A	0.8493	1.104	rs2783175
1	rs7512531	52630296	A	0.101	0.1212	G	0.5319	0.8149	rs7512531
1	rs11205940	52658156	G	0.101	0.124	A	0.4569	0.7941	rs11205940
1	rs6657731	52696159	G	0.05556	0.06425	A	0.7417	0.8568	rs6657731
1	rs11205949	52744754	C	0.05556	0.08496	A	0.2317	0.6336	rs11205949
1	rs7546223	52814170	A	0.05556	0.06825	G	0.6273	0.8031	rs7546223
1	exm59239	52828384	G	0.05556	0.06825	A	0.6273	0.8031	rs11555349
1	rs9633423	52836139	A	0.3889	0.3128	G	0.04938	1.398	rs9633423
1	exm2260412	52836736	A	0.05556	0.08496	G	0.2317	0.6336	rs10157619
1	exm59254	52838992	G	0.0101	0.01671	A	0.7458	0.6003	rs34521609
1	exm59332	52854961	A	0.0404	0.0376	G	0.8352	1.078	rs3087476
1	rs17107217	52889891	C	0.05556	0.07382	A	0.4334	0.7381	rs17107217
1	exm59516	52940845	A	0.01515	0.01393	C	1	1.089	rs12127732
1	rs1493365	53017445	A	0.1566	0.1899	G	0.3006	0.7917	rs1493365
1	rs835337	53059106	A	0.2424	0.2618	G	0.6464	0.9021	rs835337
1	rs835342	53064034	G	0.3889	0.4316	A	0.2917	0.8382	rs835342
1	kgp6717648	53072454	A	0.1414	0.1588	G	0.5813	0.8727	rs1970951
1	rs1047619	53074412	G	0.06566	0.08217	A	0.5508	0.7849	rs1047619
1	rs1047635	53074532	C	0.3939	0.4399	A	0.2571	0.8275	rs1047635
1	rs6588432	53081321	G	0.1414	0.1588	A	0.5813	0.8727	rs6588432
1	exm-rs6688451	53086040	G	0.08081	0.0585	A	0.2512	1.415	rs6688451
1	rs11205983	53102133	A	0.08081	0.0585	G	0.2512	1.415	rs11205983
1	rs554870	53106057	G	0.2071	0.1997	A	0.8414	1.046	rs554870
1	rs936632	53111782	A	0.1364	0.1564	C	0.5761	0.8515	rs936632
1	rs6692566	53114318	A	0.4343	0.4109	G	0.5692	1.101	rs6692566
1	exm2252095	53114736	G	0.4091	0.3771	A	0.4106	1.144	rs706497
1	rs681865	53125600	A	0.4697	0.4637	G	0.9359	1.024	rs681865
1	rs269303	53143271	A	0.3737	0.3844	G	0.8048	0.9557	rs269303
1	exm59649	53153432	G	0.3182	0.3468	A	0.4982	0.879	rs443751
1	rs375945	53164220	G	0.4646	0.468	A	1	0.9867	rs375945
1	psy_rs12135503	53165957	G	0.02525	0.03203	A	0.8162	0.7828	rs12135503
1	rs440871	53173052	A	0.4848	0.4833	G	1	1.006	rs440871
1	rs6703281	53180716	G	0.4646	0.4457	A	0.6867	1.079	rs6703281
1	rs11205998	53203586	A	0.01515	0.01393	G	1	1.089	rs11205998
1	rs6661196	53203664	G	0.4747	0.4847	A	0.8102	0.961	rs6661196
1	rs11206006	53218380	G	0.3535	0.3357	A	0.6719	1.082	rs11206006
1	psy_rs111987851	53234225	G	0.01515	0.01811	A	1	0.8343	rs111987851
1	rs6664794	53234874	G	0.01546	0.01257	A	0.726	1.234	rs6664794
1	rs7523761	53250915	G	0.4495	0.4526	A	1	0.9874	rs7523761
1	rs17107438	53309807	A	0.0303	0.04596	G	0.428	0.6487	rs17107438
1	exm59762	53320274	C	0.3586	0.3538	A	0.9332	1.021	rs480299
1	exm59779	53326421	G	0.0202	0.02368	A	1	0.8502	rs61744306
1	rs1672909	53340824	A	0.4444	0.4596	G	0.7474	0.9406	rs1672909
1	rs562641	53374666	G	0.3687	0.3705	A	1	0.9924	rs562641
1	rs7544995	53448372	G	0.101	0.1295	A	0.3291	0.7551	rs7544995
1	rs10437066	53495130	A	0.1111	0.1337	G	0.4724	0.8099	rs10437066
1	rs12075895	53497421	A	0.04545	0.039	G	0.6844	1.173	rs12075895
1	rs11808284	53504411	A	0.04545	0.0571	G	0.5996	0.7863	rs11808284
1	rs7519017	53510925	G	0.01515	0.01671	A	1	0.9051	rs7519017
1	rs6588459	53511094	A	0.04545	0.07799	G	0.1208	0.5629	rs6588459
1	exm59946	53532535	C	0	0.02646	G	0.01977	0	rs17107806
1	exm59950	53535478	A	0.4646	0.4248	G	0.3316	1.175	rs1288386
1	exm59955	53535499	A	0.05556	0.07521	G	0.4342	0.7233	rs17107831
1	exm60049	53544513	A	0.0303	0.01536	G	0.2285	2.003	rs12567021
1	exm60054	53544597	A	0.08081	0.1061	G	0.3506	0.7403	rs1288389
1	rs2282340	53551065	A	0.05556	0.03621	G	0.2236	1.566	rs2282340
1	exm60089	53553754	A	0.2677	0.3134	G	0.223	0.8009	rs1288401
1	rs11583585	53554406	G	0.1667	0.1964	A	0.4129	0.8184	rs11583585
1	rs1288404	53557484	A	0.1919	0.2465	G	0.1294	0.7259	rs1288404
1	rs12129653	53558366	G	0.0303	0.06267	A	0.08203	0.4674	rs12129653
1	rs3766775	53567546	A	0.2677	0.3092	G	0.2934	0.8167	rs3766775
1	rs2242274	53568980	A	0.2273	0.2409	G	0.7774	0.9266	rs2242274
1	exm60180	53569237	A	0.0202	0.01114	G	0.3017	1.83	rs116623976
1	rs11206101	53570659	A	0.01515	0.01671	G	1	0.9051	rs11206101
1	rs1288369	53575575	A	0.5505	0.4457	G	0.01001	1.523	rs1288369
1	rs3820201	53581670	G	0.3182	0.3928	A	0.05714	0.7215	rs3820201
1	rs6694834	53587179	A	0.4293	0.4345	G	0.9355	0.9788	rs6694834
1	rs3766792	53590423	A	0.1465	0.1671	G	0.516	0.8551	rs3766792
1	rs3766794	53591463	A	0.1263	0.1727	G	0.1283	0.6922	rs3766794
1	rs10888767	53598126	A	0.4141	0.3774	G	0.3648	1.166	rs10888767
1	rs1288367	53605884	A	0.202	0.2006	G	1	1.009	rs1288367
1	rs11206109	53606080	A	0.202	0.2786	G	0.0355	0.6557	rs11206109
1	rs34418279	53608425	A	0.3737	0.3398	C	0.3994	1.159	rs34418279
1	rs1320594	53610372	A	0.404	0.4373	C	0.4184	0.8723	rs1320594
1	rs10888768	53615541	G	0.3687	0.3565	A	0.8019	1.054	rs10888768
1	rs1288344	53621345	C	0.1465	0.1267	A	0.476	1.182	rs1288344
1	rs1288347	53622093	A	0.3939	0.3635	G	0.4547	1.138	rs1288347
1	rs12119155	53626467	G	0.5202	0.4777	A	0.2975	1.185	rs12119155
1	exm-rs6695567	53629585	A	0.399	0.4582	G	0.1465	0.7849	rs6695567
1	rs874349	53631902	A	0.1616	0.2214	G	0.07515	0.6777	rs874349
1	rs7531337	53641911	A	0.2374	0.2772	C	0.2783	0.8118	rs7531337
1	rs11206121	53643272	G	0.0202	0.03064	A	0.6285	0.6523	rs11206121
1	rs6588471	53644967	A	0.3889	0.3914	G	1	0.9896	rs6588471
1	rs3102044	53646557	G	0.3636	0.305	A	0.1213	1.302	rs3102044
1	rs370493	53675049	G	0.4192	0.3254	A	0.01793	1.496	rs370493
1	exm60284	53676448	A	0.4091	0.5097	G	0.01284	0.6658	rs1799821
1	exm60331	53679229	G	0.197	0.2242	A	0.4383	0.8486	rs1799822
1	rs10788949	53696051	A	0.2222	0.2772	G	0.1455	0.7452	rs10788949
1	exm2268687	53696784	A	0.5556	0.468	C	0.03035	1.421	rs6676003
1	rs3737984	53708850	A	0.3232	0.3552	C	0.4484	0.8672	rs3737984
1	exm60394	53712727	A	0.3283	0.3496	G	0.6129	0.9093	rs5174
1	rs12031155	53714139	A	0.3232	0.3524	G	0.4998	0.8778	rs12031155
1	exm60404	53716416	A	0.3232	0.3719	G	0.2116	0.8068	rs3737983
1	rs17108202	53754891	G	0.4091	0.4136	A	0.9351	0.9814	rs17108202
1	rs1288502	53757154	A	0.4848	0.4846	C	1	1.001	rs1288502
1	rs11206140	53765434	A	0.1919	0.2006	G	0.8409	0.9467	rs11206140
1	rs867884	53766972	G	0.3636	0.3983	A	0.411	0.8631	rs867884
1	psy_rs17108319	53780028	A	0.01515	0.03203	G	0.331	0.4649	rs17108319
1	rs17108323	53784159	A	0.005051	0.01811	G	0.3239	0.2753	rs17108323
1	rs1288520	53787633	A	0.3182	0.3259	G	0.8642	0.9652	rs1288520
1	exm60528	53792651	C	0.3939	0.4025	A	0.87	0.9649	rs3820198
1	rs12083302	53803639	A	0.0101	0.0376	G	0.06366	0.2611	rs12083302
1	rs2782493	53807803	G	0.4192	0.4064	A	0.7447	1.054	rs2782493
1	rs1416096	53808658	A	0.399	0.352	G	0.2423	1.222	rs1416096
1	rs12075186	53810030	G	0.0101	0.02228	A	0.3904	0.4477	rs12075186
1	rs7535922	53814038	A	0.3889	0.4763	G	0.02982	0.6996	rs7535922
1	rs6658926	53817135	G	0.3929	0.4304	A	0.37	0.8565	rs6658926
1	rs6588474	53817220	A	0.4091	0.3663	G	0.2819	1.198	rs6588474
1	rs12135186	53824428	G	0.2121	0.1741	A	0.2525	1.277	rs12135186
1	rs1999897	53829729	A	0.3939	0.39	G	0.9346	1.017	rs1999897
1	psy_rs2185077	53845440	A	0.1212	0.1114	G	0.7049	1.1	rs2185077
1	rs17108398	53845985	A	0.3333	0.3008	G	0.3856	1.162	rs17108398
1	rs11206153	53852469	A	0.4848	0.4471	G	0.3754	1.164	rs11206153
1	psy_rs1288592	53866575	A	0.1616	0.1657	G	1	0.9703	rs1288592
1	rs1288590	53868891	G	0.4694	0.43	A	0.3306	1.173	rs1288590
1	psy_rs61768383	53875046	A	0.02525	0.02786	G	1	0.9041	rs61768383
1	rs11206154	53877199	A	0.1313	0.1393	C	0.8168	0.9342	rs11206154
1	rs6656566	53878651	A	0.2273	0.1866	G	0.2243	1.282	rs6656566
1	rs6686055	53881081	A	0.4091	0.4526	G	0.294	0.8372	rs6686055
1	rs12023145	53896599	A	0.09091	0.11	G	0.5147	0.8089	rs12023145
1	rs1766643	53901837	G	0.197	0.1606	A	0.2384	1.282	rs1766643
1	rs9436924	53913080	A	0.2273	0.1978	G	0.3709	1.193	rs9436924
1	rs1288627	53924150	A	0.2828	0.2688	G	0.7184	1.073	rs1288627
1	rs1288628	53926037	C	0.1364	0.1448	A	0.8193	0.9322	rs1288628
1	rs943514	53930551	A	0.04545	0.03621	G	0.5328	1.267	rs943514
1	rs11579521	53936383	A	0.2374	0.2214	G	0.6317	1.094	rs11579521
1	rs11579575	53936718	A	0.1465	0.1156	C	0.2697	1.313	rs11579575
1	exm2260425	53946644	G	0.1364	0.1536	A	0.5762	0.8699	rs1288621
1	rs1288617	53952141	A	0.05051	0.039	G	0.545	1.311	rs1288617
1	rs2280511	53976188	G	0.1111	0.1769	A	0.02924	0.5817	rs2280511
1	exm-rs6588480	53978119	A	0.1162	0.1783	G	0.03968	0.6058	rs6588480
1	exm60638	53980389	A	0.06566	0.0585	G	0.7355	1.131	rs41313369
1	psy_rs7528586	53994733	A	0.02525	0.02507	G	1	1.007	rs7528586
1	rs542238	53996718	C	0.1263	0.1643	A	0.2238	0.7348	rs542238
1	rs11206169	54005060	A	0.3434	0.351	G	0.8666	0.9673	rs11206169
1	rs12403311	54007863	G	0.2121	0.2298	A	0.6324	0.9023	rs12403311
1	rs11206170	54010926	G	0.3081	0.3534	A	0.2717	0.8148	rs11206170
1	rs4575030	54024808	A	0.4148	0.4057	G	0.8638	1.038	rs4575030
1	rs529674	54026880	G	0.301	0.2535	A	0.2003	1.268	rs529674
1	rs4548383	54027035	A	0.1263	0.1662	G	0.1871	0.725	rs4548383
1	rs3013760	54036593	A	0.01515	0.02089	G	0.777	0.721	rs3013760
1	exm60719	54060248	G	0.3232	0.2967	A	0.4851	1.132	rs4307514
1	rs10788959	54068567	C	0.01515	0.01671	A	1	0.9051	rs10788959
1	rs17382457	54071428	A	0.3384	0.3134	G	0.5466	1.121	rs17382457
1	rs2948048	54074729	G	0.2172	0.2047	A	0.6931	1.078	rs2948048
1	rs7529819	54114033	G	0.2323	0.2354	A	1	0.9831	rs7529819
1	rs2141079	54120873	G	0.4141	0.4513	A	0.3746	0.8596	rs2141079
1	rs4927025	54131753	A	0.2323	0.2284	G	0.924	1.022	rs4927025
1	rs882879	54154726	C	0.2828	0.305	A	0.5995	0.8986	rs882879
1	rs11206202	54174607	G	0.2759	0.2542	A	0.5633	1.118	rs11206202
1	rs11579257	54187449	A	0.1061	0.1058	G	1	1.002	rs11579257
1	rs797906	54190695	A	0.3788	0.3575	C	0.6164	1.096	rs797906
1	rs702491	54194992	A	0.2525	0.2368	G	0.6396	1.089	rs702491
1	rs808860	54196929	G	0.404	0.3872	A	0.6814	1.073	rs808860
1	psy_rs12075528	54199484	A	0.05556	0.05432	G	1	1.024	rs12075528
1	psy_rs41302790	54231418	A	0.04545	0.04318	G	0.8458	1.055	rs41302790
1	rs1181180	54264996	G	0.2071	0.227	A	0.6296	0.8892	rs1181180
1	rs1181145	54272330	A	0.03535	0.05989	G	0.2172	0.5753	rs1181145
1	rs11206226	54320337	G	0.0404	0.04318	A	1	0.9331	rs11206226
1	rs6588492	54328025	G	0.4444	0.4331	A	0.8083	1.047	rs6588492
1	exm2268688	54333594	A	0.3737	0.3552	G	0.6758	1.084	rs3766468
1	psy_rs74416005	54340580	G	0.01515	0.01671	A	1	0.9051	rs74416005
1	rs10788964	54341947	A	0.3737	0.3552	G	0.6758	1.084	rs10788964
1	rs7548793	54343342	A	0.3737	0.3538	G	0.6161	1.09	rs7548793
1	exm60875	54354658	C	0.1818	0.2145	A	0.3729	0.8139	rs2294508
1	rs17109582	54375348	G	0.1263	0.1253	A	1	1.008	rs17109582
1	psy_rs78788590	54379193	A	0.005051	0.01811	G	0.3239	0.2753	rs78788590
1	rs12063777	54381406	A	0.1515	0.1602	G	0.8264	0.9363	rs12063777
1	rs12067895	54389471	A	0.1566	0.1602	C	1	0.9733	rs12067895
1	exm2252160	54432019	A	0.1667	0.1797	G	0.7525	0.9132	rs2294514
1	exm2265010	54439366	G	0.0303	0.05014	A	0.336	0.592	rs12094234
1	rs620907	54468166	A	0.4141	0.4581	C	0.2942	0.8362	rs620907
1	rs11804837	54482915	G	0.5354	0.4833	A	0.1999	1.232	rs11804837
1	rs1547467	54497040	A	0.5101	0.4777	G	0.4231	1.139	rs1547467
1	rs3766466	54505437	A	0.05051	0.04457	C	0.703	1.14	rs3766466
1	exm61082	54518725	A	0.01515	0.02925	G	0.3267	0.5106	rs41294776
1	rs7556423	54546449	A	0.0303	0.02786	G	0.8112	1.091	rs7556423
1	rs7524477	54562444	G	0.0303	0.03203	A	1	0.9443	rs7524477
1	rs7538004	54563522	A	0.0303	0.02786	G	0.8112	1.091	rs7538004
1	rs4927055	54575746	A	0.3889	0.3872	G	1	1.007	rs4927055
1	rs12063422	54585415	G	0.4848	0.4582	A	0.5204	1.113	rs12063422
1	rs7516442	54588110	A	0.4091	0.4109	G	1	0.9927	rs7516442
1	rs7516735	54588398	A	0.5152	0.4958	C	0.6882	1.08	rs7516735
1	rs12095916	54588636	A	0.02525	0.039	G	0.5174	0.6384	rs12095916
1	rs612368	54591322	G	0.4444	0.4513	A	0.8722	0.9728	rs612368
1	rs608395	54592897	C	0.4444	0.4513	A	0.8722	0.9728	rs608395
1	psy_rs4483354	54598713	A	0.0404	0.05432	G	0.5848	0.7331	rs4483354
1	exm61147	54605320	G	0.4444	0.3994	C	0.2545	1.203	rs75306471
1	exm61190	54606804	G	0.1869	0.163	A	0.4525	1.18	rs3766465
1	rs1571541	54608352	G	0.2273	0.2145	A	0.6978	1.077	rs1571541
1	rs4927065	54615232	G	0.303	0.2841	A	0.5962	1.095	rs4927065
1	rs6699826	54615558	A	0.2273	0.2214	G	0.8476	1.034	rs6699826
1	rs660514	54625292	A	0.2732	0.2618	G	0.7832	1.06	rs660514
1	rs625643	54637167	A	0.2929	0.2813	G	0.7895	1.058	rs625643
1	exm61248	54644859	A	0.05556	0.1017	G	0.05107	0.5197	rs61738851
1	rs10888837	54655895	G	0.4949	0.4136	A	0.04301	1.389	rs10888837
1	exm61274	54661150	A	0.2172	0.2869	G	0.05796	0.6895	rs946448
1	exm61280	54661234	A	0.0202	0.01811	G	0.7715	1.118	rs79743819
1	exm61283	54661262	A	0.02525	0.0195	G	0.5789	1.303	rs11544199
1	rs4927071	54679912	A	0.1818	0.1894	G	0.838	0.951	rs4927071
1	exm61351	54681920	C	0.197	0.1922	G	0.9191	1.031	rs13571
1	rs642990	54688516	A	0.4949	0.493	G	1	1.008	rs642990
1	rs10888843	54689461	G	0.3232	0.2479	A	0.03642	1.449	rs10888843
1	rs686930	54700707	A	0.4343	0.5	G	0.1086	0.7679	rs686930
1	exm2252171	54718770	A	0.4596	0.4735	G	0.7482	0.9455	rs687050
1	rs3766431	54730036	A	0.4596	0.3872	G	0.0719	1.346	rs3766431
1	rs603901	54741767	G	0.4596	0.486	A	0.5213	0.8993	rs603901
1	rs10788977	54751900	G	0.2525	0.2855	A	0.3722	0.8454	rs10788977
1	rs4927084	54760066	G	0.3737	0.3771	A	1	0.9858	rs4927084
1	rs6694281	54769520	G	0.399	0.3607	A	0.3602	1.177	rs6694281
1	psy_rs6695534	54770909	A	0.3788	0.4109	C	0.4617	0.8743	rs6695534
1	rs12021758	54787049	G	0.303	0.2103	A	0.007531	1.633	rs12021758
1	rs4927092	54794819	G	0.202	0.1365	A	0.02509	1.602	rs4927092
1	psy_rs4926631	54804235	A	0.0404	0.0376	G	0.8352	1.078	rs4926631
1	psy_rs150363631	54808757	A	0.0101	0.01253	G	1	0.8039	rs150363631
1	rs2076571	54818099	A	0.4242	0.4443	G	0.6284	0.9216	rs2076571
1	rs10489565	54826187	G	0.1768	0.2103	A	0.3198	0.8063	rs10489565
1	rs12024740	54836906	G	0.1465	0.1838	A	0.2467	0.7618	rs12024740
1	rs11206344	54852994	A	0.5051	0.4889	C	0.6891	1.067	rs11206344
1	rs6690450	54854079	A	0.5101	0.4903	C	0.6309	1.083	rs6690450
1	rs213496	54869816	G	0.4646	0.4373	A	0.5184	1.117	rs213496
1	rs4927101	54883003	G	0.4646	0.4874	A	0.575	0.9127	rs4927101
1	rs11206349	54892741	G	0.04545	0.05989	A	0.4929	0.7475	rs11206349
1	rs11206355	54905582	G	0.1263	0.1309	A	0.9056	0.9593	rs11206355
1	exm-rs1543369	54907935	A	0.1465	0.1504	C	1	0.9692	rs1543369
1	rs12758577	54908153	A	0.4242	0.4304	C	0.9354	0.9753	rs12758577
1	rs4927123	54922003	A	0.4293	0.4262	G	0.9355	1.013	rs4927123
1	rs6656290	54943752	G	0.0404	0.04039	A	1	1	rs6656290
1	rs190963	54946847	A	0.2344	0.1727	G	0.05973	1.466	rs190963
1	rs4927133	54953523	A	0.2778	0.2493	G	0.4092	1.158	rs4927133
1	rs6698850	54956323	G	0.3838	0.3413	A	0.2745	1.202	rs6698850
1	rs1888182	54967890	A	0.404	0.4666	G	0.1259	0.7751	rs1888182
1	rs299881	54968494	A	0.2879	0.2919	G	0.9299	0.9807	rs299881
1	rs4927135	54983931	A	0.04545	0.0585	G	0.6	0.7664	rs4927135
1	rs1105690	54986334	G	0.3586	0.4582	A	0.01228	0.661	rs1105690
1	rs12752888	54992939	G	0.3384	0.2758	A	0.09273	1.343	rs12752888
1	exm61537	55014013	A	0.0303	0.06006	G	0.1104	0.4891	rs34630746
1	rs2133003	55022557	G	0.1786	0.1713	A	0.8314	1.052	rs2133003
1	rs300280	55033869	A	0.3737	0.3687	G	0.9338	1.022	rs300280
1	rs1755588	55044940	A	0	0.01393	G	0.1301	0	rs1755588
1	rs300269	55046392	G	0.4697	0.4666	A	0.9361	1.013	rs300269
1	rs17110757	55049806	A	0.101	0.09749	G	0.8929	1.04	rs17110757
1	exm61541	55050353	A	0.0303	0.01671	G	0.246	1.839	rs41294808
1	rs1172779	55059295	A	0.06061	0.04178	C	0.2539	1.48	rs1172779
1	exm61579	55060362	A	0.06061	0.04596	G	0.4565	1.339	rs1702003
1	exm61591	55064970	A	0.03535	0.01393	G	0.06858	2.595	rs148238018
1	exm61593	55064980	A	0.02525	0.03203	G	0.8162	0.7828	rs2304303
1	rs12027962	55073396	A	0.3131	0.2967	G	0.6621	1.081	rs12027962
1	exm61677	55075062	A	0.02525	0.03203	G	0.8162	0.7828	rs2289015
1	exm61684	55075122	C	0.02525	0.04609	G	0.2313	0.5362	rs11206394
1	exm61703	55075452	G	0.4798	0.4582	A	0.6293	1.091	rs1368883
1	rs733035	55076430	A	0.3788	0.3524	G	0.5037	1.121	rs733035
1	rs11206396	55085499	A	0.4596	0.5042	G	0.2967	0.8364	rs11206396
1	rs2117263	55089708	C	0.4343	0.39	A	0.2868	1.201	rs2117263
1	rs10736390	55103945	G	0.4848	0.4624	A	0.5747	1.094	rs10736390
1	rs752468	55117000	A	0.303	0.2786	G	0.5333	1.126	rs752468
1	rs7533275	55118162	A	0.3232	0.3259	C	1	0.9879	rs7533275
1	exm61841	55119144	G	0.3838	0.3552	A	0.4536	1.131	rs11206407
1	exm61854	55119515	C	0.303	0.2939	A	0.7926	1.045	rs1655519
1	exm61855	55119534	A	0.2121	0.2493	G	0.3029	0.8107	rs17399810
1	exm61867	55119702	G	0.005051	0.01393	A	0.4727	0.3594	rs189525766
1	rs2570770	55120469	G	0.303	0.2953	A	0.8606	1.038	rs2570770
1	rs2078273	55130931	A	0.4684	0.4637	G	0.9349	1.019	rs2078273
1	rs643893	55132925	G	0.2879	0.2604	A	0.4678	1.148	rs643893
1	exm61882	55134585	G	0.02525	0.02507	A	1	1.007	rs2304314
1	exm61887	55136529	G	0.2778	0.2674	A	0.7864	1.054	rs480963
1	rs598130	55138294	A	0.2525	0.2396	G	0.7085	1.072	rs598130
1	rs571199	55139618	A	0.3838	0.3733	G	0.8039	1.046	rs571199
1	exm61914	55139741	A	0.2071	0.2242	G	0.6299	0.9035	rs570218
1	psy_rs75883359	55143384	A	0.02525	0.02089	G	0.783	1.214	rs75883359
1	rs744748	55149254	C	0.4242	0.4053	A	0.6833	1.081	rs744748
1	rs6588528	55156881	A	0.1515	0.1671	G	0.6649	0.8899	rs6588528
1	rs6671173	55161844	A	0.2172	0.1978	G	0.5495	1.125	rs6671173
1	exm62071	55182300	T	0.4646	0.4596	A	0.9359	1.02	rs1147990
1	rs3766415	55183132	G	0.06061	0.06825	A	0.872	0.8808	rs3766415
1	rs4926653	55196099	G	0.4697	0.4582	A	0.8093	1.047	rs4926653
1	rs3737829	55203135	G	0.06061	0.06825	A	0.872	0.8808	rs3737829
1	rs4927155	55211397	G	0.4798	0.4832	A	0.9362	0.9863	rs4927155
1	rs6695931	55212984	C	0.06566	0.06825	A	1	0.9594	rs6695931
1	rs2108035	55218155	A	0.3053	0.2549	G	0.1666	1.285	rs2108035
1	rs12046989	55219540	A	0.1919	0.156	G	0.2336	1.285	rs12046989
1	rs2527848	55220911	C	0.2959	0.273	A	0.5298	1.119	rs2527848
1	rs2764822	55222080	A	0.3788	0.4248	G	0.255	0.8257	rs2764822
1	exm62162	55224131	G	0.1465	0.149	A	1	0.9799	rs2270004
1	exm62189	55224751	A	0.1465	0.1476	C	1	0.9907	rs11577368
1	exm62191	55224773	C	0.0202	0.01671	A	0.7598	1.213	rs116816976
1	exm62202	55248074	G	0.1162	0.1369	A	0.4796	0.8288	rs12144325
1	rs628667	55249154	G	0.2374	0.2242	A	0.7021	1.077	rs628667
1	rs1147988	55259667	A	0.2879	0.2813	G	0.8588	1.033	rs1147988
1	exm62276	55266797	C	0.3081	0.2772	G	0.4231	1.161	rs671108
1	rs11206431	55270030	G	0.08586	0.1281	A	0.1086	0.6391	rs11206431
1	exm62312	55273580	C	0.4697	0.4457	A	0.5727	1.102	rs9782980
1	rs616315	55278841	A	0.3788	0.3106	G	0.07252	1.353	rs616315
1	rs630895	55281991	G	0.3939	0.4067	A	0.8062	0.9483	rs630895
1	rs4926659	55294722	A	0.399	0.4039	G	0.9349	0.9798	rs4926659
1	rs141014	55299139	A	0.1263	0.1351	G	0.8138	0.9252	rs141014
1	rs682615	55301220	A	0.3384	0.3064	G	0.3884	1.158	rs682615
1	rs12026851	55308221	A	0.2778	0.2799	G	1	0.9893	rs12026851
1	rs642998	55309354	G	0.3687	0.3914	A	0.621	0.9082	rs642998
1	rs687912	55312440	G	0.3333	0.3788	A	0.2457	0.8199	rs687912
1	rs7374	55316322	G	0.3636	0.3886	A	0.5636	0.8991	rs7374
1	exm-rs718265	55319902	A	0.3586	0.383	G	0.5627	0.9006	rs718265
1	rs642737	55333453	A	0.4495	0.4011	G	0.2225	1.219	rs642737
1	rs7551288	55338679	G	0.4495	0.4986	A	0.2293	0.8211	rs7551288
1	rs6686859	55339086	A	0.3333	0.3282	G	0.932	1.023	rs6686859
1	rs638944	55341915	C	0.4798	0.5	A	0.6307	0.9223	rs638944
1	psy_rs74899804	55350507	A	0.06061	0.04178	G	0.2539	1.48	rs74899804
1	rs4927176	55354335	A	0.4444	0.4861	G	0.3349	0.8458	rs4927176
1	rs678358	55387637	A	0.4091	0.4708	C	0.1266	0.7783	rs678358
1	rs35526112	55391268	G	0.3232	0.2953	A	0.4841	1.14	rs35526112
1	rs2114580	55394648	A	0.2784	0.2409	G	0.3035	1.215	rs2114580
1	rs604778	55397406	A	0.2879	0.273	G	0.7196	1.077	rs604778
1	rs7549203	55413361	A	0.3636	0.3942	C	0.4591	0.8783	rs7549203
1	rs12016659	55416775	A	0.5051	0.4457	G	0.1474	1.269	rs12016659
1	rs2114574	55422254	G	0.2576	0.3245	A	0.08245	0.7222	rs2114574
1	rs7531509	55432798	G	0.2424	0.227	A	0.635	1.09	rs7531509
1	rs2317951	55434648	A	0.3636	0.3677	G	0.9338	0.9827	rs2317951
1	rs2253466	55446671	G	0.2525	0.2396	A	0.7085	1.072	rs2253466
1	exm62472	55451872	A	0.02525	0.008357	G	0.06649	3.074	rs3737832
1	rs2495513	55457815	G	0.2172	0.2019	A	0.6209	1.096	rs2495513
1	exm2268890	55462380	G	0.0404	0.04609	A	0.8476	0.8715	rs9887913
1	rs759914	55465594	C	0.303	0.2577	A	0.2053	1.253	rs759914
1	rs4927186	55472365	A	0.4545	0.4875	G	0.4228	0.8762	rs4927186
1	rs6682884	55474325	C	0.3535	0.3635	A	0.8673	0.9576	rs6682884
1	rs2479394	55486064	G	0.2576	0.3092	A	0.1879	0.7751	rs2479394
1	rs2495499	55494682	A	0.4545	0.4109	G	0.2907	1.195	rs2495499
1	exm-rs11206510	55496039	G	0.2374	0.2187	A	0.5642	1.112	rs11206510
1	rs2182833	55500429	G	0.2172	0.2131	A	0.9221	1.024	rs2182833
1	exm-rs2479409	55504650	G	0.3485	0.351	A	1	0.9891	rs2479409
1	exm62588	55505647	A	0.0202	0.009749	C	0.265	2.094	rs11591147
1	exm62590	55505668	A	0.1515	0.1397	G	0.6476	1.1	rs11583680
1	rs499718	55512549	A	0.2121	0.1936	G	0.5471	1.121	rs499718
1	rs2495478	55512995	A	0.07071	0.05571	G	0.3994	1.29	rs2495478
1	rs11206514	55516004	C	0.4444	0.4206	A	0.5703	1.102	rs11206514
1	rs2483205	55518316	A	0.4293	0.4958	G	0.1081	0.7649	rs2483205
1	rs693668	55521109	G	0.3939	0.3983	A	0.9348	0.9818	rs693668
1	exm62679	55524237	G	0.197	0.1936	A	0.9194	1.022	rs562556
1	rs568052	55524842	G	0.3333	0.3148	A	0.6668	1.088	rs568052
1	exm62717	55529187	G	0.03535	0.0376	A	1	0.9379	rs505151
1	exm62737	55541174	A	0.2424	0.2507	G	0.8531	0.9564	rs487230
1	rs17111584	55546696	G	0.01515	0.03343	A	0.237	0.4449	rs17111584
1	rs1165226	55608005	G	0.4242	0.422	A	1	1.009	rs1165226
1	rs1024305	55630204	A	0.202	0.2131	G	0.7687	0.9349	rs1024305
1	exm62932	55638075	G	0.1818	0.1769	A	0.9164	1.034	rs1165222
1	rs6703366	55673420	C	0.2245	0.2177	A	0.8457	1.04	rs6703366
1	rs11206524	55688016	G	0.2374	0.266	A	0.4643	0.8588	rs11206524
1	rs7550296	55696884	A	0.1667	0.1741	G	0.9154	0.9488	rs7550296
1	rs4927207	55713628	A	0.1616	0.156	G	0.8262	1.043	rs4927207
1	rs7551981	55719166	C	0.4043	0.4022	A	1	1.008	rs7551981
1	rs4926674	55727195	G	0.4596	0.4067	A	0.1933	1.241	rs4926674
1	rs6680729	55738797	A	0.3737	0.4206	G	0.2537	0.822	rs6680729
1	rs1874774	55743297	A	0.2525	0.2618	C	0.8549	0.9524	rs1874774
1	rs9787299	55743352	A	0.3485	0.3677	G	0.6766	0.9198	rs9787299
1	rs4927219	55751821	A	0.399	0.3802	G	0.68	1.082	rs4927219
1	rs6680609	55771636	G	0.3687	0.3621	A	0.8678	1.029	rs6680609
1	rs13353041	55773756	A	0.1368	0.1281	G	0.7177	1.079	rs13353041
1	rs12071251	55776971	A	0.1061	0.1156	G	0.8005	0.9077	rs12071251
1	rs10888914	55786637	A	0.1515	0.1536	G	1	0.9838	rs10888914
1	rs2802884	55798691	A	0.1313	0.156	G	0.4333	0.8179	rs2802884
1	rs207164	55799770	A	0.2677	0.2507	G	0.6453	1.092	rs207164
1	rs12146081	55806861	A	0.4646	0.4819	C	0.6884	0.9331	rs12146081
1	rs207138	55811215	A	0.4091	0.4095	G	1	0.9984	rs207138
1	rs207136	55814164	G	0.202	0.1685	A	0.2917	1.249	rs207136
1	rs880385	55820099	A	0.4343	0.4485	C	0.7471	0.9443	rs880385
1	rs7555489	55828641	A	0.3687	0.3928	G	0.5648	0.9029	rs7555489
1	rs12141667	55832031	A	0.3889	0.3872	G	1	1.007	rs12141667
1	rs910270	55833351	A	0.3182	0.3343	G	0.733	0.9294	rs910270
1	rs7520205	55834309	A	0.1919	0.1769	G	0.6761	1.105	rs7520205
1	rs4926684	55852987	A	0.197	0.2465	G	0.1568	0.7497	rs4926684
1	rs761484	55862783	G	0.3182	0.2925	A	0.4839	1.129	rs761484
1	rs2015252	55872780	A	0.4798	0.461	G	0.6875	1.078	rs2015252
1	rs6588558	55884720	A	0.4596	0.4749	G	0.7479	0.9403	rs6588558
1	rs4927235	55907494	G	0.5	0.4609	A	0.3338	1.17	rs4927235
1	rs440336	55920490	A	0.1717	0.1964	G	0.4757	0.8484	rs440336
1	rs10888923	55930462	A	0.06061	0.07103	G	0.7511	0.8438	rs10888923
1	rs769891	55932300	A	0.2727	0.2813	G	0.8582	0.9579	rs769891
1	rs4142664	55935941	A	0.4624	0.4915	G	0.5101	0.8896	rs4142664
1	rs1499678	55939994	A	0.4798	0.4429	G	0.3754	1.16	rs1499678
1	rs7546894	55948307	A	0.4899	0.4401	G	0.2267	1.222	rs7546894
1	rs630446	55949987	C	0.1667	0.1866	A	0.6032	0.8716	rs630446
1	rs1165390	55966764	C	0.1919	0.188	A	0.9184	1.026	rs1165390
1	rs1780522	55968289	A	0.303	0.3565	G	0.1769	0.7846	rs1780522
1	rs189593	55972596	A	0.1364	0.1671	G	0.3262	0.7868	rs189593
1	rs1695960	55983525	A	0.1818	0.1797	G	0.9172	1.015	rs1695960
1	rs1780541	55987794	A	0.3081	0.351	G	0.2723	0.8234	rs1780541
1	rs1078876	55989704	G	0.5101	0.468	A	0.2975	1.184	rs1078876
1	rs1392127	56015915	A	0.1465	0.1616	G	0.6609	0.8905	rs1392127
1	rs9787362	56023333	G	0.2473	0.2772	A	0.4593	0.8569	rs9787362
1	rs6588562	56027175	A	0.3939	0.337	G	0.1524	1.279	rs6588562
1	exm2252228	56035952	G	0.4242	0.4708	A	0.2601	0.8284	rs6658576
1	rs1566399	56038407	A	0.1717	0.1783	G	0.9163	0.9556	rs1566399
1	rs4927255	56041961	C	0.4242	0.4666	A	0.2962	0.8424	rs4927255
1	rs10493194	56054865	C	0.1616	0.1616	A	1	1	rs10493194
1	rs4927258	56067651	G	0.09091	0.1142	A	0.4397	0.7756	rs4927258
1	rs1499665	56069516	A	0.1515	0.1699	G	0.5904	0.8724	rs1499665
1	rs6704127	56070382	A	0.404	0.3663	C	0.3617	1.173	rs6704127
1	rs7555929	56075918	G	0.2475	0.2897	A	0.2836	0.8063	rs7555929
1	rs10749702	56078416	G	0.2677	0.3148	A	0.2224	0.7957	rs10749702
1	rs709396	56087509	G	0.1869	0.149	A	0.2247	1.312	rs709396
1	rs709397	56090323	G	0.4343	0.4399	A	0.9356	0.9775	rs709397
1	rs6700588	56099371	A	0.2273	0.2786	C	0.1736	0.7618	rs6700588
1	rs12405865	56106506	A	0.3586	0.3607	G	1	0.9908	rs12405865
1	rs72669744	56116505	A	0.01515	0.04178	G	0.08535	0.3528	rs72669744
1	rs7540786	56119747	C	0.3333	0.3343	A	1	0.9958	rs7540786
1	rs1955318	56133634	A	0.404	0.3677	G	0.3626	1.166	rs1955318
1	rs7518530	56143209	A	0.3939	0.3705	G	0.5623	1.105	rs7518530
1	rs2767503	56152725	A	0.4242	0.4331	C	0.8713	0.9643	rs2767503
1	rs2767512	56158236	A	0.2374	0.2103	G	0.4355	1.169	rs2767512
1	rs1849680	56161430	A	0.1818	0.2214	G	0.2408	0.7813	rs1849680
1	rs4927261	56161500	G	0.1837	0.2195	A	0.323	0.7998	rs4927261
1	rs2671245	56179614	G	0.4444	0.4749	A	0.4696	0.8847	rs2671245
1	rs4111070	56195659	G	0.2727	0.2925	A	0.6578	0.9071	rs4111070
1	rs1184810	56204848	A	0.1717	0.1657	G	0.8302	1.044	rs1184810
1	rs1165500	56219293	A	0.4588	0.4651	C	0.9353	0.9749	rs1165500
1	rs749330	56240015	G	0.3535	0.3579	A	0.9334	0.981	rs749330
1	rs12092608	56240702	G	0.4646	0.4638	A	1	1.003	rs12092608
1	rs11577319	56243360	G	0.09091	0.07103	A	0.3619	1.308	rs11577319
1	rs4474302	56268037	A	0.4293	0.4443	G	0.7466	0.9409	rs4474302
1	rs4367814	56269821	G	0.2093	0.2129	A	1	0.9789	rs4367814
1	rs12564526	56279686	A	0.02525	0.0376	G	0.5147	0.663	rs12564526
1	rs4540693	56325957	C	0.4444	0.4401	A	0.9357	1.018	rs4540693
1	rs9326038	56326293	G	0.2929	0.3106	A	0.6641	0.9196	rs9326038
1	rs6657176	56328238	A	0.1869	0.2117	C	0.4882	0.8558	rs6657176
1	rs17113019	56342433	A	0.07071	0.03621	G	0.04766	2.025	rs17113019
1	rs7516605	56343290	C	0.1162	0.1695	A	0.07779	0.6441	rs7516605
1	rs6681658	56359597	G	0.2424	0.2674	A	0.5233	0.8767	rs6681658
1	rs17113092	56359754	A	0.03535	0.04622	G	0.6945	0.7563	rs17113092
1	rs11800773	56382975	G	0.05851	0.03621	A	0.2114	1.654	rs11800773
1	rs11206686	56394673	G	0.2273	0.2312	A	1	0.978	rs11206686
1	rs4573554	56398037	A	0.2424	0.2396	G	0.9254	1.016	rs4573554
1	rs11206687	56401121	A	0.2778	0.2953	G	0.6596	0.918	rs11206687
1	rs11206690	56407227	G	0.1768	0.1936	A	0.6824	0.8944	rs11206690
1	rs7540718	56420527	C	0.4192	0.415	A	0.9352	1.017	rs7540718
1	rs12409063	56432184	A	0.0303	0.05153	G	0.2572	0.5752	rs12409063
1	rs10489777	56439909	A	0.3232	0.3078	C	0.7288	1.074	rs10489777
1	rs11206704	56444449	A	0.09091	0.06564	G	0.2148	1.423	rs11206704
1	rs12029607	56446105	G	0.1414	0.1602	A	0.5809	0.8636	rs12029607
1	exm2264840	56458937	A	0.4596	0.4401	G	0.6289	1.082	rs6677449
1	psy_rs114934704	56465838	G	0.0202	0.02925	A	0.6262	0.6843	rs114934704
1	rs11206718	56502227	A	0.399	0.415	G	0.7443	0.9356	rs11206718
1	rs11206722	56506564	A	0.4592	0.5028	C	0.2953	0.8396	rs11206722
1	rs6702275	56545484	A	0.3838	0.3955	C	0.8055	0.952	rs6702275
1	rs12025982	56564716	G	0.3889	0.3621	A	0.506	1.121	rs12025982
1	rs6588607	56586286	A	0.202	0.1894	C	0.6845	1.083	rs6588607
1	rs10888957	56591630	G	0.2374	0.2382	A	1	0.9957	rs10888957
1	rs1757915	56615809	A	0.4343	0.4345	G	1	0.9992	rs1757915
1	rs778129	56642082	A	0.2576	0.2521	G	0.9265	1.029	rs778129
1	rs1331862	56642998	G	0.197	0.1616	A	0.2403	1.273	rs1331862
1	rs778420	56647914	C	0.01075	0.02235	A	0.554	0.4755	rs778420
1	rs1149648	56657399	A	0.5455	0.4833	G	0.1277	1.283	rs1149648
1	rs17113488	56666118	G	0.02525	0.01671	A	0.3861	1.524	rs17113488
1	rs778432	56666809	A	0.1768	0.1504	G	0.3769	1.213	rs778432
1	rs7554047	56668472	A	0.3434	0.2841	G	0.114	1.318	rs7554047
1	rs697582	56670460	A	0.01515	0.02368	C	0.5914	0.6344	rs697582
1	rs706375	56681024	A	0.3131	0.3189	G	0.9314	0.9735	rs706375
1	rs7547680	56687749	C	0.3889	0.3607	A	0.5053	1.128	rs7547680
1	rs706356	56694460	C	0.4192	0.4847	A	0.1082	0.7674	rs706356
1	rs12121243	56703833	G	0.303	0.2646	A	0.2811	1.208	rs12121243
1	rs778413	56707637	C	0.4747	0.3997	A	0.06136	1.357	rs778413
1	rs2793694	56715332	G	0.3838	0.337	A	0.238	1.225	rs2793694
1	rs2793662	56725516	G	0.303	0.3287	A	0.5481	0.888	rs2793662
1	rs2096086	56744527	C	0.1869	0.1421	A	0.1452	1.388	rs2096086
1	rs12755760	56754223	C	0.2929	0.2618	A	0.4151	1.168	rs12755760
1	rs2000141	56756491	A	0.09091	0.156	G	0.02109	0.5411	rs2000141
1	rs2793673	56756907	A	0.4394	0.4958	G	0.1724	0.797	rs2793673
1	rs2000144	56760616	G	0.3469	0.3329	A	0.7332	1.065	rs2000144
1	rs2994555	56783425	A	0.2071	0.2312	G	0.5029	0.8684	rs2994555
1	rs2994553	56785889	C	0.2828	0.312	A	0.4859	0.8697	rs2994553
1	rs3005897	56786595	A	0.2424	0.2604	G	0.6465	0.9087	rs3005897
1	rs12138574	56790773	A	0.3485	0.2744	G	0.05149	1.415	rs12138574
1	rs4912189	56792726	A	0.3838	0.3231	G	0.126	1.305	rs4912189
1	rs3005911	56794965	A	0.3636	0.415	G	0.2198	0.8054	rs3005911
1	rs10159099	56800736	G	0.1111	0.1226	A	0.7125	0.8949	rs10159099
1	rs4912413	56814694	G	0.3687	0.3603	A	0.8674	1.037	rs4912413
1	rs4600084	56844621	C	0.4495	0.4485	A	1	1.004	rs4600084
1	rs6588624	56849539	G	0.5202	0.4818	A	0.3771	1.166	rs6588624
1	exm-rs11206801	56850686	A	0.09091	0.1156	C	0.371	0.7651	rs11206801
1	rs1931078	56870834	A	0.4394	0.4624	G	0.5739	0.9113	rs1931078
1	rs2991265	56872357	G	0.4798	0.4875	A	0.8726	0.9698	rs2991265
1	rs17469007	56872794	A	0.3333	0.3273	C	0.8648	1.028	rs17469007
1	rs12035812	56873274	A	0.2172	0.2089	G	0.844	1.05	rs12035812
1	rs3005922	56873524	A	0.1919	0.1852	G	0.8371	1.045	rs3005922
1	rs17428956	56875043	A	0.09091	0.1114	C	0.4393	0.7975	rs17428956
1	rs12093027	56885111	G	0.2879	0.3106	A	0.6012	0.8973	rs12093027
1	rs7367993	56888166	C	0.2121	0.1894	A	0.4786	1.152	rs7367993
1	rs2780859	56895392	C	0.1717	0.1741	A	1	0.9835	rs2780859
1	psy_rs6701827	56904480	G	0.202	0.1802	A	0.471	1.152	rs6701827
1	rs12736058	56914341	G	0.4847	0.5	A	0.7473	0.9406	rs12736058
1	rs1889145	56915820	G	0.202	0.2117	A	0.8438	0.9427	rs1889145
1	rs7368386	56929525	C	0.1818	0.1964	A	0.6853	0.9094	rs7368386
1	rs11206816	56932035	G	0.2828	0.2591	A	0.5243	1.128	rs11206816
1	rs4912291	56941387	A	0.3434	0.3212	G	0.5502	1.105	rs4912291
1	rs4638151	56955386	G	0.3485	0.3106	A	0.3434	1.187	rs4638151
1	exm-rs17114036	56962821	G	0.09091	0.0961	A	0.8918	0.9406	rs17114036
1	exm-rs9970807	56965664	A	0.08081	0.08914	G	0.7777	0.8984	rs9970807
1	exm-rs17114046	56966350	G	0.08081	0.09053	A	0.7777	0.8832	rs17114046
1	rs4912314	56968477	A	0.2121	0.2201	G	0.8465	0.9542	rs4912314
1	rs1319274	56974091	A	0.2526	0.2123	G	0.2421	1.254	rs1319274
1	rs12081589	56981625	A	0.07576	0.1017	G	0.3401	0.7242	rs12081589
1	exm63008	57002627	A	0.0101	0.02089	G	0.5503	0.4782	rs1136164
1	exm2268691	57007539	G	0.2576	0.3123	A	0.1609	0.7639	rs1930760
1	psy_rs113236745	57015103	G	0.005051	0.0195	A	0.2135	0.2553	rs113236745
1	rs11206841	57016862	G	0.06122	0.06704	A	0.8716	0.9076	rs11206841
1	rs1777283	57024560	G	0.1071	0.1257	A	0.5388	0.8347	rs1777283
1	rs2065553	57036017	A	0.06566	0.08774	G	0.3832	0.7306	rs2065553
1	rs933001	57042335	A	0.5101	0.4443	G	0.1074	1.302	rs933001
1	rs7539051	57042954	A	0.0303	0.03621	G	0.8286	0.8317	rs7539051
1	rs17408450	57057316	A	0.3687	0.3858	G	0.6804	0.9298	rs17408450
1	rs6663578	57068107	G	0.4596	0.5056	A	0.2619	0.8317	rs6663578
1	rs12137489	57081328	G	0.0303	0.05292	A	0.2588	0.5592	rs12137489
1	rs2404987	57088605	G	0.5	0.4874	A	0.8042	1.052	rs2404987
1	rs2404990	57095904	G	0.1212	0.1653	A	0.1498	0.6967	rs2404990
1	psy_rs72666464	57098201	A	0.03535	0.06546	G	0.1263	0.5232	rs72666464
1	rs10889000	57100380	G	0.07576	0.08914	A	0.6681	0.8376	rs10889000
1	rs11206884	57103362	G	0.4596	0.4567	A	1	1.012	rs11206884
1	rs10749709	57114671	A	0.2828	0.2933	G	0.7917	0.9502	rs10749709
1	rs11206887	57116909	G	0.1717	0.2033	A	0.3636	0.8122	rs11206887
1	rs11206889	57117248	G	0.4592	0.4958	A	0.3761	0.8634	rs11206889
1	rs2746347	57126919	A	0.1162	0.1212	G	0.9023	0.9532	rs2746347
1	psy_rs79697822	57128901	A	0.05556	0.03771	C	0.3127	1.501	rs79697822
1	rs2746339	57139370	G	0.399	0.4109	A	0.8066	0.9519	rs2746339
1	rs932447	57170229	G	0.5202	0.4749	A	0.2622	1.199	rs932447
1	rs857148	57175158	C	0.4133	0.4109	A	1	1.01	rs857148
1	rs4912411	57177244	A	0.298	0.2925	C	0.9298	1.027	rs4912411
1	rs9803799	57180072	C	0.0101	0.02368	A	0.3958	0.4208	rs9803799
1	rs706468	57181382	A	0.3838	0.3649	G	0.619	1.084	rs706468
1	rs11206908	57191659	A	0.2778	0.2813	C	1	0.9825	rs11206908
1	rs857138	57191924	A	0.1919	0.1616	G	0.3341	1.233	rs857138
1	rs10489618	57192848	A	0.07071	0.06267	G	0.7435	1.138	rs10489618
1	rs857124	57205595	A	0.3434	0.4053	G	0.119	0.7675	rs857124
1	psy_rs75086569	57212048	A	0.05556	0.04596	G	0.5747	1.221	rs75086569
1	rs6666850	57215026	A	0.2347	0.2151	G	0.5597	1.119	rs6666850
1	rs6696458	57216376	A	0.1515	0.1769	G	0.4563	0.831	rs6696458
1	rs857111	57217116	A	0.4899	0.4318	G	0.147	1.264	rs857111
1	exm63139	57219539	A	0.02525	0.01671	C	0.3861	1.524	rs72668350
1	rs857107	57222599	G	0.2525	0.2549	A	1	0.9877	rs857107
1	rs1935561	57234065	G	0.0101	0.03064	A	0.134	0.3228	rs1935561
1	rs1569746	57246968	G	0.4293	0.3621	A	0.09743	1.325	rs1569746
1	rs1774825	57249558	C	0.1162	0.1365	A	0.5533	0.8315	rs1774825
1	rs1361730	57267946	A	0.2222	0.3245	G	0.005189	0.5947	rs1361730
1	rs947639	57273172	A	0.1566	0.1783	G	0.5256	0.8556	rs947639
1	rs6673223	57282318	C	0.2576	0.3022	A	0.2514	0.801	rs6673223
1	psy_rs78637383	57282951	A	0.07071	0.08217	G	0.6591	0.8499	rs78637383
1	rs1418440	57290659	A	0.5	0.4457	C	0.1973	1.244	rs1418440
1	rs1033729	57316268	G	0.4747	0.4791	A	0.9361	0.9827	rs1033729
1	rs647962	57318178	G	0.5051	0.4694	A	0.378	1.154	rs647962
1	exm2233631	57320444	A	0.0202	0.01671	G	0.7598	1.213	rs72670315
1	exm63206	57333311	A	0	0.01532	C	0.134	0	rs116201358
1	psy_rs113802628	57338232	A	0.0101	0.0195	G	0.5441	0.5131	rs113802628
1	rs706473	57339034	G	0.1111	0.1643	A	0.07402	0.6356	rs706473
1	rs1885002	57340381	G	0.06061	0.09497	A	0.1552	0.6148	rs1885002
1	exm63220	57340727	A	0.4141	0.4095	C	0.935	1.019	rs652785
1	rs10489624	57349614	G	0.4141	0.4092	A	0.935	1.021	rs10489624
1	rs11206934	57379401	G	0.1443	0.1723	A	0.3858	0.8105	rs11206934
1	rs1754538	57379639	G	0.0404	0.06685	A	0.1845	0.5877	rs1754538
1	exm63302	57383315	C	0.0404	0.06685	G	0.1845	0.5877	rs1342440
1	exm63308	57383358	A	0.05556	0.09889	G	0.06701	0.536	rs17300936
1	rs2149735	57389872	A	0.4747	0.4499	C	0.5728	1.105	rs2149735
1	rs591730	57396014	G	0.2879	0.2994	A	0.7925	0.9458	rs591730
1	rs582317	57413768	G	0.3535	0.3524	A	1	1.005	rs582317
1	exm63376	57415310	A	0.07071	0.0585	G	0.5057	1.225	rs12085435
1	rs658285	57416335	A	0.2778	0.3162	G	0.3389	0.8319	rs658285
1	rs1960384	57417592	A	0.2449	0.234	C	0.7761	1.062	rs1960384
1	rs620092	57421166	G	0.4747	0.4499	A	0.5728	1.105	rs620092
1	exm63405	57422484	G	0.0404	0.03343	A	0.6621	1.218	rs1013579
1	exm63406	57422511	A	0.07071	0.0585	G	0.5057	1.225	rs12067507
1	rs600876	57428866	A	0.3021	0.3543	G	0.1991	0.7887	rs600876
1	rs1754511	57438919	A	0.1212	0.1741	G	0.08185	0.6543	rs1754511
1	rs706353	57485219	C	0.1111	0.1243	A	0.7125	0.8806	rs706353
1	exm63472	57489239	A	0.03535	0.02507	G	0.4595	1.425	rs34341631
1	rs3820578	57517439	A	0.3889	0.4262	G	0.3712	0.8568	rs3820578
1	rs6657073	57537652	A	0.2879	0.2869	G	1	1.005	rs6657073
1	rs3768190	57540909	G	0.4293	0.4373	A	0.8716	0.9678	rs3768190
1	rs3729546	57541619	A	0.1162	0.1337	G	0.5528	0.8515	rs3729546
1	rs517412	57560649	A	0.4141	0.4387	G	0.5711	0.9044	rs517412
1	rs573307	57560931	G	0.1515	0.2312	A	0.01455	0.5938	rs573307
1	rs482373	57562190	A	0.2879	0.3273	G	0.3027	0.8309	rs482373
1	rs11206973	57568923	A	0.1111	0.1212	G	0.8043	0.9066	rs11206973
1	rs489049	57575069	C	0.2424	0.1992	A	0.1991	1.287	rs489049
1	rs534080	57584721	G	0.3384	0.2632	A	0.03987	1.432	rs534080
1	rs563921	57602383	G	0.2188	0.2187	A	1	1.001	rs563921
1	rs7530049	57641475	A	0.1616	0.1379	G	0.4223	1.205	rs7530049
1	rs10489464	57643701	A	0.0303	0.03064	C	1	0.9886	rs10489464
1	rs1504589	57645301	A	0.4646	0.4582	C	0.8725	1.026	rs1504589
1	rs9970802	57646661	A	0.3586	0.3969	C	0.3651	0.8494	rs9970802
1	rs155298	57656501	A	0.4242	0.3928	G	0.4609	1.139	rs155298
1	rs688382	57659614	G	0.07576	0.06267	A	0.5172	1.226	rs688382
1	rs932508	57665337	G	0.1818	0.1755	A	0.8338	1.044	rs932508
1	rs1847537	57666901	A	0.1111	0.1253	G	0.6264	0.8722	rs1847537
1	rs155284	57674906	A	0.4495	0.4304	G	0.6283	1.081	rs155284
1	rs502350	57677559	A	0.5306	0.4861	G	0.2949	1.195	rs502350
1	rs197603	57679608	A	0.4848	0.493	G	0.8726	0.9678	rs197603
1	rs197617	57685971	A	0.3646	0.3799	G	0.7376	0.9366	rs197617
1	rs657471	57697059	G	0.3283	0.3064	A	0.603	1.106	rs657471
1	rs12132898	57721731	G	0.03608	0.0571	A	0.2816	0.6181	rs12132898
1	rs197644	57722095	G	0.3838	0.4039	A	0.6239	0.9194	rs197644
1	rs197636	57726537	A	0.3485	0.3454	G	0.933	1.014	rs197636
1	rs2551484	57734544	A	0.4192	0.376	G	0.2841	1.198	rs2551484
1	rs584147	57737411	A	0.4444	0.4401	G	0.9357	1.018	rs584147
1	rs596784	57744259	A	0.4646	0.4694	C	0.936	0.9812	rs596784
1	rs492781	57749426	A	0.5	0.4889	G	0.8099	1.046	rs492781
1	rs595513	57756980	C	0.4694	0.454	A	0.7464	1.064	rs595513
1	exm2264841	57760458	G	0.4293	0.429	A	1	1.001	rs545671
1	rs12564258	57771854	G	0.101	0.08799	A	0.577	1.165	rs12564258
1	psy_rs12402993	57779221	A	0.4495	0.5042	G	0.1988	0.8029	rs12402993
1	rs746937	57784144	A	0.4293	0.4234	G	0.9353	1.024	rs746937
1	rs4912163	57800885	A	0.303	0.3719	G	0.07875	0.7344	rs4912163
1	rs11207011	57803349	A	0.4141	0.4847	G	0.0911	0.7516	rs11207011
1	exm-rs10159302	57805550	C	0.1061	0.07939	A	0.2499	1.376	rs10159302
1	rs12139429	57812260	A	0.4091	0.454	C	0.2937	0.8325	rs12139429
1	rs11800574	57814771	C	0.1717	0.1295	A	0.132	1.393	rs11800574
1	rs1424465	57820539	G	0.4798	0.429	A	0.2252	1.228	rs1424465
1	rs10047071	57841662	A	0.3485	0.4401	G	0.02276	0.6805	rs10047071
1	rs3909556	57846985	A	0.2424	0.3217	G	0.03616	0.6746	rs3909556
1	psy_rs55912426	57847645	A	0.0202	0.01393	C	0.5165	1.46	rs55912426
1	rs11805025	57850717	C	0.2525	0.2318	A	0.5709	1.119	rs11805025
1	rs486804	57858319	G	0.005051	0.01253	A	0.6988	0.3999	rs486804
1	rs17115750	57869430	G	0.4192	0.4596	A	0.3335	0.8486	rs17115750
1	rs7523104	57892924	A	0.1869	0.1788	T	0.8347	1.056	rs7523104
1	rs11207036	57904853	G	0.2323	0.2758	A	0.2386	0.7948	rs11207036
1	rs2781321	57909581	G	0.4495	0.4735	A	0.5738	0.908	rs2781321
1	rs4279875	57917398	A	0.3232	0.4011	G	0.04794	0.7131	rs4279875
1	rs17115807	57921505	G	0.0404	0.02925	A	0.4902	1.397	rs17115807
1	rs11207039	57923439	C	0.3838	0.3565	A	0.5045	1.124	rs11207039
1	rs2406067	57933076	A	0.5312	0.4345	G	0.01805	1.475	rs2406067
1	exm-rs12407896	57933955	A	0.4192	0.5139	G	0.0199	0.6826	rs12407896
1	rs9436131	57945943	G	0.1515	0.1685	A	0.6652	0.8811	rs9436131
1	exm2268892	57956702	G	0.04545	0.03492	A	0.524	1.316	rs2691465
1	rs1341318	57962373	G	0.3081	0.3398	A	0.4436	0.865	rs1341318
1	rs2691437	57975111	G	0.2273	0.2688	A	0.2721	0.8001	rs2691437
1	rs1357787	57992413	A	0.2727	0.2549	G	0.6469	1.096	rs1357787
1	rs2793626	57996397	A	0.1919	0.1964	G	0.9198	0.9719	rs2793626
1	rs1524713	58003131	G	0.2121	0.2221	A	0.8463	0.9432	rs1524713
1	rs12733015	58019733	A	0.2475	0.2396	G	0.8512	1.044	rs12733015
1	rs6687355	58021206	G	0.4596	0.4624	A	1	0.9888	rs6687355
1	rs10493230	58050139	A	0.2525	0.273	G	0.5881	0.8998	rs10493230
1	rs11207070	58058589	A	0.2828	0.2994	G	0.7251	0.9226	rs11207070
1	rs7528953	58068119	A	0.1263	0.1616	C	0.2659	0.75	rs7528953
1	rs1341322	58079143	A	0.2602	0.2646	G	0.9274	0.9774	rs1341322
1	rs1983454	58096379	C	0.4495	0.4331	A	0.6865	1.069	rs1983454
1	rs7531119	58104110	A	0.1919	0.1435	G	0.09637	1.418	rs7531119
1	rs4484949	58111045	G	0.2626	0.2897	A	0.4775	0.8733	rs4484949
1	rs10889061	58121100	A	0.2626	0.2855	G	0.592	0.8913	rs10889061
1	rs6672391	58124563	A	0.3535	0.351	G	1	1.011	rs6672391
1	rs4568858	58139294	G	0.5606	0.4777	A	0.04465	1.395	rs4568858
1	rs3131754	58143696	A	0.1823	0.1337	G	0.1046	1.444	rs3131754
1	rs3131780	58170218	A	0.2929	0.3607	C	0.07716	0.7342	rs3131780
1	rs716417	58178715	A	0.2879	0.3496	G	0.1072	0.7521	rs716417
1	rs12136964	58181165	A	0.3434	0.3036	G	0.299	1.2	rs12136964
1	rs1886139	58202297	A	0.4293	0.4554	G	0.5199	0.8994	rs1886139
1	psy_rs116051759	58207177	A	0.06061	0.08774	G	0.244	0.6708	rs116051759
1	rs4912173	58208267	A	0.101	0.1281	G	0.3293	0.7645	rs4912173
1	rs3118045	58209883	A	0.202	0.2256	G	0.4997	0.8689	rs3118045
1	rs10889070	58214656	A	0.2929	0.3008	G	0.8612	0.9628	rs10889070
1	rs3131741	58227195	A	0.4394	0.4638	G	0.5732	0.9062	rs3131741
1	rs17472345	58228412	A	0.1616	0.1825	C	0.5305	0.8638	rs17472345
1	rs3118058	58234014	G	0.5152	0.4944	A	0.6305	1.086	rs3118058
1	rs3131743	58234133	A	0.3232	0.3273	G	0.932	0.9816	rs3131743
1	rs1924267	58247772	A	0.1364	0.163	G	0.44	0.8111	rs1924267
1	rs1581762	58251060	A	0.3814	0.4359	G	0.1904	0.7979	rs1581762
1	rs1323836	58256909	A	0.2475	0.2535	C	0.9264	0.9685	rs1323836
1	rs12140411	58272916	G	0.1162	0.1476	A	0.2994	0.7588	rs12140411
1	rs852749	58280509	G	0.3485	0.3997	A	0.2168	0.8033	rs852749
1	rs706411	58292621	A	0.5	0.4359	G	0.1252	1.294	rs706411
1	rs706412	58317833	A	0.5152	0.4331	G	0.04379	1.39	rs706412
1	rs852802	58323943	G	0.404	0.4513	A	0.258	0.8244	rs852802
1	rs1202822	58346207	A	0.101	0.1448	C	0.1271	0.6634	rs1202822
1	rs6670853	58352715	A	0.2929	0.2953	G	1	0.9888	rs6670853
1	rs1202829	58355969	A	0.1313	0.1838	G	0.08952	0.6711	rs1202829
1	exm2268693	58368541	A	0.4444	0.5111	G	0.1084	0.7651	rs1202844
1	rs1202794	58372040	A	0.1414	0.1811	G	0.2039	0.745	rs1202794
1	rs1884487	58375966	G	0.3586	0.3663	A	0.8678	0.9672	rs1884487
1	rs1202802	58376247	G	0.4596	0.4262	A	0.4185	1.145	rs1202802
1	rs1202780	58394752	G	0.09596	0.0766	A	0.3782	1.28	rs1202780
1	rs1202769	58398753	A	0.4495	0.4429	G	0.872	1.027	rs1202769
1	rs1857380	58403623	G	0.4697	0.4986	A	0.5208	0.8907	rs1857380
1	rs1202788	58414715	A	0.4798	0.4777	G	1	1.008	rs1202788
1	rs1343635	58431135	A	0.5101	0.4903	G	0.6309	1.083	rs1343635
1	rs7532719	58432755	G	0.4848	0.5014	A	0.6889	0.9359	rs7532719
1	rs2764669	58448771	A	0.07576	0.05571	G	0.3107	1.389	rs2764669
1	rs1187988	58466016	G	0.5101	0.4861	A	0.5746	1.101	rs1187988
1	rs1325449	58471091	A	0.4848	0.5042	G	0.6882	0.9256	rs1325449
1	rs17116712	58480921	A	0.06566	0.05153	G	0.4791	1.293	rs17116712
1	rs11207153	58482029	G	0.09091	0.08774	A	0.8879	1.04	rs11207153
1	rs1952046	58482341	A	0.4697	0.4763	G	0.8727	0.9738	rs1952046
1	psy_rs145394029	58482434	A	0.0202	0.01532	G	0.5438	1.325	rs145394029
1	rs1325453	58488601	C	0.4747	0.4958	A	0.6303	0.9191	rs1325453
1	rs1325454	58488751	C	0.4293	0.4415	A	0.8084	0.9515	rs1325454
1	rs4110981	58512049	G	0.4798	0.4053	A	0.06205	1.353	rs4110981
1	rs11591081	58520500	A	0.2071	0.1518	G	0.06589	1.459	rs11591081
1	rs11207160	58520774	G	0.2828	0.2214	A	0.0728	1.386	rs11207160
1	rs2025617	58526854	G	0.4091	0.3983	A	0.8061	1.046	rs2025617
1	rs6657936	58528820	A	0.1313	0.1518	C	0.4994	0.8446	rs6657936
1	rs6698482	58531627	A	0.2525	0.2019	G	0.1411	1.335	rs6698482
1	psy_rs2764683	58536417	A	0.1111	0.1187	G	0.9006	0.9279	rs2764683
1	rs2764687	58544805	G	0.3636	0.3691	A	0.9337	0.9768	rs2764687
1	rs873989	58556598	G	0.1212	0.1671	A	0.1236	0.6874	rs873989
1	rs1320555	58561954	G	0.1667	0.2173	A	0.1367	0.7205	rs1320555
1	rs1416347	58574925	A	0.08586	0.1351	G	0.06825	0.6013	rs1416347
1	rs1416346	58575317	A	0.1364	0.1922	G	0.07596	0.6636	rs1416346
1	rs1342876	58578612	G	0.08081	0.1351	A	0.03857	0.5628	rs1342876
1	rs17116983	58591848	G	0.101	0.1508	A	0.08254	0.6325	rs17116983
1	exm-rs558475	58601866	A	0.303	0.3565	C	0.1769	0.7846	rs558475
1	rs17116988	58602197	A	0.101	0.149	G	0.1033	0.6416	rs17116988
1	rs6667829	58610928	C	0.197	0.2187	A	0.5576	0.8765	rs6667829
1	rs2806399	58617269	G	0.1515	0.1671	A	0.6649	0.8899	rs2806399
1	rs7524008	58666076	C	0.1566	0.1671	A	0.8287	0.925	rs7524008
1	rs7545320	58668913	A	0.3081	0.3649	C	0.1534	0.7749	rs7545320
1	rs572888	58674799	A	0.1162	0.1365	G	0.5533	0.8315	rs572888
1	rs614373	58714427	G	0.4444	0.4011	A	0.2892	1.194	rs614373
1	rs639241	58725716	G	0.404	0.4539	A	0.2258	0.8156	rs639241
1	rs555213	58726579	G	0.3081	0.3315	A	0.5503	0.898	rs555213
1	rs574802	58730127	G	0.1919	0.1894	A	0.9188	1.016	rs574802
1	rs689231	58742150	G	0.2424	0.273	A	0.4148	0.8522	rs689231
1	rs17117233	58743154	A	0.197	0.2646	G	0.05213	0.6816	rs17117233
1	rs4912316	58743499	G	0.2424	0.273	A	0.4148	0.8522	rs4912316
1	exm-rs527409	58757915	A	0.02525	0.06128	G	0.04923	0.3968	rs527409
1	rs10493240	58784150	A	0.1768	0.195	C	0.6105	0.8865	rs10493240
1	rs12726314	58792030	A	0.1364	0.1128	G	0.3837	1.242	rs12726314
1	rs1213640	58794017	A	0.3586	0.3329	C	0.4986	1.12	rs1213640
1	rs1213646	58802060	A	0.4545	0.4331	G	0.6276	1.091	rs1213646
1	rs2794651	58807475	C	0.202	0.2173	A	0.6959	0.912	rs2794651
1	rs6686674	58811791	A	0.2576	0.2953	G	0.3295	0.8281	rs6686674
1	rs4244014	58819774	G	0.3788	0.4385	A	0.144	0.7806	rs4244014
1	rs1318371	58821318	A	0.3889	0.4526	G	0.1243	0.7695	rs1318371
1	rs11207206	58824988	A	0.0101	0.01811	G	0.7509	0.5534	rs11207206
1	rs6695605	58827079	G	0.2374	0.2521	A	0.711	0.9235	rs6695605
1	rs12404972	58829981	C	0.2677	0.2312	A	0.301	1.215	rs12404972
1	rs338941	58851991	G	0.2778	0.3003	A	0.5976	0.8962	rs338941
1	rs338935	58853893	C	0.197	0.1894	A	0.8383	1.05	rs338935
1	exm2252354	58855299	G	0.4697	0.4582	A	0.8093	1.047	rs17117430
1	rs849492	58857598	A	0.1818	0.2089	C	0.4264	0.8415	rs849492
1	rs338934	58857666	G	0.2677	0.273	A	0.9282	0.9735	rs338934
1	psy_rs849480	58864460	G	0.0202	0.04178	A	0.2028	0.4729	rs849480
1	rs10465839	58872522	A	0.3384	0.3733	G	0.4048	0.8588	rs10465839
1	rs338911	58873906	C	0.399	0.3552	A	0.2785	1.205	rs338911
1	rs338905	58875644	A	0.2374	0.2298	G	0.8492	1.043	rs338905
1	rs11207224	58877966	G	0.2778	0.2758	A	1	1.01	rs11207224
1	rs706416	58884192	G	0.3788	0.4011	A	0.6226	0.9104	rs706416
1	rs706417	58885233	A	0.09596	0.09053	G	0.7823	1.066	rs706417
1	rs849469	58894050	G	0.1313	0.1114	A	0.452	1.206	rs849469
1	rs706428	58902488	A	0.3939	0.4109	G	0.6837	0.932	rs706428
1	rs706439	58908819	G	0.5253	0.4749	A	0.2284	1.224	rs706439
1	rs706444	58910442	G	0.1313	0.1476	A	0.6477	0.8728	rs706444
1	rs706445	58911040	A	0.2475	0.2256	C	0.5064	1.129	rs706445
1	exm-rs10889092	58915024	A	0.2929	0.3565	G	0.108	0.7477	rs10889092
1	rs822165	58916818	A	0.399	0.5209	G	0.002919	0.6106	rs822165
1	rs706454	58919090	A	0.1414	0.1365	G	0.9072	1.042	rs706454
1	rs697587	58923511	A	0.07576	0.08774	G	0.6677	0.8522	rs697587
1	rs12040053	58926395	A	0.4	0.3436	C	0.1639	1.274	rs12040053
1	rs338248	58931305	C	0.2424	0.3315	A	0.01918	0.6454	rs338248
1	rs697590	58933274	G	0.3939	0.4819	A	0.02984	0.6988	rs697590
1	rs10489815	58949510	A	0.1818	0.2006	C	0.614	0.8858	rs10489815
1	rs3087585	58971831	A	0.2475	0.3156	G	0.06647	0.713	rs3087585
1	rs11581844	58974163	G	0.5253	0.4833	A	0.2981	1.183	rs11581844
1	rs6656025	58978397	A	0.2929	0.3621	G	0.07672	0.7298	rs6656025
1	rs2271004	58996203	G	0.1786	0.1546	A	0.4414	1.189	rs2271004
1	exm63569	58999651	C	0.06566	0.1142	A	0.04854	0.545	rs17117678
1	rs659061	59024435	G	0.2424	0.3175	A	0.04427	0.6877	rs659061
1	exm63653	59042181	A	0.04545	0.04735	C	1	0.958	rs14008
1	exm63660	59042311	C	0.07071	0.1142	A	0.08814	0.5901	rs35075952
1	rs232828	59047175	A	0.3838	0.3617	G	0.6172	1.099	rs232828
1	rs12756352	59056198	A	0.1414	0.1746	C	0.2843	0.7787	rs12756352
1	rs6664314	59056326	G	0.1869	0.2089	A	0.5506	0.8702	rs6664314
1	rs6587830	59057933	G	0.3939	0.4373	A	0.2922	0.8363	rs6587830
1	rs12745094	59075102	G	0.07071	0.1212	A	0.05373	0.5518	rs12745094
1	rs170827	59081533	A	0.3485	0.3338	C	0.7342	1.068	rs170827
1	rs2073094	59086221	A	0.3485	0.3788	G	0.4557	0.8771	rs2073094
1	rs11207282	59114438	G	0.298	0.2869	A	0.7907	1.055	rs11207282
1	rs232851	59122871	A	0.449	0.5084	G	0.1473	0.788	rs232851
1	exm63675	59125683	A	0.1515	0.1411	G	0.7312	1.087	rs232777
1	rs7523134	59127086	A	0.4091	0.3454	G	0.1118	1.312	rs7523134
1	rs232790	59131311	C	0.1414	0.1448	A	1	0.9724	rs232790
1	exm63744	59147926	G	0.4545	0.5097	A	0.1733	0.8015	rs12139511
1	exm63753	59148118	A	0.1212	0.1089	T	0.6117	1.128	rs17118103
1	exm63755	59148136	G	0.01515	0.02507	A	0.5927	0.5983	rs141778225
1	exm-rs2811893	59162148	A	0.4545	0.5084	G	0.1991	0.8059	rs2811893
1	rs4912202	59174026	A	0.1364	0.124	G	0.6306	1.116	rs4912202
1	rs12073211	59175142	G	0.3081	0.3733	A	0.0948	0.7476	rs12073211
1	rs11583201	59186777	A	0.1717	0.155	G	0.5831	1.13	rs11583201
1	rs1969772	59205102	A	0.3788	0.3175	G	0.106	1.31	rs1969772
1	rs12137541	59209416	A	0.303	0.3078	G	0.9308	0.9778	rs12137541
1	rs2811876	59215791	A	0.3485	0.3538	G	0.9331	0.9771	rs2811876
1	rs10889118	59221647	A	0.3333	0.2994	G	0.3843	1.17	rs10889118
1	rs1007271	59231160	A	0.3081	0.3398	G	0.4436	0.865	rs1007271
1	rs1980700	59244792	G	0.06566	0.039	A	0.1203	1.732	rs1980700
1	exm2268894	59251097	C	0.1111	0.1045	A	0.7945	1.072	rs2760501
1	rs11207306	59258879	A	0.303	0.2953	G	0.8606	1.038	rs11207306
1	rs2999134	59277926	A	0.3232	0.3245	G	1	0.9942	rs2999134
1	rs1815274	59301218	A	0.4091	0.4164	G	0.8709	0.9702	rs1815274
1	rs9436174	59321745	A	0.3485	0.3579	C	0.8669	0.9595	rs9436174
1	exm-rs4601609	59325626	G	0	0.02228	A	0.03029	0	rs4601609
1	rs12038856	59326496	A	0	0.02786	G	0.01153	0	rs12038856
1	rs12133457	59330763	A	0.3384	0.2911	G	0.2206	1.246	rs12133457
1	rs2716129	59342968	A	0.4091	0.3603	G	0.2134	1.229	rs2716129
1	rs11207322	59352323	A	0.303	0.2786	C	0.5333	1.126	rs11207322
1	rs2716107	59353441	G	0.5152	0.4749	A	0.3354	1.175	rs2716107
1	rs12117564	59355900	G	0.3081	0.2989	A	0.7936	1.044	rs12117564
1	exm2268695	59368947	A	0.4394	0.4162	C	0.57	1.099	rs927743
1	rs17096897	59379043	G	0.1224	0.102	A	0.4328	1.229	rs17096897
1	psy_rs77335125	59380237	A	0.02525	0.0376	C	0.5147	0.663	rs77335125
1	rs2764914	59395523	G	0.4798	0.4553	A	0.5731	1.103	rs2764914
1	rs6664131	59396262	A	0.3182	0.3198	C	1	0.9924	rs6664131
1	rs2764928	59422789	A	0.197	0.2145	C	0.6239	0.8983	rs2764928
1	rs3949912	59423103	G	0.3333	0.3928	A	0.1369	0.773	rs3949912
1	rs2764933	59435778	A	0.4747	0.4429	G	0.4678	1.137	rs2764933
1	rs2764900	59466192	G	0.4848	0.4262	A	0.1461	1.267	rs2764900
1	rs11207367	59470439	G	0.1888	0.2006	A	0.7622	0.9276	rs11207367
1	rs1812402	59474027	A	0.4848	0.4318	G	0.1964	1.239	rs1812402
1	rs2716121	59474554	A	0.4848	0.4318	G	0.1964	1.239	rs2716121
1	kgp8277711	59478801	G	0.2879	0.2312	A	0.1117	1.344	rs2716145
1	psy_rs6656095	59515189	C	0.4697	0.412	A	0.1672	1.264	rs6656095
1	rs6687397	59526466	A	0.4293	0.4262	G	0.9355	1.013	rs6687397
1	rs12733019	59531321	A	0.1515	0.1741	G	0.5208	0.8471	rs12733019
1	rs4128414	59533996	A	0.2778	0.2451	C	0.3562	1.184	rs4128414
1	rs7536474	59537214	A	0.09596	0.1337	G	0.1827	0.6877	rs7536474
1	rs4424536	59544435	A	0.4697	0.4373	G	0.4205	1.14	rs4424536
1	psy_rs6668586	59561367	A	0.4949	0.4373	G	0.1701	1.261	rs6668586
1	rs3010323	59567263	G	0.2727	0.2675	A	0.9278	1.027	rs3010323
1	rs3010325	59569829	A	0.5253	0.4861	G	0.3365	1.17	rs3010325
1	rs1331746	59578785	A	0.2222	0.2549	G	0.4027	0.8353	rs1331746
1	rs2985500	59588984	A	0.4495	0.4638	G	0.7477	0.944	rs2985500
1	rs182816	59601907	A	0.3232	0.2799	G	0.2501	1.228	rs182816
1	rs4912389	59603757	A	0.3384	0.3329	G	0.9322	1.025	rs4912389
1	rs474103	59619571	A	0.404	0.4206	C	0.685	0.9339	rs474103
1	rs12139438	59630555	G	0.4545	0.461	A	0.9358	0.9743	rs12139438
1	rs3850542	59635870	A	0.1364	0.1741	C	0.2356	0.7491	rs3850542
1	rs3850543	59653630	G	0.3838	0.3245	A	0.1267	1.297	rs3850543
1	rs12753566	59654019	G	0.2222	0.1894	A	0.3131	1.223	rs12753566
1	rs17119044	59655643	C	0.09596	0.08774	A	0.7785	1.104	rs17119044
1	rs17119061	59660903	C	0.0101	0.0195	A	0.5441	0.5131	rs17119061
1	rs331635	59665542	A	0.3737	0.3398	G	0.3994	1.159	rs331635
1	rs10493258	59665770	A	0.08586	0.08217	G	0.8844	1.049	rs10493258
1	rs12758288	59669708	A	0.299	0.2702	G	0.4692	1.152	rs12758288
1	rs7540474	59693470	C	0.1313	0.1198	A	0.7131	1.111	rs7540474
1	rs6700125	59702797	A	0.4293	0.4123	G	0.6843	1.072	rs6700125
1	rs6703534	59703738	A	0.3333	0.3128	G	0.6051	1.098	rs6703534
1	rs7547161	59704822	A	0.2222	0.2263	G	1	0.9771	rs7547161
1	rs6683082	59708325	G	0.4192	0.4136	A	0.9351	1.023	rs6683082
1	rs1470407	59714992	A	0.1919	0.2089	G	0.691	0.8993	rs1470407
1	rs11207432	59715273	G	0.3889	0.376	A	0.7414	1.056	rs11207432
1	exm2252401	59734367	G	0.4293	0.415	A	0.7451	1.06	rs333665
1	rs863123	59754855	G	0.1919	0.2011	A	0.8408	0.9434	rs863123
1	rs835365	59757049	A	0.3232	0.3134	G	0.796	1.047	rs835365
1	rs835401	59782017	G	0.3232	0.312	A	0.7955	1.053	rs835401
1	exm63819	59787350	C	0.3232	0.3128	A	0.7957	1.049	rs835409
1	rs9787234	59796808	A	0.1919	0.1978	G	0.9197	0.9634	rs9787234
1	rs835361	59814228	A	0.3131	0.3106	G	0.9312	1.012	rs835361
1	rs7539697	59832762	A	0.2296	0.2346	G	0.9243	0.9721	rs7539697
1	rs949827	59841785	G	0.2828	0.3022	A	0.6609	0.9105	rs949827
1	psy_rs76351259	59848388	A	0.05051	0.07939	G	0.2166	0.6168	rs76351259
1	rs835426	59860445	G	0.2374	0.2577	A	0.5812	0.8968	rs835426
1	rs628177	59869604	A	0.3081	0.3106	G	1	0.9883	rs628177
1	rs11576871	59875451	G	0.1919	0.1983	A	0.9196	0.96	rs11576871
1	rs7520470	59891821	A	0.4141	0.4304	G	0.7456	0.9357	rs7520470
1	rs946574	59892655	A	0.1515	0.1797	G	0.3972	0.8153	rs946574
1	rs1416788	59894323	A	0.3418	0.3148	G	0.4901	1.131	rs1416788
1	rs4912396	59901944	G	0.4462	0.4064	A	0.3583	1.177	rs4912396
1	rs2407515	59936406	C	0.4697	0.486	A	0.6888	0.9368	rs2407515
1	rs6663897	59940664	A	0.4747	0.4833	G	0.8725	0.9664	rs6663897
1	rs626733	59946350	A	0.4646	0.4833	G	0.688	0.928	rs626733
1	rs1188236	59951705	A	0.4798	0.4791	C	1	1.003	rs1188236
1	rs592484	59969263	A	0.3939	0.3802	G	0.7416	1.06	rs592484
1	rs6692151	59992986	A	0.4747	0.4916	G	0.6887	0.9346	rs6692151
1	rs7527689	60006785	G	0.1414	0.1072	A	0.2071	1.371	rs7527689
1	rs11811141	60007658	C	0.1414	0.1072	A	0.2071	1.371	rs11811141
1	rs2272052	60019782	G	0.04545	0.02646	A	0.1672	1.752	rs2272052
1	exm63860	60019853	A	0.03535	0.04318	G	0.8403	0.8122	rs62623594
1	rs7555570	60020918	G	0.09596	0.08217	A	0.5652	1.186	rs7555570
1	rs1440575	60023941	A	0.4545	0.4638	G	0.8721	0.9635	rs1440575
1	exm-rs12727131	60084516	A	0.07653	0.08101	G	1	0.9402	rs12727131
1	rs6690357	60099282	G	0.2424	0.2632	A	0.5834	0.8957	rs6690357
1	rs7524379	60100662	G	0.005051	0.02228	A	0.1418	0.2227	rs7524379
1	rs7540838	60128805	G	0.1263	0.1309	A	0.9056	0.9593	rs7540838
1	rs4578243	60140439	G	0.1768	0.1811	A	1	0.9712	rs4578243
1	rs4912219	60146753	G	0.2778	0.2493	A	0.4092	1.158	rs4912219
1	exm2252414	60152685	A	0.3485	0.3259	G	0.5514	1.106	rs12027119
1	rs12732614	60157178	A	0.3485	0.3259	G	0.5514	1.106	rs12732614
1	rs4357555	60161256	A	0.1364	0.1546	G	0.5759	0.8634	rs4357555
1	rs4244022	60164209	G	0.404	0.3774	A	0.5096	1.118	rs4244022
1	rs6685309	60173734	G	0.202	0.1588	A	0.1629	1.341	rs6685309
1	psy_rs74602076	60184785	A	0.04545	0.04318	G	0.8458	1.055	rs74602076
1	psy_rs17119747	60196997	A	0.02525	0.02368	G	0.799	1.068	rs17119747
1	rs2897708	60201195	G	0.4394	0.4791	A	0.3354	0.8521	rs2897708
1	rs2179662	60213519	A	0.197	0.2173	G	0.5582	0.8836	rs2179662
1	rs9726956	60215711	G	0.4192	0.4471	A	0.5181	0.8926	rs9726956
1	psy_rs4915686	60222380	G	0.4545	0.4302	A	0.5711	1.104	rs4915686
1	rs654165	60226496	C	0.4072	0.4485	A	0.3283	0.8448	rs654165
1	rs6672451	60259626	A	0.2273	0.2284	G	1	0.9935	rs6672451
1	rs11207520	60275095	C	0.2172	0.2103	A	0.8445	1.042	rs11207520
1	rs1933218	60279540	A	0.1869	0.1811	C	0.8359	1.039	rs1933218
1	exm63937	60299125	G	0.0202	0.02228	A	1	0.9046	rs41312662
1	rs11207523	60302414	A	0.1313	0.1351	G	1	0.9678	rs11207523
1	rs10493269	60327434	G	0.07576	0.07521	A	1	1.008	rs10493269
1	rs11207527	60330511	A	0.0101	0.01114	G	1	0.9056	rs11207527
1	psy_rs11207529	60335442	A	0.1364	0.1462	G	0.8193	0.9218	rs11207529
1	rs12064386	60352377	C	0.08586	0.08496	A	1	1.012	rs12064386
1	rs2280273	60358982	G	0.08586	0.0852	A	1	1.009	rs2280273
1	kgp12171305	60359077	T	0.08586	0.08496	A	1	1.012	rs2280274
1	rs11572279	60373500	A	0.02525	0.0195	C	0.5789	1.303	rs2229191
1	rs11572191	60392271	A	0.1263	0.1393	G	0.726	0.8931	rs11572191
1	rs12743907	60402488	G	0.08081	0.0838	A	1	0.9612	rs12743907
1	rs12731852	60408975	A	0.2475	0.2688	G	0.5856	0.8946	rs12731852
1	rs11207546	60413925	A	0.298	0.3162	G	0.6654	0.9181	rs11207546
1	psy_rs114535922	60442976	A	0.0303	0.0376	C	0.8295	0.7998	rs114535922
1	rs4915842	60454069	A	0.4495	0.4749	G	0.5736	0.9027	rs4915842
1	rs4915847	60461958	C	0.2172	0.2284	A	0.7741	0.9371	rs4915847
1	rs657373	60484684	A	0.3535	0.3245	C	0.4438	1.138	rs657373
1	psy_rs72641118	60493159	A	0.005051	0.01532	G	0.4789	0.3263	rs72641118
1	rs642294	60494956	A	0.404	0.3969	C	0.87	1.03	rs642294
1	rs17120030	60502624	A	0.2172	0.1922	G	0.4222	1.166	rs17120030
1	exm64153	60505677	A	0.0202	0.008357	G	0.2363	2.447	rs150454796
1	exm64157	60505771	G	0.0202	0.008357	C	0.2363	2.447	rs11585228
1	exm64165	60506673	G	0.0202	0.008357	A	0.2363	2.447	rs145230176
1	rs10493277	60506744	A	0.1313	0.1504	G	0.5705	0.8538	rs10493277
1	rs640639	60529363	C	0.4694	0.4705	A	1	0.9955	rs640639
1	rs17120097	60543334	A	0.1515	0.156	C	1	0.9662	rs17120097
1	rs675310	60543950	A	0.2424	0.2075	C	0.2845	1.222	rs675310
1	rs685952	60547426	G	0.1364	0.1142	A	0.3875	1.225	rs685952
1	rs677574	60575925	G	0.1212	0.1058	A	0.5221	1.165	rs677574
1	exm2264843	60579518	A	0.3737	0.3705	G	0.934	1.014	rs684371
1	rs665062	60585522	G	0.303	0.2772	A	0.4769	1.134	rs665062
1	rs645024	60597914	A	0.3333	0.3078	G	0.4901	1.124	rs645024
1	rs680811	60599251	C	0.3333	0.3078	A	0.4901	1.124	rs680811
1	rs583614	60607633	A	0.1465	0.1267	C	0.476	1.182	rs583614
1	rs922356	60631000	A	0.08586	0.1031	G	0.5913	0.8174	rs922356
1	rs6587877	60659543	A	0.3384	0.3148	G	0.5473	1.113	rs6587877
1	rs10443220	60659719	A	0.1263	0.1323	G	0.9055	0.9477	rs10443220
1	rs6661520	60666641	A	0.4646	0.4471	C	0.687	1.073	rs6661520
1	rs1381888	60667904	G	0.2576	0.2702	A	0.7857	0.9371	rs1381888
1	rs17120400	60691588	A	0.101	0.1198	G	0.5312	0.8257	rs17120400
1	rs10515373	60701724	A	0.202	0.2159	C	0.7687	0.9196	rs10515373
1	rs3906402	60702323	A	0.3838	0.3245	G	0.1267	1.297	rs3906402
1	rs7535541	60704278	C	0.2475	0.2696	A	0.5854	0.8912	rs7535541
1	rs6662682	60730938	A	0.1717	0.1936	G	0.5389	0.8636	rs6662682
1	rs4259695	60758915	G	0.2374	0.2396	A	1	0.9881	rs4259695
1	rs4147294	60762564	G	0.3636	0.3092	A	0.1688	1.277	rs4147294
1	rs454776	60794707	A	0.2071	0.2214	G	0.6985	0.9181	rs454776
1	rs1501246	60828648	G	0.3724	0.3338	A	0.3096	1.185	rs1501246
1	rs298142	60833726	G	0.1919	0.2047	A	0.7644	0.9225	rs298142
1	rs298147	60838146	G	0.3687	0.4109	A	0.2887	0.8374	rs298147
1	rs298128	60848538	G	0.2576	0.2716	A	0.7181	0.9305	rs298128
1	rs3013544	60852092	A	0	0.01532	C	0.134	0	rs3013544
1	psy_rs403304	60869362	C	0.3687	0.4373	A	0.08829	0.7514	rs403304
1	rs298155	60874772	A	0.2828	0.2437	C	0.2682	1.224	rs298155
1	rs7529292	60876146	G	0.1515	0.188	A	0.2523	0.7712	rs7529292
1	rs657300	60876186	G	0.1061	0.08774	A	0.4076	1.234	rs657300
1	rs11207605	60887538	A	0.2727	0.2298	G	0.2216	1.257	rs11207605
1	rs10493287	60888482	C	0.3838	0.3747	A	0.8685	1.04	rs10493287
1	rs11207606	60891642	C	0.2828	0.266	A	0.6515	1.088	rs11207606
1	rs1501228	60907460	A	0.1465	0.2047	C	0.06729	0.6665	rs1501228
1	rs4915693	60927512	G	0.404	0.3841	A	0.6218	1.087	rs4915693
1	rs4644526	60939827	G	0.3384	0.3254	A	0.733	1.06	rs4644526
1	rs12404114	60944959	A	0.4444	0.4095	C	0.4157	1.154	rs12404114
1	rs4075690	60952106	G	0.1162	0.1504	A	0.2522	0.7423	rs4075690
1	rs7355119	60966964	A	0.4192	0.3914	G	0.5119	1.122	rs7355119
1	rs11806181	60975097	A	0.06566	0.06546	C	1	1.003	rs11806181
1	rs7522454	60983620	A	0.3485	0.3408	G	0.8658	1.035	rs7522454
1	rs6587887	61009286	G	0.5051	0.4777	A	0.5209	1.116	rs6587887
1	rs7522761	61014021	A	0.3579	0.3466	G	0.7972	1.051	rs7522761
1	rs1461356	61037015	A	0.404	0.4053	G	1	0.9948	rs1461356
1	rs12565755	61041875	G	0.1061	0.1309	A	0.3974	0.7876	rs12565755
1	rs10493290	61042865	G	0.3939	0.383	A	0.8048	1.047	rs10493290
1	exm-rs2989476	61059259	G	0.404	0.422	C	0.6844	0.9286	rs2989476
1	rs3896178	61061996	A	0.2879	0.2618	G	0.4691	1.14	rs3896178
1	rs484743	61062474	A	0.4242	0.4387	G	0.7464	0.9427	rs484743
1	rs814197	61092456	C	0.4242	0.4192	A	0.9352	1.021	rs814197
1	exm-rs472913	61095558	C	0.4242	0.4176	G	0.8711	1.028	rs472913
1	rs7551820	61098227	A	0.0303	0.03212	G	1	0.9416	rs7551820
1	rs496946	61099717	G	0.4646	0.4457	A	0.6867	1.079	rs496946
1	rs497005	61111774	G	0.4949	0.4791	A	0.7481	1.065	rs497005
1	rs473368	61121928	A	0.4899	0.4791	C	0.8099	1.044	rs473368
1	rs4916077	61129046	G	0.3939	0.3607	A	0.4058	1.152	rs4916077
1	rs4915699	61133462	G	0.3788	0.3691	A	0.8037	1.042	rs4915699
1	rs10493291	61137283	A	0.3232	0.3092	G	0.7292	1.067	rs10493291
1	rs1461353	61157162	A	0.3384	0.3203	C	0.6682	1.085	rs1461353
1	rs1381170	61162222	G	0.1919	0.1825	A	0.7569	1.064	rs1381170
1	rs12045994	61192181	A	0.4343	0.4958	G	0.1279	0.7808	rs12045994
1	rs13376444	61193225	G	0.02525	0.04318	A	0.3058	0.5741	rs13376444
1	rs1022265	61196715	G	0.4091	0.3579	A	0.2121	1.242	rs1022265
1	rs1563954	61202901	A	0.3687	0.3733	C	0.934	0.9806	rs1563954
1	exm2268697	61229363	A	0.3081	0.3593	C	0.2063	0.7939	rs310163
1	rs10889198	61229925	A	0.2626	0.2354	G	0.4531	1.157	rs10889198
1	psy_rs71641716	61231008	G	0.1364	0.1198	A	0.5422	1.16	rs71641716
1	rs310166	61231047	C	0.2727	0.3538	A	0.03383	0.685	rs310166
1	rs310170	61233723	G	0.1667	0.2437	A	0.02161	0.6206	rs310170
1	rs6676070	61234270	G	0.1566	0.1365	A	0.4891	1.174	rs6676070
1	rs425181	61235684	A	0.4141	0.3565	G	0.1572	1.276	rs425181
1	rs6650097	61264342	A	0.2626	0.2563	G	0.8547	1.034	rs6650097
1	rs647554	61274442	A	0.3182	0.2744	C	0.2472	1.234	rs647554
1	rs12759959	61280352	G	0.5303	0.4694	A	0.1481	1.276	rs12759959
1	exm-rs1877734	61282089	G	0.5303	0.4694	A	0.1481	1.276	rs1877734
1	rs648787	61296240	A	0.1919	0.1602	G	0.2839	1.245	rs648787
1	rs11808039	61303553	G	0.1515	0.1017	A	0.05651	1.578	rs11808039
1	rs788040	61313338	A	0.2879	0.2994	G	0.7925	0.9458	rs788040
1	rs6587905	61321009	A	0.08081	0.07799	G	0.8819	1.039	rs6587905
1	rs6657429	61332973	A	0.5051	0.4401	G	0.1076	1.298	rs6657429
1	rs7532404	61335153	G	0.4293	0.5056	A	0.06472	0.7356	rs7532404
1	rs1447184	61355010	A	0.08081	0.1159	G	0.1959	0.6705	rs1447184
1	rs1002005	61360179	G	0.04545	0.05571	A	0.7214	0.8071	rs1002005
1	psy_rs78944260	61374161	G	0.0202	0.03203	A	0.4823	0.623	rs78944260
1	psy_rs573733	61376144	G	0.3687	0.4206	A	0.1927	0.8045	rs573733
1	rs662495	61377516	A	0.0101	0.01114	G	1	0.9056	rs662495
1	rs17121250	61380205	A	0.05556	0.05014	C	0.7187	1.114	rs17121250
1	rs4915717	61383717	A	0.2424	0.2047	G	0.2806	1.243	rs4915717
1	rs12062121	61384107	A	0.4798	0.422	G	0.1686	1.263	rs12062121
1	psy_rs58250898	61397240	A	0.0404	0.02228	G	0.2046	1.847	rs58250898
1	psy_rs560963	61398741	A	0.04545	0.039	G	0.6844	1.173	rs560963
1	rs1414277	61409064	G	0.1465	0.156	A	0.8242	0.9285	rs1414277
1	rs17121331	61412131	C	0.1566	0.1727	A	0.6687	0.8892	rs17121331
1	rs2361817	61423517	A	0.0303	0.0195	G	0.4076	1.571	rs2361817
1	rs12038942	61435075	G	0.1919	0.1462	A	0.1222	1.387	rs12038942
1	exm2260512	61442276	A	0.2172	0.2458	G	0.452	0.8512	rs7514565
1	rs1032622	61447172	C	0.1768	0.2095	A	0.3684	0.8102	rs1032622
1	rs12140465	61449494	G	0.1869	0.266	A	0.02564	0.6341	rs12140465
1	rs12028122	61463426	G	0.06061	0.06825	A	0.872	0.8808	rs12028122
1	exm2252445	61465289	A	0.298	0.3649	G	0.09234	0.7388	rs1283256
1	rs1498109	61476762	A	0.3636	0.3621	G	1	1.007	rs1498109
1	rs1419336	61477603	G	0.4899	0.4457	A	0.2948	1.194	rs1419336
1	psy_rs1779851	61510619	A	0.3586	0.3078	G	0.1963	1.257	rs1779851
1	rs12565220	61522880	A	0.08586	0.04457	G	0.03096	2.013	rs12565220
1	psy_rs79639832	61546697	G	0.0303	0.02368	A	0.6088	1.289	rs79639832
1	rs964091	61567939	A	0.08586	0.039	G	0.01414	2.315	rs964091
1	rs10493302	61571392	G	0.1263	0.1128	A	0.6161	1.136	rs10493302
1	psy_rs116278962	61585883	G	0.02525	0.01114	A	0.1689	2.299	rs116278962
1	psy_rs72664839	61606809	G	0.01515	0.0195	A	1	0.7736	rs72664839
1	rs334701	61619056	G	0.07071	0.08217	A	0.6591	0.8499	rs334701
1	rs334711	61625310	G	0.08586	0.1058	A	0.5062	0.7934	rs334711
1	rs168022	61629453	G	0.05051	0.0766	A	0.2729	0.6412	rs168022
1	rs914735	61646425	A	0.0404	0.05292	G	0.5829	0.7535	rs914735
1	rs12091215	61647103	G	0.04545	0.05571	A	0.7214	0.8071	rs12091215
1	rs12126115	61659786	A	0.2172	0.2159	C	1	1.008	rs12126115
1	psy_rs10889216	61669039	G	0.4444	0.4206	A	0.5703	1.102	rs10889216
1	psy_rs441374	61670344	A	0.2677	0.2011	C	0.05065	1.452	rs441374
1	rs12118221	61671468	A	0.4596	0.468	G	0.8723	0.9669	rs12118221
1	rs332819	61678557	A	0.4192	0.4206	G	1	0.9942	rs332819
1	rs333146	61681500	A	0.101	0.11	G	0.7966	0.9088	rs333146
1	rs6684051	61731440	C	0.04545	0.06704	A	0.3207	0.6627	rs6684051
1	rs7544358	61733856	G	0.07576	0.06546	A	0.6319	1.17	rs7544358
1	rs437021	61738270	A	0.4495	0.4554	G	0.9358	0.9763	rs437021
1	rs2243874	61757024	A	0.1717	0.1671	G	0.9146	1.033	rs2243874
1	rs1414265	61762362	C	0.4495	0.4276	A	0.627	1.093	rs1414265
1	psy_rs74801711	61764140	A	0.0303	0.01253	G	0.1076	2.462	rs74801711
1	rs2363876	61776742	A	0.2398	0.2618	G	0.5805	0.8893	rs2363876
1	rs2806440	61786398	A	0.1414	0.1453	G	1	0.9692	rs2806440
1	exm-rs6691768	61791863	G	0.4141	0.3983	A	0.6833	1.068	rs6691768
1	rs9436636	61812773	A	0.3636	0.3914	G	0.5098	0.8887	rs9436636
1	rs2180200	61826395	A	0.197	0.2173	G	0.5582	0.8836	rs2180200
1	rs1125777	61831890	A	0.4697	0.4582	G	0.8093	1.047	rs1125777
1	rs12568010	61831938	G	0.06566	0.06128	A	0.868	1.076	rs12568010
1	rs10489911	61838509	A	0.09596	0.07103	G	0.2892	1.388	rs10489911
1	rs11581697	61861024	A	0.1667	0.1894	G	0.5348	0.8559	rs11581697
1	rs2474382	61869118	C	0.303	0.2911	A	0.7915	1.059	rs2474382
1	rs2474373	61880714	G	0.2374	0.2159	A	0.5613	1.131	rs2474373
1	rs11207738	61890465	A	0.2374	0.2312	C	0.8497	1.035	rs11207738
1	rs6587924	61895257	A	0.4798	0.4429	C	0.3754	1.16	rs6587924
1	rs1884367	61902907	A	0.298	0.2577	G	0.276	1.223	rs1884367
1	psy_rs10889222	61915788	A	0.01515	0.01114	G	0.7115	1.365	rs10889222
1	rs9436212	61931351	A	0.1162	0.1253	G	0.8076	0.9171	rs9436212
1	rs7540743	61945181	C	0.1717	0.1532	A	0.5103	1.146	rs7540743
1	rs4915745	61947516	C	0.2424	0.2228	A	0.5662	1.116	rs4915745
1	exm-rs4915746	61952574	A	0.197	0.1727	G	0.4625	1.175	rs4915746
1	rs3890764	61961953	G	0.08081	0.06964	A	0.6412	1.175	rs3890764
1	rs6682077	61966582	A	0.399	0.422	C	0.57	0.9093	rs6682077
1	psy_rs116054381	61983090	A	0.03535	0.01114	G	0.02615	3.253	rs116054381
1	rs1890265	61998177	C	0.09596	0.1128	A	0.6066	0.8347	rs1890265
[truncated: 18,056,742 more chars]
