# Supplementary material for: A genome-wide analysis in cluster headache points to neprilysin and PACAP receptor gene variants
Source: J Headache Pain. 2016 Dec 13;17(1):114. doi: 10.1186/s10194-016-0705-y (PMC5153392; doi:10.1186/s10194-016-0705-y)
Supplement: Additional file 1: — Supplemental Methods. Table S1. list of selected candidate genes, GO terms annotations, number of rare protein altering variants (PAV) contained in each gene, and gene-level P-values obtained from SKAT analysis. Table S2. list of rare PAV (MAF < 0.05) identified in CH cases and controls in 745 candidate genes. Table S3. P-values for single marker P-values of all tested SNPs. Table S4. logistic regression analysis. P-values for additive effect of SNPs controlling for sex as a covariate (P sex), and for sex, age and cigarettes per day (P sex, age, CPD). Table S5. Association analysis in CH cases and controls for significant migraine susceptibility SNPs emerged in meta-analysis. Figure S1. Principal component analysis (PCA) plot. Figure S2. Quantile-quantile (Q-Q) plot of Fisher’s exact test P-values for association with cluster headache (CH). Figure S3. Local association plots for chromosome 14 locus (A) and the chromosome 7 locus (B) [17, 18, 24, 41]. (ZIP 6963 kb) [file 10194_2016_705_MOESM1_ESM.zip › Table_e4.xlsx]

## Sheet: logistic regression
Index SNP	CHR	BP	P (sex)	P (sex, age, CPD)
rs1006417	14	41803291	4.178e-06	6.412e-06
rs12668955	7	31116168	0.0001375	0.0006493
rs1495452	3	65834076	7.252e-06	2.619e-05
rs2182605	1	117463537	0.0002866	0.0002484
rs16895584	8	122518935	9.952e-05	7.436e-05
rs6469999	8	122415207	0.0003216	6.615e-05
rs1509957	10	64610718	0.0001047	0.00026
rs117202318	18	10613697	6.145e-06	0.0002326
rs1324523	6	50080330	0.0002191	0.0001377
