# Supplementary material for: A genome-wide analysis in cluster headache points to neprilysin and PACAP receptor gene variants
Source: J Headache Pain. 2016 Dec 13;17(1):114. doi: 10.1186/s10194-016-0705-y (PMC5153392; doi:10.1186/s10194-016-0705-y)
Supplement: Additional file 1: — Supplemental Methods. Table S1. list of selected candidate genes, GO terms annotations, number of rare protein altering variants (PAV) contained in each gene, and gene-level P-values obtained from SKAT analysis. Table S2. list of rare PAV (MAF < 0.05) identified in CH cases and controls in 745 candidate genes. Table S3. P-values for single marker P-values of all tested SNPs. Table S4. logistic regression analysis. P-values for additive effect of SNPs controlling for sex as a covariate (P sex), and for sex, age and cigarettes per day (P sex, age, CPD). Table S5. Association analysis in CH cases and controls for significant migraine susceptibility SNPs emerged in meta-analysis. Figure S1. Principal component analysis (PCA) plot. Figure S2. Quantile-quantile (Q-Q) plot of Fisher’s exact test P-values for association with cluster headache (CH). Figure S3. Local association plots for chromosome 14 locus (A) and the chromosome 7 locus (B) [17, 18, 24, 41]. (ZIP 6963 kb) [file 10194_2016_705_MOESM1_ESM.zip › Table_e5.xlsx]

## Sheet: migraine GWAS hits
SNP	POSITION (hg19)	locus	TAG SNP	tag SNP bp	r2	Fisher's P-value
rs11172113	chr12:57527283	LRP1	rs11172113	57527283	1	0.1979
rs10218452	chr1:3075597	PRDM16	rs7518255	3086464	0.901067	1
rs12135062	chr1:3103312	PRDM16	rs2651927	3101762	0.866547	0.7834
rs67338227	chr6:97042147	FHL5	rs11153058	97012746	0.729849	0.6399
rs2223239	chr6:96767685	FHL5	rs2205760	96786690	0.740106	0.6747
rs7775721	chr6:97056979	FHL5 (MO)	rs2273621	97058553	0.963856	0.4564
rs10166942	chr2:234825093	TRPM8	rs10166942	234825093	1	0.3681
rs566529	chr2:234756811	TRPM8	rs13384669	234759800	0.755812	0.5703
rs6724624	chr2:234820578	TRPM8 (MO)	rs10166942	234825093	0.998648	0.3681
rs9349379	chr6:12903957	PHACTR1	rs9349379	12903957	1	0.03442
rs1925950	chr1:156450740	MEF2D	rs3790455	156456301	0.998337	0.3186
rs4814864	chr20:19469817	SLC24A3	rs6081613	19465907	0.921109	0.3828
rs1024905	chr12:4518140	FGF6	rs10849061	4523456	0.880261	0.688
rs186166891	chr7:40406876	C7orf10	rs12533531	40418721	0.707799	0.6179
rs10786156	chr10:96014622	PLCE1	rs2274224	96039597	0.987157	0.1271
rs7961602	chr12:57273481	PLCE1	rs4237805	57249600	0.65447	0.7452
rs4910165	chr11:10674044	MRVI1	rs4909945	10673739	0.993891	0.865
rs10456100	chr6:39183470	KCNNK5	rs10456100	39183470	1	0.0714
rs6478241	chr9:119252629	ASTN2	rs6478241	119252629	1	0.7441
rs12260159	chr10:100702737	HPSE2	rs7073636	100665866	0.780195	0.05476
rs17857135	chr17:78262161	RNF213	rs17857135	78262161	1	0.1802
rs2506142	chr10:33468124	NRP1	rs2506144	33468456	0.926135	0.9197
rs1268083	chr6:126049040	HEY2	rs1343116	126069702	0.660183	0.4185
rs6791480	chr3:30480559	TGFBR2	rs4075748	30478985	0.992088	0.6563
rs10895275	chr11:102083608	YAP1	rs8504	102103600	0.974459	0.6107
rs12845494	chrX:40764757	MED14	rs10127045	40745226	0.799992	0.5121
rs10155855	chr7:111328397	DOCK4	rs17158733	111332403	0.530465	0.05003
rs1572668	chr1:73899742	LRRIQ3	rs4113050	73910055	0.983123	0.4174
rs11031122	chr11:30547438	MPPED2	rs11031122	30547438	1	0.6469
